# Supplementary material for: Transcriptome profiling of two maize inbreds with distinct responses to Gibberella ear rot disease to identify candidate resistance genes
Source: BMC Genomics. 2018 Feb 9;19:131. doi: 10.1186/s12864-018-4513-4 (PMC5807830; doi:10.1186/s12864-018-4513-4)
Supplement: Supplementary file 1 — Primers used for selected candidate and reference genes in droplet digital PCR validation experiment. Table S2. Hourly temperature readings during inoculation and tissue collection time periods in 2004, 2006, and 2013. Table S3. Mapping of RNA-Seq reads to the reference genome B73 V2. Table S4. List of significant differentially expressed transcripts. Table S5. Upregulated transcripts mapping within GER resistance QTL regions. (XLSX 1156 kb) [file 12864_2018_4513_MOESM1_ESM.xlsx]

## Sheet: SupplementaryTable1
Supplementary Table 1. Primers used for selected candidate and reference genes in digital PCR validation experiment.
Transcript	Chromosomal location	Primers
		Forward	Reverse
GRMZM2G119150_T01	1:24598309 – 24602700	GAGTATTGGGTCGGTGGTATTT	ACCACGTTTGTTTGGCTTTC
AC208897.3_FGT004	1:27122676–27128168	CGTGTACGAGGCGAAGAAG	ACTTCCTGGGCAAGTTCTTC
GRMZM2G010909_T01	1:46741445 – 46742644	AGGCTCTGCAGCTGAAAC	CGTCCTCTGCTCCTCTACT
GRMZM2G112524_T01	1:47176576 – 47177681	GTTCCGCGCCGCCGTGATG	GCCGCCGTCGCCCTCCAC
GRMZM2G112488_T01	1:47182427 – 47183304	TAAGCTAGCCCTAGGCAACG	GACAGGCGAGGCGATCT
GRMZM2G086869_T01	1:96691230 – 96693175	CGATGCAGTTACACAGCTATTC	GCTTCAACAGGTGGAGGTC
GRMZM2G086430_T01	2:16359701 – 16365072	GTACACTTGTACAGCAACAATAGC	GAATGTCACTCTTCTCCCATCC
GRMZM2G334336_T01	2:104310725–104312802	GCGATAGTACTCAGCGATGTC	CGGTACGTACTCTCCACCA
GRMZM2G036708_T01	2:107916118 –107918479	GCTGGAGATCTGGTTCCTATC	GGTGACACACTGACGGTAAA
GRMZM2G076343_T01	2:113942559 – 113944041	GCACGGCCTCTCATTTACT	ACCGCCTTTCCTGAACAAA
GRMZM2G164074_T01	2:124226586 – 124228753	AGCTAGTAGTAATAACGAAGCAGTT	CGTCGTCTGGGAATTGAGTATT
GRMZM2G118800_T01	2:130922176 – 130926459	CTTCATCGCGCTCATCCTT	CCATCCATCGAACACGAACA
GRMZM2G027378_T01 (UBCE)	4:221041835 – 221045285	CACGATGGAGAACATCCTAACC	TGGAGGCTGACTAACTTTC
GRMZM2G109383_T01 (PGM)	5:10865997 – 10872126	CCTCATAGTCATAGCGTGTGTAG	GGACAACCTTGGAGGAGATAAG
GRMZM2G018103_T01 (MEP)	5:213330138 – 213332966	TGTACTCGGCAATGCTCTTG	TTTGATGCTCCAGGCTTACC
GRMZM2G425377_T01 (LUG)	8:141706192 – 141711698	TCCAGTGCTACAGGGAAGGT	GTTAGTTCTTGAGCCCACGC
GRMZM2G393334_T01 (FPGS)	9:154723991 – 154730009	ATCTCGTTGGGGATGTCTTG	AGCACCGTTCAAATGTCTCC
GRMZM2G067402_T02	9: 145596856 – 145598153	CAATCCCAATCCCACCAGT	CCACGACTTGAGCACCA
GRMZM2G423331_T01	9: 147148251 – 147149436	GTCACTCGGAGATCGTAATCAG	CCTCTCAGGTGCTTGTACTG

## Sheet: SupplementaryTable2
Supplementary Table 2. Hourly temperature readings during inoculation and tissue collection time periods in 2004, 2006, and 2013.
Inoculation Dates	Inbred Inoculated	Average Temperature (◦C)	Temperature Range High-Low (◦C)
Aug 4-6 2004	CO441	16.5816	24.6-9.0
Aug 24-26 2004	B73	17.8939	25.4-9.5
July 28-30 2006	CO441	22.8633	29.1-14.3
Aug 14-16 2006	B73	20.549	23.8-16.6
Aug 4-9 2013	CO441	18.6977	26.0-9.0
Aug 22-27 2013	B73	19.1588	24.9-9.0

## Sheet: SupplementaryTable3
Supplementary Table 3. Mapping of RNA-seq reads to the reference genome B73 V2.
Sample name†	Total reads	Mapped reads
		Exon	intron	Total (%)
CO441B1d04	24930639	22816464	1094578	96
CO441B1d06	29846275	27092785	1421385	96.2
CO441B2d04	29420476	26426753	1680346	95.6
CO441B2d06	22467512	19917698	1327156	96.26
CO441Fg1d04	26366578	23756545	1412136	95.42
CO441Fg1d06	28101782	25336263	1423265	95.92
CO441Fg2d04	23809608	21398648	1363652	94.74
CO441Fg2d06	28273070	25172013	1565212	95.35
Average	26651993	23989646	1410966	95.69
Total	213215940
B73B1d04	29932045	26701718	1748445	95.91
B73B1d06	31594958	28843134	1429109	96.19
B73B2d04	28295932	25887150	1262286	96.12
B73B2d06	27590409	25152391	1257697	96.32
B73Fg1d04	28952242	26577506	1149033	96.41
B73Fg1d06	28931706	26538404	1087819	96.29
B73Fg2d04	26878714	24576555	1177943	95.21
B73Fg2d06	26386990	24128338	1208818	93
Average	28570375	26050650	1290144	95.68
Total	228562996
† Sample names show the name of inbred followed by type of treatment (B = mock, Fg = fungal inoculation), sample collection 1 day or 2 days post inoculation, and experimental year 2004 or 2006

## Sheet: SupplementaryTable4
Transcript	E test CO441M1d to CO441M2d, tgw disp - P-value	E test CO441M1d to CO441M2d, tgw disp - FC	E test CO441M1d to CO441M2d, tgw disp - Wt diff	E test CO441M1d to CO441M2d, tgw disp - Bonf	E test CO441M1d to CO441M2d, tgw disp - FDR pV corr	E test CO441M1d to CO441FG1d, tgw disp - P-value	E test CO441M1d to CO441FG1d, tgw disp - FC	E test CO441M1d to CO441FG1d, tgw disp - Wt diff	E test CO441M1d to CO441FG1d, tgw disp - Bonf	E test CO441M1d to CO441FG1d, tgw disp - FDR pV corr	E test CO441M1d to B73M1d, tgw disp - P-value	E test CO441M1d to B73M1d, tgw disp - FC	E test CO441M1d to B73M1d, tgw disp - Wt diff	E test CO441M1d to B73M1d, tgw disp - Bonf	E test CO441M1d to B73M1d, tgw disp - FDR pV corr	E test CO441M2d to CO441FG2d, tgw disp - P-value	E test CO441M2d to CO441FG2d, tgw disp - FC	E test CO441M2d to CO441FG2d, tgw disp - Wt diff	E test CO441M2d to CO441FG2d, tgw disp - Bonf	E test CO441M2d to CO441FG2d, tgw disp - FDR pV corr	E test CO441M2d to B73M2d, tgw disp - P-value	E test CO441M2d to B73M2d, tgw disp - FC	E test CO441M2d to B73M2d, tgw disp - Wt diff	E test CO441M2d to B73M2d, tgw disp - Bonf	E test CO441M2d to B73M2d, tgw disp - FDR pV corr	E test CO441FG1d to CO441FG2d, tgw disp - P-value	E test CO441FG1d to CO441FG2d, tgw disp - FC	E test CO441FG1d to CO441FG2d, tgw disp - Wt diff	E test CO441FG1d to CO441FG2d, tgw disp - Bonf	E test CO441FG1d to CO441FG2d, tgw disp - FDR pV corr	E test CO441FG1d to B73FG1d, tgw disp - P-value	E test CO441FG1d to B73FG1d, tgw disp - FC	E test CO441FG1d to B73FG1d, tgw disp - Wt diff	E test CO441FG1d to B73FG1d, tgw disp - Bonf	E test CO441FG1d to B73FG1d, tgw disp - FDR pV corr	E test CO441FG2d to B73FG2d, tgw disp - P-value	E test CO441FG2d to B73FG2d, tgw disp - FC	E test CO441FG2d to B73FG2d, tgw disp - Wt diff	E test CO441FG2d to B73FG2d, tgw disp - Bonf	E test CO441FG2d to B73FG2d, tgw disp - FDR pV corr	E test B73M1d to B73M2d, tgw disp - P-value	E test B73M1d to B73M2d, tgw disp - FC	E test B73M1d to B73M2d, tgw disp - Wt diff	E test B73M1d to B73M2d, tgw disp - Bonf	E test B73M1d to B73M2d, tgw disp - FDR pV corr	E test B73M1d to B73FG1d, tgw disp - P-value	E test B73M1d to B73FG1d, tgw disp - FC	E test B73M1d to B73FG1d, tgw disp - Wt diff	E test B73M1d to B73FG1d, tgw disp - Bonf
GRMZM2G144197_1	0.116488	-2.14675	-4.36723e-06	1	1	0.112713	1.811	6.63041e-06	1	1	0.00696913	-4.85027	-6.48998e-06	1	0.172381	0.00333891	3.54637	9.69747e-06	1	0.25896	0.35879	-2.46458	-2.26311e-06	1	1	0.908782	-1.09627	-1.30018e-06	1	1	0.388388	-1.40788	-4.2895e-06	1	1	0.296083	1.41231	5.5686e-06	1	1	1	-1.09083	-1.4036e-07	1	1	0.000652396	6.23904	8.83089e-06	1
GRMZM2G159477_1	0.121501	-1.8182	-9.53968e-06	1	1	0.0127721	2.25248	2.65513e-05	1	1	0.121501	-1.77667	-9.26718e-06	1	1	0.00012801	3.85362	3.32715e-05	1	0.0218811	0.817697	-1.13751	-1.40949e-06	1	1	0.85676	-1.06275	-2.81955e-06	1	1	0.569077	-1.20533	-8.13424e-06	1	1	0.015179	2.05601	4.74474e-05	1	0.285517	0.733654	-1.1641	-1.68199e-06	1	1	0.000539907	3.32019	2.76843e-05	1
GRMZM2G176548_2	0.0561249	-2.86746	-4.25163e-06	1	1	0.0219284	2.2885	8.41174e-06	1	1	0.690054	-1.22073	-1.18044e-06	1	1	0.000212354	5.70757	1.07177e-05	1	0.0318905	0.0150007	3.47145	5.62672e-06	1	0.24705	0.715776	-1.14974	-1.94572e-06	1	1	0.810175	-1.0925	-1.26496e-06	1	1	0.0561236	1.73595	9.56317e-06	1	0.655059	0.349337	1.47786	2.55552e-06	1	1	0.0122208	2.55711	8.32722e-06	1
GRMZM2G099454_4	0.0131888	-2.55201	-0.000102769	1	1	0.659282	1.17569	2.96889e-05	1	1	3.74061e-08	-9.94834	-0.000151999	0.00235935	6.5356e-06	0.00137875	3.38535	0.000157949	1	0.133175	0.0017228	-3.62473	-4.79485e-05	1	0.0514263	0.745012	1.12831	2.54918e-05	1	1	0.00245031	-3.16921	-0.000135985	1	0.0779379	0.0171751	-2.44392	-0.000132442	1	0.30447	0.947183	1.07545	1.28169e-06	1	1	0.00145026	3.69055	4.57025e-05	1
GRMZM2G475059_2	0.416252	1.39619	2.40908e-05	1	1	0.320314	1.50218	3.05356e-05	1	1	4.3485e-06	-9.98528	-5.47171e-05	0.274277	0.000414316	0.00195186	3.62135	0.000222546	1	0.172769	0.000109237	-5.86961	-7.04336e-05	1	0.00602658	0.00323992	3.36584	0.000216102	1	1	0.00104083	-4.24436	-6.98215e-05	1	0.0403746	0.395048	-1.40181	-8.81247e-05	1	1	0.110891	2.37517	8.37429e-06	1	1	0.0152066	3.53402	1.54312e-05	1
GRMZM2G475059_1	0.49166	1.55654	2.79028e-06	1	1	0.877009	1.25909	1.29899e-06	1	1	0.0326918	-6.56377	-4.24975e-06	1	0.486895	0.547179	1.49633	3.8733e-06	1	1	0.0050382	-16.6591	-7.3354e-06	1	0.113208	0.332863	1.84983	5.36459e-06	1	1	0.0431696	-5.62276	-5.18988e-06	1	0.552981	0.163066	1.99497	1.16184e-05	1	1	1	-1.63056	-2.9538e-07	1	1	1	1.46981	3.58854e-07	1
GRMZM2G355846_2	1	-1.21684	-4.23289e-07	1	1	0.279709	2.02569	2.43636e-06	1	1	1	-1.3583	-6.26575e-07	1	1	0.0154374	4.39519	6.62756e-06	1	0.75422	0.691362	-1.6901	-7.97058e-07	1	1	0.253059	1.78307	3.76791e-06	1	1	0.426547	1.52355	2.51916e-06	1	1	0.261107	1.53094	4.55528e-06	1	1	1	-1.51409	-5.93771e-07	1	1	0.0159221	4.19203	5.5821e-06	1
GRMZM2G043799_1	0.901323	-1.10592	-1.12382e-06	1	1	0.020448	2.15033	1.34974e-05	1	1	1	-1.05215	-5.81621e-07	1	1	0.000772226	3.04646	2.17122e-05	1	0.0864829	1	1.00189	2.0075e-08	1	1	0.413141	1.28105	7.09106e-06	1	1	1	1.00814	2.05447e-07	1	1	0.404657	1.2495	8.0642e-06	1	1	1	-1.04912	-5.22121e-07	1	1	0.0122864	2.2809	1.42844e-05	1
GRMZM2G086163_1	0.879077	-1.14846	-1.13998e-06	1	1	0.083774	1.84536	7.45513e-06	1	1	0.434463	1.37193	3.27997e-06	1	1	0.0130382	2.67343	1.285e-05	1	0.678158	0.479062	1.38938	2.99002e-06	1	1	0.59852	1.26145	4.2549e-06	1	1	0.926522	1.08363	1.36092e-06	1	1	0.00829088	2.12794	2.31553e-05	1	0.184849	0.806779	-1.13403	-1.42992e-06	1	1	0.306694	1.45757	5.53608e-06	1
GRMZM5G838098_1	0.776008	-1.12632	-1.69043e-06	1	1	2.43896e-05	4.13129	4.7197e-05	1	0.0375207	0.239386	-1.62617	-5.80386e-06	1	1	5.47484e-09	7.21451	8.31643e-05	0.00034532	1.11394e-05	0.0978983	-2.23121	-7.38452e-06	1	0.798092	0.143046	1.55046	3.42769e-05	1	1	0.852575	1.06565	4.0878e-06	1	1	0.150936	1.50308	4.8571e-05	1	1	0.460033	-1.54538	-3.27109e-06	1	1	1.52954e-08	7.15919	5.70887e-05	0.000964741
GRMZM5G838098_3	1	1.07054	1.08296e-07	1	1	0.0472849	3.95131	4.53067e-06	1	1	0.631432	-2.63181	-9.51839e-07	1	1	0.000225069	7.75094	1.10948e-05	1	0.0333597	0.631432	-3.18744	-1.12784e-06	1	1	0.0840439	2.1	6.67238e-06	1	1	0.537644	-1.44815	-1.87714e-06	1	1	1	-1.07372	-8.74538e-07	1	1	1	-1.13131	-6.77039e-08	1	1	0.0466056	7.18097	3.60537e-06	1
GRMZM2G445634_1	1	1.02563	2.42105e-07	1	1	0.0022644	3.01286	1.90169e-05	1	0.556274	0.369009	-1.48842	-3.10025e-06	1	1	0.000550944	3.51692	2.43885e-05	1	0.0661156	0.566355	-1.38373	-2.68712e-06	1	1	0.59109	1.19722	5.61367e-06	1	1	0.909809	1.0634	1.80457e-06	1	1	0.0219812	1.92949	3.16756e-05	1	0.360865	0.867493	1.10323	6.55242e-07	1	1	2.90325e-05	4.76871	2.39218e-05	1
GRMZM2G115105_1	1	1.08947	1.68124e-07	1	1	0.267549	2.52178	2.85967e-06	1	1	1	1.11084	2.08293e-07	1	1	0.0312139	3.54655	5.21349e-06	1	1	1	1.2623	5.37004e-07	1	1	0.406092	1.53219	2.52194e-06	1	1	0.607853	-1.60881	-1.79327e-06	1	1	0.118954	1.79772	5.79207e-06	1	0.950541	1	1.23801	4.96835e-07	1	1	0.754182	1.41108	8.58103e-07	1
GRMZM2G061806_1	0.806275	-1.22618	-8.43621e-07	1	1	0.000655803	3.55443	1.16825e-05	1	0.266961	0.611897	-1.39624	-1.29789e-06	1	1	1.07574e-05	5.10338	1.53048e-05	0.678515	0.00342685	0.347955	-1.94533	-1.81249e-06	1	1	0.572795	1.17093	2.77867e-06	1	1	0.71276	-1.16938	-2.35456e-06	1	1	0.00780493	-2.26937	-1.06469e-05	1	0.17703	0.511174	-1.7084	-1.35822e-06	1	1	0.000460364	4.244	1.06258e-05	1
GRMZM2G056469_1	0.75262	-1.40764	-1.62948e-06	1	1	0.00329311	5.75173	2.67372e-05	1	0.674382	0.153142	-3.68038	-4.09796e-06	1	1	0.000207999	10.1384	3.65295e-05	1	0.0314612	0.0897654	-7.4219	-3.45876e-06	1	0.760049	0.680582	1.25222	8.16285e-06	1	1	0.928955	1.05878	1.90221e-06	1	1	0.0847474	2.36601	5.53601e-05	1	0.805509	0.661693	-2.83866	-9.90285e-07	1	1	1.41271e-05	22.4127	3.27374e-05	0.891055
GRMZM2G114918_1	0.498918	-1.44674	-3.25081e-06	1	1	4.13404e-05	6.54906	5.84182e-05	1	0.0457457	0.00213936	-8.1731	-9.2395e-06	1	0.0697605	1.73817e-06	10.0729	6.60215e-05	0.109634	0.000806129	0.00628781	-8.64489	-6.43503e-06	1	0.135081	0.900929	1.06313	4.35251e-06	1	1	0.0419954	-2.35299	-3.96444e-05	1	0.543124	0.479849	1.32555	2.38626e-05	1	1	1	-1.53025	-4.46334e-07	1	1	5.33973e-07	22.7481	2.80132e-05	0.0336798
GRMZM2G093125_1	0.796469	-1.40732	-8.92153e-07	1	1	0.0018635	6.77543	1.78026e-05	1	0.502302	0.836766	1.28432	8.7642e-07	1	1	4.32404e-05	12.9408	2.61543e-05	1	0.00940463	0.425803	-3.33665	-1.53388e-06	1	1	0.542934	1.35717	7.45954e-06	1	1	0.305831	1.64294	1.34278e-05	1	1	0.0947253	2.17596	3.33322e-05	1	0.857941	0.0799368	-6.03083	-3.30246e-06	1	1	0.000107713	8.66729	3.0354e-05	1
GRMZM2G075712_1	0.0327629	-3.19633	-5.08042e-06	1	1	0.406622	1.55548	4.10697e-06	1	1	0.406622	1.49956	3.69349e-06	1	1	0.00681113	4.16399	7.31873e-06	1	0.432968	0.0221997	3.38428	5.51517e-06	1	0.319467	0.703051	-1.19401	-1.86866e-06	1	1	0.0616988	1.92715	1.06627e-05	1	0.689041	5.28242e-06	4.34434	3.22122e-05	0.333183	0.000531393	0.406622	-1.41628	-3.25874e-06	1	1	0.03509	1.99902	1.10762e-05	1
AC166636.1_FG008_1	0.538502	1.20928	5.07109e-06	1	1	0.0374235	1.86647	2.09959e-05	1	1	0.0515023	-1.99875	-1.21082e-05	1	0.654403	0.0249919	1.94304	2.76336e-05	1	1	0.00764148	-2.44407	-1.73133e-05	1	0.153044	0.430869	1.25889	1.17088e-05	1	1	0.251978	-1.40615	-1.30635e-05	1	1	0.164775	-1.49939	-1.89634e-05	1	1	1	-1.01118	-1.34088e-07	1	1	0.00278024	2.65305	2.00406e-05	1
GRMZM2G055101_1	1	-1.32451	-1.62682e-07	1	1	0.0988665	5.12783	2.74088e-06	1	1	1	-2.12489	-3.51513e-07	1	1	9.60761e-05	25.3076	1.21858e-05	1	0.0172647	1	1.06973	3.49581e-08	1	1	0.02151	3.72617	9.28225e-06	1	1	0.598565	-1.78516	-1.49756e-06	1	1	0.923844	-1.10528	-1.2085e-06	1	1	1	1.71616	2.23789e-07	1	1	0.144218	6.10369	1.59483e-06	1
GRMZM2G380789_1	1	-1.15927	-3.69551e-08	1	1	0.00393783	17.8647	4.5362e-06	1	0.741261	1	1.36056	9.69834e-08	1	1	0.000988644	25.6958	5.72996e-06	1	0.102568	1	-1.11118	-2.3215e-08	1	1	0.824196	1.24074	1.1568e-06	1	1	1	-1.22311	-8.76508e-07	1	1	0.363213	1.54459	3.24683e-06	1	1	1	-1.75263	-1.57154e-07	1	1	0.00786159	10.7352	3.56271e-06	1
GRMZM2G301885_3	0.225595	-2.02319	-3.3665e-06	1	1	0.141747	-2.56608	-4.06259e-06	1	1	0.00808566	2.92834	1.28364e-05	1	0.186266	1	-1.15229	-4.34849e-07	1	1	0.000201663	5.51353	1.48504e-05	1	0.00976183	1	1.10071	2.61243e-07	1	1	0.793208	1.37146	9.63609e-07	1	1	0.644659	1.63606	1.81616e-06	1	1	0.876201	-1.07455	-1.35245e-06	1	1	0.000200329	-5.47909	-1.59353e-05	1
GRMZM2G119150_1	0.396198	-1.32524	-3.59351e-05	1	1	0.415166	1.3066	4.48925e-05	1	1	0.0109342	-2.36212	-8.44347e-05	1	0.235595	0.0113669	2.30832	0.000144552	1	0.632792	0.830615	-1.07943	-8.12974e-06	1	1	0.379224	1.33309	6.37246e-05	1	1	0.83465	-1.07545	-1.34227e-05	1	1	0.171806	1.55393	0.000141275	1	1	0.13496	1.65126	4.03698e-05	1	1	0.00178108	2.8698	0.000115904	1
GRMZM2G003506_2	0.314038	-1.92852	-3.46261e-06	1	1	0.0406019	2.75316	1.26084e-05	1	1	1	-1.10313	-6.72372e-07	1	1	0.00264457	5.13343	1.54143e-05	1	0.215508	0.841506	1.28098	1.04783e-06	1	1	1	-1.0343	-6.56686e-07	1	1	0.501424	1.34023	6.73665e-06	1	1	0.205664	1.73431	1.40573e-05	1	1	0.62903	-1.36475	-1.74241e-06	1	1	0.00268858	4.07042	2.00174e-05	1
AC208897.3_FG004_1	0.0548129	-2.12442	-1.33216e-05	1	1	0.0371481	2.07688	2.7104e-05	1	1	0.0841684	-1.99742	-1.25683e-05	1	0.854678	0.000161259	4.14098	3.72127e-05	1	0.0260781	0.565217	-1.34819	-3.05981e-06	1	1	0.880394	-1.06549	-3.2128e-06	1	1	0.509663	1.24815	1.29717e-05	1	1	0.0291928	2.03971	5.10082e-05	1	0.437157	0.436449	-1.43391	-3.8131e-06	1	1	6.71013e-06	5.17783	5.26439e-05	0.423235
GRMZM2G344388_1	0.0668486	-3.32309	-4.65617e-06	1	1	0.00766859	2.77005	1.17893e-05	1	1	0.30416	-1.84559	-3.05162e-06	1	1	1.24502e-05	8.66093	1.53548e-05	0.785283	0.00388106	0.568331	1.82914	1.66184e-06	1	1	0.925952	-1.06283	-1.09072e-06	1	1	0.851065	-1.09691	-1.62999e-06	1	1	0.54607	1.25105	4.35798e-06	1	1	1	1.01588	5.72929e-08	1	1	0.000164271	4.66072	1.3211e-05	1
GRMZM2G153536_4	1	-1.11455	-4.38225e-07	1	1	0.211216	1.80789	3.44472e-06	1	1	0.109769	-4.27918	-3.26741e-06	1	0.997715	1.02002e-05	5.20019	1.60682e-05	0.643366	0.0033125	0.180128	-3.8903	-2.84223e-06	1	1	0.00159482	2.58075	1.21853e-05	1	1	0.0418373	-2.84397	-4.99806e-06	1	0.54208	1.054e-06	-6.3666	-1.67691e-05	0.0664802	0.00013204	1	-1.01327	-1.30447e-08	1	1	0.453492	2.72024	1.71407e-06	1
GRMZM2G153536_1	1	-1.2182	-6.3515e-07	1	1	1	1.20324	7.20707e-07	1	1	0.0705576	-5.95761	-2.95081e-06	1	0.763469	0.167972	2.24522	3.62469e-06	1	1	0.125294	-3.33335	-2.03761e-06	1	0.876142	0.384438	1.53175	2.26883e-06	1	1	1	-1.1445	-5.38689e-07	1	1	0.711973	1.22976	1.50159e-06	1	1	1	1.46714	2.78048e-07	1	1	0.0705576	6.26341	3.13283e-06	1
GRMZM2G055052_1	0.73642	-1.57178	-9.3275e-07	1	1	0.00203613	4.69951	9.48576e-06	1	0.525426	0.73642	-1.71836	-1.07191e-06	1	1	0.000160685	8.11288	1.16033e-05	1	0.0260781	1	-1.1806	-2.49547e-07	1	1	0.907593	1.09832	1.18478e-06	1	1	0.608173	-1.25657	-2.46035e-06	1	1	0.00858586	2.23297	1.63179e-05	1	0.189949	1	-1.07989	-1.1039e-07	1	1	0.000662837	6.42661	8.09732e-06	1
GRMZM2G119168_1	0.0224987	-3.25302	-5.15702e-06	1	1	0.138476	1.77064	5.73812e-06	1	1	0.0872923	-2.39641	-4.33883e-06	1	0.877407	8.05341e-05	6.69629	1.30385e-05	1	0.0148962	1	1.00395	9.03922e-09	1	1	0.710352	1.16257	2.14331e-06	1	1	0.710352	1.15191	2.00284e-06	1	1	0.169383	1.45426	6.96264e-06	1	1	0.757377	-1.35211	-8.09149e-07	1	1	4.96471e-05	4.88777	1.20798e-05	1
GRMZM2G048154_1	1	-1.23344	-4.97697e-07	1	1	0.0502724	3.50365	6.58385e-06	1	1	0.0826038	-21.1888	-2.5056e-06	1	0.844296	0.000567414	7.88781	1.46849e-05	1	0.0676542	0.411852	-3.77037	-1.56655e-06	1	1	0.224064	1.82523	7.60334e-06	1	1	0.554361	1.38374	3.53565e-06	1	1	0.00244677	3.50248	4.20839e-05	1	0.077241	1	4.5562	4.41355e-07	1	1	1.53039e-05	102.726	1.26251e-05	0.965278
GRMZM2G043291_5	0.0107259	2.40898	1.54588e-05	1	1	0.25716	1.58403	6.40774e-06	1	1	0.00119583	2.94427	2.13318e-05	1	0.0444989	0.00356297	-2.77435	-1.69037e-05	1	0.272732	0.395461	-1.30567	-6.18759e-06	1	1	0.132361	-1.82428	-7.85267e-06	1	1	0.0556252	-2.1622	-9.34154e-06	1	0.655533	0.622756	1.27767	2.64524e-06	1	1	0.119648	-1.5958	-1.20606e-05	1	1	6.68647e-05	-4.01893	-2.42656e-05	1
IN2-1_1; GRMZM2G042639_T02	0.792287	1.14595	1.60634e-06	1	1	0.415595	1.48067	5.29044e-06	1	1	0.129056	-2.41413	-6.44721e-06	1	1	0.00474451	3.67629	3.37551e-05	1	0.335488	0.0745818	-2.58436	-7.73229e-06	1	0.674665	0.0192441	2.84521	3.0071e-05	1	1	0.0212065	-3.58128	-1.17462e-05	1	0.363079	0.426254	1.39731	1.84222e-05	1	1	1	1.07047	3.21259e-07	1	1	1	-1.00188	-8.57775e-09	1
IN2-1_9; GRMZM2G042639_T04	0.122335	2.28616	1.51873e-05	1	1	0.289028	1.77569	9.1595e-06	1	1	0.258046	-1.99237	-5.88152e-06	1	1	0.137381	2.18088	3.18785e-05	1	1	0.00487747	-5.38211	-2.19798e-05	1	0.110543	0.0468592	2.80784	3.79063e-05	1	1	0.0608637	-2.88518	-1.37003e-05	1	0.689041	0.396978	-1.52346	-2.02292e-05	1	1	0.886599	-1.18161	-9.10933e-07	1	1	0.900329	1.22621	1.34067e-06	1
IN2-1_4; GRMZM2G042639_T07	0.954482	1.05106	8.09992e-07	1	1	0.171502	2.09401	1.7354e-05	1	1	0.0565264	-3.53008	-1.13692e-05	1	0.694864	4.07302e-05	9.67562	0.000144646	1	0.00904583	0.0034679	-8.48208	-1.47071e-05	1	0.0869001	0.00280878	4.85656	0.000128102	1	1	0.0827725	-2.60452	-2.04633e-05	1	0.798259	0.139194	-2.10407	-8.46492e-05	1	1	0.403614	-2.28607	-2.52796e-06	1	1	0.125681	2.83815	8.25992e-06	1
IN2-1_5; GRMZM2G042639_T08	0.483448	1.36178	1.01468e-05	1	1	0.0843779	2.13195	3.17475e-05	1	1	0.00440662	-4.17129	-2.1323e-05	1	0.120792	0.00459168	3.38243	9.09934e-05	1	0.327475	0.000300984	-6.21599	-3.20492e-05	1	0.0131288	0.0661185	2.16053	6.93928e-05	1	1	0.0126026	-3.08065	-4.03846e-05	1	0.254041	0.259512	-1.59548	-4.82162e-05	1	1	1	-1.09429	-5.79335e-07	1	1	0.0377801	2.88672	1.26859e-05	1
GRMZM2G030880_2	0.871676	1.13432	1.00877e-06	1	1	0.539117	1.30839	2.31606e-06	1	1	0.7509	1.1913	1.43667e-06	1	1	0.477758	1.37346	3.18144e-06	1	1	0.880097	1.11312	9.63645e-07	1	1	0.785924	1.19073	1.87415e-06	1	1	0.596883	1.29104	2.85985e-06	1	1	0.00912758	2.21262	1.4188e-05	1	0.199831	1	1.05988	5.35742e-07	1	1	0.333712	1.41794	3.73923e-06	1
GRMZM2G074401_1	0.761117	1.10725	2.73874e-06	1	1	0.154736	1.56067	1.43168e-05	1	1	0.394385	-1.32036	-6.19552e-06	1	1	0.160268	1.55275	1.56283e-05	1	1	0.137243	-1.63583	-1.09897e-05	1	0.927514	0.765152	1.10163	4.05025e-06	1	1	0.121109	-1.61732	-1.52112e-05	1	0.965286	0.670017	1.12852	5.6424e-06	1	1	0.802919	-1.11892	-2.05544e-06	1	1	0.470443	1.27411	5.30117e-06	1
AC208201.3_FG002_1	1	1.00169	2.24764e-08	1	1	0.457241	1.29431	3.90886e-06	1	1	0.713111	-1.21349	-2.33664e-06	1	1	0.119754	1.62997	8.38114e-06	1	1	0.619175	-1.2506	-2.66593e-06	1	1	0.472751	1.26147	4.49476e-06	1	1	0.849707	1.08743	1.50296e-06	1	1	0.17244	1.46565	1.00978e-05	1	1	1	-1.02884	-3.06813e-07	1	1	0.101138	1.70795	7.74846e-06	1
GRMZM2G087186_1	7.02762e-05	-2.81402	-8.39075e-05	1	0.144839	1	-1.00306	-3.96746e-07	1	1	0.0195651	-1.80373	-5.79995e-05	1	0.348504	0.0265747	1.80165	3.70802e-05	1	1	0.369688	1.27542	1.27393e-05	1	1	0.0781762	-1.55716	-4.64306e-05	1	1	0.00156832	-2.24845	-7.20523e-05	1	0.056558	0.000380909	2.42677	0.0001189	1	0.0181873	0.460198	-1.22322	-1.31687e-05	1	1	0.403133	-1.25037	-1.44495e-05	1
GRMZM2G087186_4	0.141931	-1.53656	-6.34439e-05	1	1	0.117883	1.56139	0.000101997	1	1	0.0394982	-1.82036	-8.18776e-05	1	0.541834	0.0428546	1.80125	9.47405e-05	1	1	0.524847	-1.20131	-1.9814e-05	1	1	0.314918	-1.33195	-7.07001e-05	1	1	0.207399	-1.43049	-8.53706e-05	1	1	0.135887	1.53212	0.000113333	1	0.999063	0.986229	-1.01402	-1.38027e-06	1	1	0.0183417	1.98694	9.85037e-05	1
TS2_1; GRMZM2G455809_T01	0.277513	-2.2294	-2.28984e-06	1	1	0.0756198	2.62228	6.73638e-06	1	1	0.277513	-2.25802	-2.31345e-06	1	1	5.41603e-05	9.15665	1.51923e-05	1	0.0110913	1	-1.80478	-8.30549e-07	1	1	0.361757	1.56628	6.16613e-06	1	1	0.762576	1.1982	2.15819e-06	1	1	0.00625149	2.70355	2.90538e-05	1	0.154207	1	-1.7819	-8.06936e-07	1	1	0.000491178	7.09476	1.1208e-05	1
GRMZM2G010909_1	0.0530113	-1.85052	-1.5895e-05	1	1	0.233717	1.43011	1.48745e-05	1	1	0.181679	1.47286	1.6353e-05	1	1	0.000235324	3.07523	3.8783e-05	1	0.0345182	0.000896561	2.76422	3.29708e-05	1	0.031399	0.604978	1.16203	8.01349e-06	1	1	0.019361	1.87236	4.3145e-05	1	0.340627	0.0774909	1.60745	3.49111e-05	1	0.759308	1	1.01419	7.22771e-07	1	1	0.0256291	1.81801	4.16665e-05	1
GRMZM2G112538_1	0.00134341	-2.77123	-4.15507e-05	1	0.847344	0.000111941	3.10581	0.000136898	1	0.0893746	0.000108167	3.10088	0.000136577	1	0.00646685	5.30223e-10	7.2005	0.000145456	3.34433e-05	2.57256e-06	2.99776e-10	7.35583	0.0001491	1.89081e-05	8.96118e-08	0.521571	-1.19532	-3.29926e-05	1	1	1.64827e-10	6.39223	0.00108873	1.03963e-05	5.80797e-08	6.71829e-08	4.69743	0.00062455	0.0042375	1.22118e-05	0.583517	-1.16822	-2.90279e-05	1	1	1.42229e-10	6.4024	0.00108905	8.97096e-06
GRMZM2G112524_1	0.000236541	-3.16185	-0.000168034	1	0.34417	0.00261064	2.48088	0.000363941	1	0.589321	4.49682e-05	-3.60971	-0.000177678	1	0.00303675	3.34135e-09	6.68539	0.000441907	0.000210753	7.80565e-06	0.23194	-1.4746	-2.50165e-05	1	1	0.589828	-1.17333	-9.0068e-05	1	1	0.0671676	-1.72553	-0.00025636	1	0.713341	0.000158219	-3.18097	-0.000356277	1	0.00880802	0.43459	-1.29165	-1.53729e-05	1	1	2.30746e-07	5.18986	0.000285259	0.0145541
GRMZM2G112488_1	0.0612813	-1.85209	-9.94386e-05	1	1	0.000109437	3.55266	0.000551726	1	0.0893746	2.3485e-10	-10.2763	-0.000195105	1.48129e-05	7.22582e-08	1.4305e-08	6.93747	0.000692899	0.000902275	2.13063e-05	5.07542e-07	-6.36169	-9.83552e-05	0.0320127	6.2403e-05	0.869274	1.05435	4.17338e-05	1	1	1.26749e-05	-4.23905	-0.000586724	0.799454	0.00115863	1.28667e-06	-5.04181	-0.000649021	0.0811551	0.000157583	0.740655	-1.14657	-2.68864e-06	1	1	3.83778e-09	8.61232	0.000160108	0.000242064
GRMZM2G475971_1	1	-2.33989	-4.32435e-07	1	1	0.0236109	5.90279	3.70246e-06	1	1	1	-1.76962	-3.28429e-07	1	1	0.00227498	20.8877	6.41853e-06	1	0.193126	1	1.82915	2.67599e-07	1	1	0.538482	1.5123	2.28364e-06	1	1	1	-1.07199	-2.99352e-07	1	1	0.723934	1.21145	1.42547e-06	1	1	1	1.38335	1.63593e-07	1	1	0.00857256	9.7442	3.73154e-06	1
GRMZM2G318652_1	0.633977	-1.98926	-7.76522e-07	1	1	0.0229421	4.57862	5.58791e-06	1	1	1	-1.72093	-6.54131e-07	1	1	6.16271e-05	16.2642	1.19816e-05	1	0.0120716	1	1.29621	2.32506e-07	1	1	0.186795	1.78569	5.61718e-06	1	1	0.0816531	2.07123	7.65862e-06	1	0.791727	8.35286e-06	4.06623	3.91452e-05	0.526848	0.000765768	1	1.12136	1.10116e-07	1	1	1.84791e-06	16.3202	1.39007e-05	0.116555
GRMZM2G174896_2	0.722605	1.14303	1.74944e-06	1	1	1	-1.00797	-9.67478e-08	1	1	0.167362	1.56148	6.86782e-06	1	1	0.460535	-1.32837	-3.45605e-06	1	1	0.36026	1.35197	4.9209e-06	1	1	0.79563	-1.15296	-1.60986e-06	1	1	0.79563	-1.14587	-1.54477e-06	1	1	0.133489	-2.05448	-5.40202e-06	1	0.9902	1	-1.01045	-1.97476e-07	1	1	0.0782483	-1.80352	-8.50933e-06	1
GRMZM2G407825_1	0.789688	-1.17155	-1.45062e-06	1	1	0.0394451	2.18687	1.1758e-05	1	1	0.386546	-1.47364	-3.18408e-06	1	1	0.0013047	3.28488	1.93211e-05	1	0.128382	0.422621	-1.50396	-2.83352e-06	1	1	0.468306	1.28214	6.11246e-06	1	1	0.320365	-1.4201	-6.40892e-06	1	1	0.340495	1.33074	9.1871e-06	1	1	0.860248	-1.19565	-1.10006e-06	1	1	0.0496929	2.26932	8.53316e-06	1
GRMZM2G107481_1	1	-1.71673	-7.83446e-07	1	1	0.0100293	4.26193	6.12113e-06	1	1	0.628346	-2.3465	-1.07682e-06	1	1	0.00938149	6.38327	5.88439e-06	1	0.544869	1	-1.68303	-4.43611e-07	1	1	0.864438	-1.14621	-1.02019e-06	1	1	0.173184	-1.88602	-3.75717e-06	1	1	0.107805	1.84225	5.87676e-06	1	0.927221	1	-1.23132	-1.50238e-07	1	1	0.0429104	5.3025	3.44078e-06	1
GRMZM2G312661_2	0.835451	-1.08676	-1.08042e-06	1	1	0.000350982	3.32428	3.14541e-05	1	0.182957	0.7519	-1.17511	-2.01657e-06	1	1	9.41325e-05	3.8289	3.52267e-05	1	0.0170334	0.465979	-1.39934	-3.55363e-06	1	1	0.882159	1.05984	2.69218e-06	1	1	1	-1.00228	-1.02131e-07	1	1	0.396168	-1.30833	-1.12364e-05	1	1	0.536882	-1.29414	-2.61749e-06	1	1	4.74069e-05	3.89751	3.33685e-05	1
GRMZM2G312661_1	0.586464	-1.31249	-1.70111e-06	1	1	0.0596429	2.12545	8.04118e-06	1	1	0.456234	-1.47803	-2.31079e-06	1	1	7.26062e-06	5.49005	2.44426e-05	0.457956	0.00261689	1	-1.10777	-5.29612e-07	1	1	0.0316964	1.96802	1.47003e-05	1	1	0.117275	1.64843	9.84711e-06	1	0.965286	0.510035	-1.24238	-5.83058e-06	1	1	1	1.01656	8.00744e-08	1	1	1.34518e-05	5.17851	2.01991e-05	0.848456
GRMZM2G075502_1	0.3404	-1.42606	-1.27408e-05	1	1	0.312146	1.44793	1.91016e-05	1	1	0.701021	-1.15707	-5.78877e-06	1	1	0.0402885	2.11725	3.34099e-05	1	1	0.439434	-1.38695	-8.34298e-06	1	1	0.963375	1.02539	1.56746e-06	1	1	0.20584	1.55545	3.42971e-05	1	1	0.283087	1.45744	2.89624e-05	1	1	0.166169	-1.70939	-1.5295e-05	1	1	0.00737048	2.60592	5.91875e-05	1
GRMZM5G896731_1	0.638395	1.73585	6.26277e-07	1	1	0.397324	2.48895	1.26724e-06	1	1	0.0128762	6.31029	4.51956e-06	1	0.263607	1	1.19167	2.83165e-07	1	1	0.745119	1.89308	1.31941e-06	1	1	1	-1.20323	-3.57798e-07	1	1	3.37019e-05	8.85048	1.66299e-05	1	0.00260504	5.93613e-06	12.1451	1.96213e-05	0.374415	0.000583771	0.272099	-1.9203	-2.57387e-06	1	1	0.00391051	3.49088	1.33776e-05	1
GRMZM5G896731_2	1	1.05092	3.23225e-07	1	1	0.862323	-1.24839	-1.26293e-06	1	1	0.480807	1.40778	2.58834e-06	1	1	1	-1.13086	-7.71917e-07	1	1	0.773459	1.23422	1.56242e-06	1	1	1	1.16014	8.14242e-07	1	1	0.00450403	3.76626	1.40648e-05	1	0.122213	8.67764e-05	5.50232	2.65577e-05	1	0.00540843	0.897638	-1.08535	-7.02701e-07	1	1	0.0660093	2.14301	1.02136e-05	1
AC205502.4_FG004_1	1	-1.44736	-3.31056e-07	1	1	1	-2.0592	-5.50939e-07	1	1	0.178733	3.82899	3.03008e-06	1	1	1	-1.42241	-2.19763e-07	1	1	0.0235891	7.62778	4.90473e-06	1	0.332111	1	1.00023	1.20294e-10	1	1	1.27681e-13	240.076	0.000124354	8.05335e-09	9.15153e-11	2.60108e-16	414.544	0.000215152	1.6406e-11	3.24e-13	0.734962	1.37638	1.5436e-06	1	1	6.82367e-10	30.4485	0.000120773	4.30396e-05
GRMZM2G038598_4	1	1.01287	5.95255e-08	1	1	0.00603949	3.5408	1.17554e-05	1	0.926849	0.0594631	2.43625	6.64504e-06	1	0.720433	0.000375867	4.70542	1.73643e-05	1	0.0489823	0.157522	2.05493	4.94357e-06	1	0.997842	0.493769	1.34601	5.66836e-06	1	1	0.580269	-1.23286	-3.09422e-06	1	1	0.792294	1.08444	1.86199e-06	1	1	0.810653	-1.17051	-1.64194e-06	1	1	0.747935	1.17887	2.01616e-06	1
GRMZM2G382569_2	0.353364	-1.50062	-4.03231e-06	1	1	0.00441745	2.50293	1.8166e-05	1	0.771818	0.116066	-1.94821	-5.88284e-06	1	1	4.62571e-05	4.03488	2.44451e-05	1	0.00992387	1	-1.01583	-1.25483e-07	1	1	0.861229	1.07427	2.24683e-06	1	1	0.433167	-1.26231	-6.28657e-06	1	1	1	-1.01352	-4.33565e-07	1	1	0.619606	1.27805	1.72505e-06	1	1	0.000213808	3.86295	1.77622e-05	1
GRMZM2G311036_1	0.0354632	-2.00286	-2.93556e-05	1	1	0.000252708	3.01469	0.000118116	1	0.148965	0.236352	-1.454	-1.8306e-05	1	1	8.44052e-10	7.23827	0.000182606	5.32378e-05	3.13163e-06	0.491583	-1.29661	-6.69614e-06	1	1	0.538438	1.19879	3.51344e-05	1	1	0.00590407	2.20707	0.000213342	1	0.150098	6.27357e-06	3.709	0.000573977	0.395699	0.000606901	0.0865079	-1.78605	-1.77458e-05	1	1	6.2267e-13	9.67438	0.000349765	3.92743e-08
GRMZM2G336824_2	0.333877	-1.48034	-1.07532e-05	1	1	7.63701e-06	5.04215	0.000133957	0.481697	0.0226233	5.22511e-08	-15.796	-3.1042e-05	0.00329568	8.85937e-06	2.58509e-09	9.56435	0.000191728	0.000163052	6.79384e-06	5.80478e-06	-13.3805	-2.07137e-05	0.366131	0.000502624	0.459278	1.28139	4.70185e-05	1	1	0.0045342	-2.66595	-0.000104418	1	0.122848	0.736575	-1.11966	-2.28825e-05	1	1	1	-1.25396	-4.249e-07	1	1	7.05801e-12	29.8753	6.05801e-05	4.45177e-07
GRMZM2G336824_1	0.379572	-1.60308	-2.81732e-06	1	1	9.63808e-06	5.00745	3.00113e-05	0.607912	0.0255818	0.00153455	-11.5684	-6.84153e-06	1	0.0546221	5.86334e-07	7.35078	2.96681e-05	0.0369824	0.000362573	0.00619886	-37.641	-4.54746e-06	1	0.133637	0.774804	-1.09204	-3.16054e-06	1	1	5.2936e-11	-24.8161	-3.59891e-05	3.33889e-06	2.07384e-08	2.53067e-08	-11.7289	-3.14119e-05	0.00159619	5.18245e-06	1	-5.21608	-5.23252e-07	1	1	0.635402	2.33429	8.63766e-07	1
GRMZM2G179792_4	0.0433467	-2.10836	-1.05135e-05	1	1	0.00018578	3.19908	4.39797e-05	1	0.123568	6.35897e-05	-5.54194	-1.63904e-05	1	0.00402293	5.83888e-09	7.27779	5.95487e-05	0.000368282	1.15088e-05	0.0133491	-3.96528	-7.09345e-06	1	0.225476	0.809688	1.07902	5.0556e-06	1	1	1.20787e-08	-7.57933	-5.55375e-05	0.000761851	2.7209e-06	0.00615075	-2.28572	-3.88319e-05	1	0.152317	0.793333	-1.50854	-1.21651e-06	1	1	0.114307	2.33914	4.83254e-06	1
GRMZM2G179792_5	0.00611652	-4.28076	-1.27423e-05	1	1	0.129723	1.84786	1.40968e-05	1	1	0.000757501	-5.53604	-1.3623e-05	1	0.0317045	3.11971e-05	7.90244	2.68088e-05	1	0.00736708	1	1.08268	3.21139e-07	1	1	1	-1.00099	-3.04046e-08	1	1	0.602128	1.21892	6.72598e-06	1	1	0.0777526	1.91515	2.80886e-05	1	0.761222	0.820899	1.40017	1.20181e-06	1	1	1.44902e-07	12.4694	3.44458e-05	0.00913957
GRMZM2G179792_6	0.544354	-2.27074	-1.88013e-06	1	1	0.185249	2.10882	3.72531e-06	1	1	1	-1.32563	-8.25285e-07	1	1	0.00124122	8.16651	1.06033e-05	1	0.123289	0.639725	-2.10885	-7.77963e-07	1	1	0.322103	1.70541	4.99782e-06	1	1	1	1.09457	6.70009e-07	1	1	6.11676e-05	4.39122	4.09755e-05	1	0.00409563	0.246618	-3.61236	-1.83281e-06	1	1	0.0853334	3.05989	5.2206e-06	1
GRMZM2G142390_2	0.696605	-1.69161	-9.28239e-07	1	1	0.0466289	3.24088	5.08766e-06	1	1	0.696605	-1.93675	-1.09812e-06	1	1	2.76846e-05	10.0091	1.20916e-05	1	0.00685106	1	-1.50703	-4.51555e-07	1	1	0.187824	1.82572	6.07568e-06	1	1	0.878416	1.15245	1.12175e-06	1	1	0.246997	1.47226	6.34421e-06	1	1	1	-1.31628	-2.81673e-07	1	1	0.00181224	7.2337	7.30753e-06	1
GRMZM2G304442_1	0.0827733	-2.48117	-1.63127e-05	1	1	0.0054472	3.65404	7.25243e-05	1	0.867619	0.000994952	-6.16825	-2.28959e-05	1	0.0383592	9.39325e-07	12.3516	0.00012502	0.059247	0.000506384	0.702085	-1.28757	-2.45978e-06	1	1	0.482747	1.36237	3.61827e-05	1	1	0.0661448	-2.32411	-5.68875e-05	1	0.705448	0.66328	1.21232	2.88827e-05	1	1	0.270442	1.93079	4.12349e-06	1	1	3.16613e-05	9.69792	3.85328e-05	1
GRMZM2G106026_1	1	1.35148	4.15926e-07	1	1	0.022649	4.93069	4.65135e-06	1	1	0.500112	-5.23348	-9.57232e-07	1	1	0.0577566	3.59519	4.1504e-06	1	1	0.250168	-12.886	-1.47516e-06	1	1	1	-1.01479	-8.50296e-08	1	1	0.832225	-1.15546	-7.8503e-07	1	1	0.111455	1.85411	4.91083e-06	1	0.935579	1	-1.82187	-1.02001e-07	1	1	0.00197288	22.3328	4.82355e-06	1
GRMZM2G069176_1	1	-1.75119	-4.63036e-07	1	1	0.0661766	4.23073	3.48737e-06	1	1	0.500257	-4.35602	-8.31633e-07	1	1	0.0394974	6.72193	3.527e-06	1	1	1	-2.56705	-3.7628e-07	1	1	1	-1.10219	-4.23405e-07	1	1	1	1.06769	3.09141e-07	1	1	1.15504e-05	4.64045	1.50838e-05	0.72853	0.00101185	1	-1.032	-7.68339e-09	1	1	0.00199867	19.6767	4.62814e-06	1
GRMZM2G024175_1	1	-1.44655	-8.31327e-07	1	1	0.00122025	6.39952	1.45408e-05	1	0.391252	0.0834871	-8.61915	-2.38053e-06	1	0.850004	5.18134e-05	12.1956	2.08423e-05	1	0.0107857	0.413338	-2.46503	-1.10643e-06	1	1	0.600949	1.31741	5.47022e-06	1	1	0.0828287	-2.36665	-9.95184e-06	1	0.798259	0.870199	-1.10734	-2.20085e-06	1	1	1	2.41717	4.42782e-07	1	1	0.00101704	23.3065	6.96947e-06	1
GRMZM2G401328_1	0.50101	-1.333	-4.00211e-06	1	1	0.0650575	1.91791	1.47054e-05	1	1	0.0102389	-3.02254	-1.07202e-05	1	0.223942	0.000332354	3.54193	3.05501e-05	1	0.0448885	0.143754	-2.01618	-6.05744e-06	1	0.951548	0.32658	1.38542	1.18425e-05	1	1	0.352247	-1.36099	-8.1498e-06	1	1	0.278461	-1.41778	-1.25438e-05	1	1	0.856054	1.12464	6.60644e-07	1	1	0.000439873	4.25937	1.72758e-05	1
GRMZM2G044481_1	0.396606	-1.4892	-1.09881e-05	1	1	5.75033e-05	6.00242	0.000167328	1	0.0587936	2.70512e-05	-10.1168	-3.0143e-05	1	0.00195893	7.20521e-07	9.87288	0.000199296	0.0454462	0.000405769	0.00906414	-4.02895	-1.68863e-05	1	0.171921	0.811944	1.10449	2.09801e-05	1	1	0.102998	-1.97983	-9.93659e-05	1	0.908092	0.520525	1.30151	6.68622e-05	1	1	0.456341	1.68615	2.26864e-06	1	1	4.76926e-10	30.6719	9.8105e-05	3.00816e-05
GRMZM2G389196_1	1	-1.22912	-4.22745e-07	1	1	0.68771	-2.32544	-1.2926e-06	1	1	0.0773355	2.72837	3.91963e-06	1	0.811759	1	-1.67437	-7.43125e-07	1	1	9.18311e-05	6.12264	9.45166e-06	1	0.00520877	1	1.12995	1.26729e-07	1	1	0.453492	2.48471	1.44793e-06	1	1	1	-1.71366	-4.58911e-07	1	1	0.0907825	1.82575	5.10928e-06	1	1	0.144224	-2.55348	-3.76431e-06	1
GRMZM2G145069_1	0.36675	1.59497	3.49098e-06	1	1	0.000999068	4.90326	2.29025e-05	1	0.354018	0.00384611	-30.9391	-5.67788e-06	1	0.111529	1.17876e-06	9.24729	7.71823e-05	0.0743493	0.000599591	0.00494847	-8.08775	-8.20138e-06	1	0.111711	0.00766615	3.00802	5.77708e-05	1	1	0.248976	-1.69907	-1.18372e-05	1	1	0.975742	-1.01902	-1.61553e-06	1	1	0.51609	6.10142	9.67473e-07	1	1	1.25452e-06	89.2854	1.67431e-05	0.0791274
GRMZM2G025190_1	0.738203	-1.20286	-3.39093e-06	1	1	0.0165801	3.16093	4.34485e-05	1	1	0.00112392	-7.95671	-1.75794e-05	1	0.0422523	0.000612422	5.46022	7.45546e-05	1	0.0723369	0.373399	-1.67629	-6.74378e-06	1	1	0.430662	1.43608	2.77152e-05	1	1	0.224828	-1.77163	-2.76812e-05	1	1	0.747726	1.15534	1.41778e-05	1	1	0.0464178	3.9461	7.4447e-06	1	1	6.95311e-06	14.1963	3.33467e-05	0.438561
GRMZM2G302373_1	0.363052	2.17827	1.94757e-06	1	1	0.00316479	5.3493	7.18898e-06	1	0.658799	0.256072	-4.07601	-1.24739e-06	1	1	1.04608e-06	7.33167	2.2797e-05	0.0659804	0.000549837	0.0183882	-12.0981	-3.30287e-06	1	0.282076	0.00122867	2.9855	1.75556e-05	1	1	0.0651784	-2.57499	-5.40814e-06	1	0.702356	0.0335434	-1.95847	-1.29189e-05	1	0.47235	1	-1.36261	-1.07915e-07	1	1	0.0183882	8.4675	3.02823e-06	1
GRMZM2G480439_1	0.696249	1.87858	9.83245e-07	1	1	0.049832	4.59472	4.02297e-06	1	1	1	-2.65892	-6.98236e-07	1	1	0.000530224	5.99592	1.05033e-05	1	0.0643141	0.38683	-2.92799	-1.38435e-06	1	1	0.059356	2.45147	7.46359e-06	1	1	0.208042	-2.49005	-3.07704e-06	1	1	0.0837795	1.84846	1.06954e-05	1	0.799805	1	1.70595	2.9713e-07	1	1	0.38683	4.90633	1.64416e-06	1
GRMZM2G028821_2	0.36972	1.3806	1.10071e-05	1	1	0.959529	1.03542	1.02434e-06	1	1	5.96232e-09	-18.1668	-2.73287e-05	0.000376068	1.27481e-06	0.502907	1.25473	1.01709e-05	1	1	1.6531e-08	-12.8312	-3.68159e-05	0.00104268	3.16923e-06	0.123498	1.67302	2.01536e-05	1	1	0.00518126	-2.95083	-1.9797e-05	1	0.136452	0.0059988	-2.57886	-3.06719e-05	1	0.149199	0.541942	1.9547	1.51983e-06	1	1	0.00318884	6.37457	8.55601e-06	1
GRMZM2G044383_2	0.00629715	-2.58327	-3.17202e-05	1	1	0.000686617	2.87039	9.68018e-05	1	0.270673	2.71393e-06	-5.7305	-4.27234e-05	0.171178	0.000281081	3.3372e-10	8.6749	0.000153764	2.10491e-05	1.75409e-06	0.146185	-1.81791	-9.01393e-06	1	0.953347	0.604953	1.16991	2.52415e-05	1	1	0.0280485	-1.95387	-7.25245e-05	1	0.432339	0.0214647	-2.00581	-8.71508e-05	1	0.356562	0.724904	1.22025	1.98919e-06	1	1	7.21347e-09	8.41858	6.70006e-05	0.000454982
GRMZM2G099467_1	0.128504	-2.22035	-9.50562e-06	1	1	0.131775	1.88237	1.52605e-05	1	1	1	1.02008	3.47265e-07	1	1	8.09153e-07	9.55746	6.66562e-05	0.0510365	0.000451651	0.000307411	5.30455	3.35292e-05	1	0.0133774	0.036847	2.28673	4.189e-05	1	1	0.00207505	3.35482	7.6662e-05	1	0.0683098	1.57064e-06	6.43738	0.000404788	0.0990666	0.00018876	0.0401122	2.34203	2.36763e-05	1	1	1.01389e-05	6.19072	9.15753e-05	0.639502
GRMZM2G040441_3	1	1.10217	4.99276e-07	1	1	0.641679	-1.36139	-1.2972e-06	1	1	0.275096	1.69946	3.41804e-06	1	1	0.661009	-1.3598	-1.42512e-06	1	1	0.0164789	2.59198	8.57439e-06	1	0.25912	1	1.10346	3.71362e-07	1	1	0.641679	1.42597	1.52902e-06	1	1	0.796803	-1.28819	-8.86103e-07	1	1	0.128187	1.68101	5.65563e-06	1	1	0.275096	-1.62249	-3.18622e-06	1
GRMZM2G119766_1	0.0325864	-2.20082	-8.25756e-06	1	1	0.0126911	-2.71283	-9.55543e-06	1	1	0.228432	1.4442	6.72258e-06	1	1	0.419502	-1.80637	-3.06975e-06	1	1	5.58066e-07	4.88615	2.67235e-05	0.0351995	6.79527e-05	0.670123	-1.46544	-1.77188e-06	1	1	0.0069963	2.87006	1.04326e-05	1	0.16979	0.011115	3.31203	8.80158e-06	1	0.231681	0.10645	1.53729	1.17434e-05	1	1	0.317571	-1.36508	-5.8454e-06	1
GRMZM2G158682_1	0.556862	1.54342	1.30767e-06	1	1	1	-1.37411	-6.5516e-07	1	1	1.50848e-06	7.10184	1.46834e-05	0.0951459	0.00016766	0.352577	-2.29289	-2.09424e-06	1	1	1.768e-08	7.04287	2.24436e-05	0.00111515	3.36902e-06	1	-1.08113	-1.3141e-07	1	1	0.00016752	6.51252	9.65369e-06	1	0.00968485	0.0401084	3.85935	4.63163e-06	1	0.519573	0.0870806	1.5306	9.06788e-06	1	1	0.227754	-1.49846	-5.68487e-06	1
GRMZM2G086869_4	1	-1.23963	-7.21465e-07	1	1	0.021905	2.82764	6.82121e-06	1	1	1	-1.08602	-2.95608e-07	1	1	2.01852e-05	6.31939	1.60155e-05	1	0.00548389	0.799935	1.28914	8.70538e-07	1	1	0.0940461	1.80285	8.47281e-06	1	1	0.794961	1.14692	1.55047e-06	1	1	0.599643	1.19993	3.80394e-06	1	1	1	1.12939	4.44681e-07	1	1	0.00353393	3.52203	8.66728e-06	1
GRMZM2G086869_3	0.682752	-1.27848	-1.2952e-06	1	1	0.0131726	2.66314	9.88933e-06	1	1	0.682752	-1.27687	-1.28935e-06	1	1	0.00111562	3.86748	1.33366e-05	1	0.113862	1	-1.19396	-7.55559e-07	1	1	0.760742	1.1359	2.1521e-06	1	1	0.340474	-1.4481	-4.90013e-06	1	1	0.920668	-1.05915	-1.00453e-06	1	1	1	-1.19546	-7.61406e-07	1	1	0.0458291	2.34824	6.27855e-06	1
GRMZM2G086869_1	0.522995	1.59134	1.14015e-06	1	1	0.0191269	3.70217	5.21001e-06	1	1	0.165057	2.3434	2.59019e-06	1	1	0.000968329	4.98182	1.22172e-05	1	0.101984	1	-1.10393	-2.88855e-07	1	1	0.0497203	2.14138	8.1473e-06	1	1	0.128571	1.81936	5.84866e-06	1	0.981538	0.239699	1.48552	7.42137e-06	1	1	0.448915	-1.62564	-1.7389e-06	1	1	0.00812473	2.87427	8.46848e-06	1
GRMZM2G094168_1	0.271561	-1.59129	-4.25045e-06	1	1	0.689467	1.14785	1.69128e-06	1	1	0.143345	-1.86469	-5.30439e-06	1	1	0.0252208	2.18891	8.5463e-06	1	1	0.557703	-1.37	-1.9414e-06	1	1	0.629391	1.19837	2.60457e-06	1	1	0.689467	-1.1867	-2.06572e-06	1	1	0.517651	1.22674	3.56766e-06	1	1	0.837999	-1.16914	-8.87457e-07	1	1	0.143345	1.80365	4.92995e-06	1
GRMZM2G160454_1	0.876258	-1.05914	-1.85891e-06	1	1	0.462555	1.26503	8.82279e-06	1	1	0.0283877	-2.0461	-1.70199e-05	1	0.45222	0.0990619	1.66782	2.09903e-05	1	1	0.0266854	-2.03373	-1.59761e-05	1	0.362592	0.448119	1.24479	1.03086e-05	1	1	0.103956	-1.63183	-1.63057e-05	1	0.913606	0.661043	-1.14136	-6.49257e-06	1	1	1	-1.05274	-8.15102e-07	1	1	0.178543	1.58617	9.53699e-06	1
GRMZM2G068917_1	0.0722442	-2.57771	-5.93894e-06	1	1	0.068962	2.09234	1.05992e-05	1	1	0.688959	-1.24495	-1.90918e-06	1	1	0.000153149	5.7263	1.77911e-05	1	0.0252616	0.266375	1.93299	3.51202e-06	1	1	0.891186	1.06171	1.25289e-06	1	1	0.389021	1.34537	7.01183e-06	1	1	0.0189486	2.21226	2.61306e-05	1	0.327981	1	-1.07115	-5.17742e-07	1	1	0.00151863	3.50451	1.95202e-05	1
GRMZM2G068917_6	1	-1.26057	-6.10064e-07	1	1	0.581617	1.41933	1.23758e-06	1	1	1	-1.23035	-5.52564e-07	1	1	0.180249	2.24185	2.9075e-06	1	1	0.68771	-2.50975	-1.40839e-06	1	1	0.814902	1.25301	1.05985e-06	1	1	0.581617	-1.51315	-1.42057e-06	1	1	0.137315	1.79783	4.18762e-06	1	1	0.453492	-2.57138	-1.46589e-06	1	1	1	1.15407	3.69582e-07	1
GRMZM2G304897_1	0.279005	-1.60467	-3.01473e-06	1	1	0.344355	1.53749	4.30021e-06	1	1	0.37909	-1.59345	-2.97963e-06	1	1	0.110773	2.20979	6.03172e-06	1	1	0.816728	-1.37481	-1.35925e-06	1	1	0.902018	-1.11647	-1.28323e-06	1	1	0.802751	-1.13218	-1.43612e-06	1	1	0.0993534	1.76988	8.48208e-06	1	0.88039	0.653819	-1.38449	-1.39436e-06	1	1	0.0725791	2.16389	5.84373e-06	1
GRMZM2G421934_1	0.625386	3.0695	8.77248e-07	1	1	1	3.2304	9.45453e-07	1	1	1	-1.54917	-1.50267e-07	1	1	0.508823	2.5793	2.05489e-06	1	1	0.250386	-4.69476	-1.02399e-06	1	1	0.508823	2.45083	1.98669e-06	1	1	1	-1.29677	-3.13382e-07	1	1	0.361646	1.8209	2.75499e-06	1	1	1	1.01287	3.52132e-09	1	1	0.500257	3.85914	7.82338e-07	1
GRMZM2G172098_1	0.319024	-1.45721	-4.4267e-06	1	1	0.0596815	1.7861	1.10908e-05	1	1	0.319024	-1.47853	-4.56629e-06	1	1	0.000434909	3.16733	2.0984e-05	1	0.0547534	0.765591	-1.21093	-1.68646e-06	1	1	0.488935	1.21693	5.46648e-06	1	1	0.579279	-1.18006	-3.84511e-06	1	1	0.358293	-1.30608	-7.1865e-06	1	1	0.765591	-1.19347	-1.54688e-06	1	1	0.0130118	2.23785	1.1812e-05	1
GRMZM2G030436_1	0.871719	-1.1106	-9.26029e-07	1	1	0.560231	1.23161	2.15378e-06	1	1	0.00592957	-4.17709	-7.07294e-06	1	0.152405	0.0220499	2.16522	9.75655e-06	1	0.957834	0.0617079	-2.59201	-5.14277e-06	1	0.615267	0.154666	1.58297	6.67675e-06	1	1	0.10928	-1.83957	-5.22707e-06	1	0.937009	1	-1.03292	-5.77764e-07	1	1	0.758179	1.45105	1.00414e-06	1	1	0.0851232	2.7966	3.99965e-06	1
GRMZM2G159587_1	0.415952	-1.70472	-2.79577e-06	1	1	0.141161	1.81275	5.49657e-06	1	1	0.415952	-1.54488	-2.38531e-06	1	1	0.00124025	4.02649	1.20067e-05	1	0.123289	1	1.02257	8.95475e-08	1	1	0.428242	1.30298	3.71434e-06	1	1	0.0817848	1.7265	8.90655e-06	1	0.792273	3.50846e-05	3.02673	3.23748e-05	1	0.0025538	1	-1.07911	-3.2091e-07	1	1	2.27451e-05	4.83503	1.67884e-05	1
GRMZM2G162158_1	0.111295	2.01372	3.75129e-05	1	1	0.449222	1.39938	1.47792e-05	1	1	0.000306195	-6.13836	-3.09768e-05	1	0.0153156	0.331148	1.52152	3.88628e-05	1	1	9.13571e-08	-18.4538	-7.04802e-05	0.00576226	1.37524e-05	0.071601	2.18948	6.15966e-05	1	1	0.0346977	-2.61502	-3.19818e-05	1	0.488837	0.0280246	-2.59335	-6.96612e-05	1	0.423586	0.621171	-1.49291	-1.99043e-06	1	1	0.030269	3.28484	1.37742e-05	1
GRMZM2G093020_2	0.364487	1.35399	3.34395e-05	1	1	0.0904375	1.76668	7.24239e-05	1	1	0.00272022	-2.89726	-6.186e-05	1	0.0849382	0.0578422	1.89543	0.000114529	1	1	1.28722e-07	-7.43719	-0.000110706	0.00811902	1.86644e-05	0.25944	1.45267	7.55449e-05	1	1	0.0846795	-1.79184	-7.37506e-05	1	0.809621	0.044113	-1.95837	-0.00011864	1	0.555144	0.103829	-1.89586	-1.54069e-05	1	1	0.003001	2.85657	6.05333e-05	1
AF546187.1_FG012_1	0.625168	-3.92713	-1.23873e-06	1	1	0.22714	2.37671	2.28798e-06	1	1	1	1.21979	3.65272e-07	1	1	0.625168	3.79818	1.18416e-06	1	1	0.37528	4.39084	1.43497e-06	1	1	0.22714	-2.45739	-2.34255e-06	1	1	1	1.09876	3.9009e-07	1	1	3.59467e-05	8.33414	1.17886e-05	1	0.00260311	1	-1.09097	-1.69034e-07	1	1	0.388344	2.14089	2.3128e-06	1
GRMZM2G041050_2	0.0571737	-2.38884	-6.08172e-06	1	1	0.132144	-1.99405	-5.21475e-06	1	1	0.0340867	-2.95981	-6.92645e-06	1	0.502802	0.167291	1.98763	4.32482e-06	1	1	0.445301	1.48305	2.11527e-06	1	1	0.326775	1.65915	3.45786e-06	1	1	0.00496491	3.2518	1.18128e-05	1	0.1318	0.287355	1.57244	4.98244e-06	1	1	0.324329	1.83752	2.96001e-06	1	1	0.000292509	4.8267	1.35245e-05	1
GRMZM2G428216_1	0.523462	-1.37834	-6.81365e-06	1	1	0.0177254	3.03849	5.06017e-05	1	1	0.111994	-2.18907	-1.34835e-05	1	1	0.00243363	4.36839	6.06627e-05	1	0.203041	0.807382	-1.13904	-2.19836e-06	1	1	0.940971	1.04305	3.24733e-06	1	1	0.104877	-2.07993	-3.91616e-05	1	0.919265	0.50674	1.34235	2.69337e-05	1	1	0.549385	1.39433	4.47149e-06	1	1	0.018729	3.19793	2.49236e-05	1
GRMZM5G852177_1	0.77807	1.29305	8.03918e-07	1	1	0.0704677	2.53405	4.20833e-06	1	1	0.104448	2.33868	3.67239e-06	1	0.975562	0.023732	2.91642	6.79794e-06	1	0.992724	0.807829	1.33208	1.17795e-06	1	1	0.412813	1.48816	3.39353e-06	1	1	0.000851778	2.95583	1.35962e-05	1	0.0352295	0.00274721	2.3671	1.41428e-05	1	0.0846908	0.535778	-1.35777	-1.69053e-06	1	1	0.000223864	3.20275	1.41321e-05	1
GRMZM2G088565_2	0.000328409	5.54539	2.96571e-05	1	0.431542	1	-1.11639	-6.80254e-07	1	1	0.265384	1.81658	5.3279e-06	1	1	0.000199763	-5.9981	-3.01496e-05	1	0.0307314	0.0519993	-2.27892	-2.0305e-05	1	0.559789	1	1.03213	1.87806e-07	1	1	0.0812881	2.57872	9.2267e-06	1	0.789281	0.285292	1.86427	5.21345e-06	1	1	0.518748	1.33952	4.02419e-06	1	1	0.618426	1.27155	3.21855e-06	1
GRMZM6G397851_1	0.760684	1.1507	1.10573e-06	1	1	3.18437e-09	7.5551	4.80969e-05	0.000200851	0.000200851	0.000317439	-14.8928	-6.84464e-06	1	0.0158028	1.86803e-13	11.0838	8.51382e-05	1.17824e-08	2.94561e-09	6.10595e-05	-23.6703	-8.08635e-06	1	0.00376836	0.0437112	1.68815	3.81471e-05	1	1	4.36019e-19	-154.302	-5.5075e-05	2.75015e-14	8.87144e-16	1.37991e-25	-193.294	-9.30972e-05	8.70364e-21	1.08795e-21	1	-1.38122	-1.35981e-07	1	1	1	-1.37136	-1.33416e-07	1
GRMZM2G703821_1	1	2.92745	2.39213e-07	1	1	1	1	0	1	1	1	2.38007	1.71278e-07	1	1	1	1.71172	2.58584e-07	1	1	1	1.75836	2.7553e-07	1	1	1	5.01098	4.97797e-07	1	1	1	4.43747	4.26619e-07	1	1	0.000281222	13.1733	7.57063e-06	1	0.0140776	1	2.16276	3.43465e-07	1	1	1	1.86443	2.55341e-07	1
GRMZM2G005887_8	0.637817	1.28191	4.03812e-06	1	1	0.00837827	3.2902	3.28056e-05	1	1	0.00299272	3.79897	4.00935e-05	1	0.0917662	0.0832708	2.20276	2.20856e-05	1	1	0.818878	1.11977	2.19934e-06	1	1	0.743716	-1.1652	-6.68192e-06	1	1	0.494307	1.33796	1.5928e-05	1	1	0.0398525	2.4171	5.73189e-05	1	0.517	0.0275156	-2.64655	-3.3856e-05	1	1	0.74121	1.15877	8.64018e-06	1
GRMZM2G006853_1	0.858486	1.09146	9.41975e-06	1	1	1.68751e-05	8.63846	0.000786724	1	0.0309725	2.5154e-09	-44.2734	-0.000100669	0.000158656	5.85447e-07	3.3615e-07	13.8789	0.00144778	0.0212023	0.000237095	0.00015759	-7.14624	-9.66842e-05	1	0.00802897	0.224664	1.75358	0.000670473	1	1	1.14212e-08	-21.1423	-0.000847636	0.000720384	2.59131e-06	0.000985335	-4.89338	-0.00124135	1	0.0384122	0.00353226	6.76195	1.34043e-05	1	1	4.45213e-06	18.0895	3.9756e-05	0.280814
GRMZM2G136372_1	0.327382	1.88455	1.07565e-05	1	1	2.12691e-05	15.4532	0.000175757	1	0.0341277	0.136552	2.51071	1.83709e-05	1	1	2.05341e-05	14.8021	0.000316302	1	0.00548389	0.00476914	5.50905	0.000103334	1	0.108634	0.290414	1.80515	0.000151302	1	1	0.00834262	4.58301	0.000673309	1	0.18854	0.000525942	7.82956	0.00231672	1	0.0235211	0.0164426	4.13511	9.57191e-05	1	1	3.20919e-07	28.2079	0.000830694	0.0202416
GRMZM2G402631_1	0.279462	-1.46348	-0.00119411	1	1	0.028712	2.17394	0.00442634	1	1	2.53106e-14	-22.102	-0.00359991	1.59644e-09	1.92342e-11	0.000306601	3.69994	0.00695612	1	0.0419492	0.00745645	-2.60476	-0.00158729	1	0.151097	0.667108	1.16295	0.00133567	1	1	0.000101128	-4.12354	-0.00620903	1	0.0063342	0.0934164	-1.80859	-0.00426182	1	0.852698	2.63976e-06	5.79798	0.000818514	0.1665	0.1665	2.95973e-10	11.6522	0.00181722	1.86682e-05
GRMZM2G080603_2	0.710585	1.2995	1.12844e-05	1	1	0.481215	-1.68295	-1.52899e-05	1	1	0.243283	-2.3608	-2.17182e-05	1	1	0.835123	-1.15756	-6.66428e-06	1	1	0.129086	2.88809	9.24453e-05	1	0.893252	0.385985	1.88931	1.991e-05	1	1	0.0813575	3.52171	5.64563e-05	1	0.789711	0.00398097	-10.427	-3.82415e-05	1	0.109458	0.00323452	8.86024	0.000125448	1	1	0.0271371	4.94018	6.28846e-05	1
GRMZM2G059064_1	1	1.07845	3.09596e-07	1	1	0.016002	3.05928	8.12649e-06	1	1	0.246976	-2.04707	-2.0185e-06	1	1	0.122666	2.33051	5.66248e-06	1	1	0.628038	-1.34791	-1.09848e-06	1	1	0.698996	-1.21722	-2.15442e-06	1	1	0.900318	-1.08511	-9.46965e-07	1	1	0.0950774	1.80601	7.99432e-06	1	0.859649	0.763428	1.63785	1.22962e-06	1	1	0.000513134	5.77133	9.19803e-06	1
GRMZM2G430623_1	1	1.05947	1.66709e-07	1	1	0.0274068	2.91846	5.37765e-06	1	1	1	-1.20765	-4.81976e-07	1	1	0.00396196	3.8664	8.51269e-06	1	0.293996	0.754537	-1.5315	-1.03067e-06	1	1	0.422223	1.4036	3.30174e-06	1	1	0.738161	1.14477	1.18429e-06	1	1	0.881728	-1.10104	-1.05377e-06	1	1	1	-1.19698	-3.81982e-07	1	1	0.00274642	4.03469	7.04392e-06	1
GRMZM2G423472_1	0.861013	-1.17843	-9.9022e-07	1	1	0.000559761	3.81071	1.83817e-05	1	0.243492	0.220606	-2.01684	-3.29725e-06	1	1	1.25117e-06	6.46211	3.03129e-05	0.0789163	0.00062632	0.385208	-1.78168	-2.43482e-06	1	1	0.270424	1.43902	1.0941e-05	1	1	0.144742	-1.66357	-9.94082e-06	1	1	0.84297	-1.08242	-2.73081e-06	1	1	1	-1.04103	-1.27788e-07	1	1	0.00103622	4.61994	1.17382e-05	1
GRMZM2G023847_1	0.00693817	-2.46945	-0.000107033	1	1	0.0327941	1.98854	0.000177809	1	1	0.383434	-1.32856	-4.44825e-05	1	1	1.81612e-07	5.95513	0.000360924	0.011455	0.000148766	0.0726777	1.81145	5.9105e-05	1	0.662725	0.545458	1.21271	7.60826e-05	1	1	0.150224	1.58039	0.000207595	1	1	0.0467709	1.88175	0.000382472	1	0.577983	0.953951	-1.02611	-3.44492e-06	1	1	1.55734e-05	4.17521	0.000429886	0.982277
GRMZM2G048616_1	1	-1.00746	-2.47605e-07	1	1	0.00460376	2.53745	5.14271e-05	1	0.782353	0.0372742	-2.13461	-1.77795e-05	1	0.531909	1.23921e-05	4.24059	0.000107594	0.78162	0.00388106	0.0274805	-2.26872	-1.85673e-05	1	0.369574	0.100929	1.65883	5.59192e-05	1	1	0.0158486	-2.17209	-4.58007e-05	1	0.292977	0.487028	-1.23396	-2.66948e-05	1	1	0.931295	-1.07075	-1.03546e-06	1	1	0.0113758	2.49367	2.3406e-05	1
GRMZM2G037265_1	1	1.39851	2.09081e-07	1	1	1	1.27657	1.45104e-07	1	1	1	2.58303	8.30543e-07	1	1	0.395455	2.79721	1.31867e-06	1	1	1	1.14293	1.0487e-07	1	1	0.395455	3.0644	1.38265e-06	1	1	0.637273	2.43143	9.5871e-07	1	1	0.0202701	4.09166	6.34533e-06	1	0.344521	1	-1.61601	-5.16592e-07	1	1	1	1.20165	2.73271e-07	1
GRMZM2G037265_3	1	2.44469	7.63251e-07	1	1	0.385646	3.81801	1.48879e-06	1	1	1	1.07219	3.81382e-08	1	1	0.110396	3.81628	3.63741e-06	1	1	1	-1.14933	-1.67813e-07	1	1	0.205234	2.44359	2.91187e-06	1	1	0.695385	-1.49089	-6.64155e-07	1	1	0.0828337	2.23798	6.10198e-06	1	0.793141	1	1.98384	5.573e-07	1	1	1	2.38847	7.86502e-07	1
GRMZM2G113726_1	0.554485	-1.44801	-2.45918e-06	1	1	0.163771	1.97488	7.74867e-06	1	1	1	1.05131	4.07846e-07	1	1	0.112155	2.27327	6.98918e-06	1	1	0.554485	1.49116	2.69607e-06	1	1	0.612086	-1.25794	-3.21867e-06	1	1	1	1.01243	1.95176e-07	1	1	0.00669237	3.0871	2.60435e-05	1	0.161112	1	-1.02089	-1.70956e-07	1	1	0.141503	1.90185	7.536e-06	1
GRMZM2G113726_4	1	1.2295	3.35209e-07	1	1	0.0330556	4.48509	5.09032e-06	1	1	0.369178	2.30277	1.90283e-06	1	1	0.0479211	3.95951	5.3147e-06	1	1	1	1.07308	1.31232e-07	1	1	1	1.08542	5.5959e-07	1	1	0.856572	-1.15277	-8.68154e-07	1	1	0.0480685	2.23181	8.75883e-06	1	0.589417	0.571674	-1.74539	-1.43639e-06	1	1	0.373744	1.68958	2.31934e-06	1
GRMZM2G441903_1	0.0174163	-2.02322	-1.65396e-05	1	1	0.218925	1.37739	1.23421e-05	1	1	0.620109	-1.16163	-4.55039e-06	1	1	0.000235144	2.84854	2.98804e-05	1	0.0345182	0.0787794	1.71509	1.15589e-05	1	0.695734	0.964245	1.02217	9.98598e-07	1	1	0.552789	1.16842	7.58664e-06	1	1	0.394399	1.23954	1.10295e-05	1	1	1	-1.01552	-4.30331e-07	1	1	0.0132695	1.86949	2.44792e-05	1
GRMZM5G822593_1	1	-1.18603	-4.69353e-07	1	1	0.000533701	5.73097	1.41568e-05	1	0.237061	0.148537	-3.69712	-2.18299e-06	1	1	3.52551e-07	11.8279	2.73188e-05	0.0222368	0.000241704	0.243555	-3.53438	-1.80916e-06	1	1	0.127427	1.74013	1.26927e-05	1	1	0.028888	-2.62102	-1.06062e-05	1	0.442003	0.534322	-1.25492	-6.06189e-06	1	1	1	-1.13382	-9.55281e-08	1	1	0.00490648	8.08391	5.73355e-06	1
GRMZM2G337191_1	0.0216779	-2.1925	-1.20451e-05	1	1	0.0131725	1.97758	2.16493e-05	1	1	0.0216779	-2.10056	-1.1603e-05	1	0.372972	3.99481e-05	3.65835	2.68512e-05	1	0.00893506	0.53991	1.31541	3.18581e-06	1	1	0.522966	-1.18519	-6.84318e-06	1	1	0.0486728	-1.70402	-1.80941e-05	1	0.600761	0.529904	-1.19977	-6.15286e-06	1	1	0.628901	1.26025	2.74373e-06	1	1	0.00499112	2.43778	1.51582e-05	1
GRMZM2G703858_2	0.604748	-1.34228	-1.90201e-06	1	1	0.00343191	3.00931	1.49871e-05	1	0.690778	0.0440187	2.23629	9.22128e-06	1	0.585375	0.000117994	4.4129	1.89649e-05	1	0.0205589	0.00190385	3.45053	1.36172e-05	1	0.0552872	0.883998	1.09248	2.07578e-06	1	1	0.164062	1.51518	1.15636e-05	1	1	0.0464015	1.74917	1.83708e-05	1	0.573981	0.721985	1.14951	2.4939e-06	1	1	0.0177124	2.03893	1.73295e-05	1
GRMZM2G135617_1	0.877266	-1.04556	-4.06477e-07	1	1	0.408306	-1.43544	-2.82947e-06	1	1	0.024526	2.08736	1.01423e-05	1	0.406099	0.372893	-1.65024	-3.51512e-06	1	1	0.00106742	2.61035	1.43659e-05	1	0.0350113	0.84668	-1.20203	-1.09212e-06	1	1	0.0422148	2.18327	7.68886e-06	1	0.54518	0.705155	1.3105	1.67853e-06	1	1	0.578918	1.19605	3.81713e-06	1	1	0.282496	-1.37238	-5.28287e-06	1
GRMZM2G043198_4	0.466627	-1.68365	-2.14804e-06	1	1	0.313987	-1.90519	-2.51339e-06	1	1	0.557188	1.31682	1.67599e-06	1	1	0.252058	2.03991	3.26741e-06	1	1	0.616321	1.4381	1.37651e-06	1	1	0.154933	2.30832	3.63276e-06	1	1	0.0483251	2.80908	5.0232e-06	1	0.597893	0.0212287	2.32376	8.48452e-06	1	0.356562	0.422718	-1.54166	-2.44751e-06	1	1	1	1.1197	8.33818e-07	1
GRMZM2G020631_1	0.78857	-1.10446	-3.24524e-06	1	1	0.916158	-1.05868	-1.90181e-06	1	1	4.13363e-05	-4.11129	-2.59673e-05	1	0.00283578	0.710719	1.1236	3.84006e-06	1	1	0.000251568	-3.63337	-2.25174e-05	1	0.0114913	0.835209	1.07703	2.49662e-06	1	1	0.00333793	-2.68387	-2.03352e-05	1	0.100065	1.57317e-06	3.66404	9.29969e-05	0.0992263	0.00018876	1	1.02452	2.04653e-07	1	1	0.368181	1.44695	3.73033e-06	1
GRMZM2G048129_1	0.370682	-1.41117	-5.78037e-06	1	1	0.87678	1.06102	1.21062e-06	1	1	0.370682	-1.39501	-5.61752e-06	1	1	0.0248221	2.11736	1.57083e-05	1	1	0.103809	1.73132	1.02812e-05	1	0.827667	0.293188	1.41414	8.71727e-06	1	1	0.491785	1.27094	5.70301e-06	1	1	0.00137725	2.4599	4.34561e-05	1	0.0502423	0.103809	1.7115	1.01183e-05	1	1	0.0593816	1.88116	1.25312e-05	1
GRMZM2G079956_3	0.475922	-1.41211	-2.33106e-06	1	1	0.361974	-1.56504	-2.88378e-06	1	1	0.110547	1.80342	6.41728e-06	1	1	0.833476	-1.28122	-1.24157e-06	1	1	0.000543372	3.38499	1.34905e-05	1	0.0205964	1	-1.15603	-6.88846e-07	1	1	0.696951	1.25529	1.30291e-06	1	1	1	-1.09896	-3.97572e-07	1	1	0.348134	1.32921	4.74219e-06	1	1	0.0364561	-2.24842	-7.99816e-06	1
GRMZM2G113191_1	0.146227	-1.52177	-1.27401e-05	1	1	0.00399304	2.12935	4.19636e-05	1	0.741261	1.0148e-06	-5.33356	-3.01905e-05	0.0640077	0.000117445	5.53052e-05	3.06734	5.04785e-05	1	0.0111805	1.43731e-05	-5.59576	-2.00536e-05	0.906569	0.00109621	0.853616	-1.05641	-4.22519e-06	1	1	0.0014986	-2.30466	-4.479e-05	1	0.0546059	0.133722	-1.47388	-2.40802e-05	1	0.991114	0.34277	-1.59658	-2.60318e-06	1	1	4.14159e-06	4.92787	2.73642e-05	0.261227
GRMZM2G369472_1	0.500112	-3.80882	-7.596e-07	1	1	0.68771	2.16296	1.19789e-06	1	1	0.500112	-5.98173	-8.57837e-07	1	1	0.250168	6.61128	1.51748e-06	1	1	1	-1.55777	-9.6831e-08	1	1	1	-1.2461	-4.40008e-07	1	1	0.125168	-8.12277	-1.95364e-06	1	0.965286	0.0194599	4.33037	5.95441e-06	1	0.33399	1	1.00817	1.40605e-09	1	1	1	1.59284	1.02084e-07	1
GRMZM5G881887_1	0.0753726	-3.16997	-4.49575e-06	1	1	0.177707	1.83982	5.51558e-06	1	1	0.442374	-1.49368	-2.17065e-06	1	1	0.00028122	7.02993	1.24928e-05	1	0.0393299	0.769099	1.43668	9.04704e-07	1	1	0.675961	1.20537	2.48146e-06	1	1	0.23434	-1.68726	-4.92172e-06	1	1	0.0528125	-2.292	-8.21004e-06	1	0.629102	0.64	-1.4772	-1.4204e-06	1	1	0.349764	1.62874	2.7645e-06	1
GRMZM2G349749_1	0.182555	-1.5951	-9.7749e-06	1	1	0.000667385	2.66507	4.36256e-05	1	0.26716	1.08721e-06	-7.79758	-2.28404e-05	0.0685749	0.000125137	4.87759e-09	5.89266	8.03648e-05	0.000307649	1.0255e-05	4.38569e-06	-12.6041	-1.51224e-05	0.276623	0.000393815	0.225182	1.38616	2.69643e-05	1	1	0.000667385	-2.65817	-4.35576e-05	1	0.0291514	0.027462	-1.80131	-4.30571e-05	1	0.417685	0.205617	-2.57835	-2.05689e-06	1	1	1.08721e-06	7.81783	2.29084e-05	0.0685749
GRMZM2G112617_1	0.289503	-3.40319	-2.23677e-06	1	1	0.00238936	3.6685	8.45254e-06	1	0.561825	0.0313551	-7.47538	-2.74379e-06	1	0.47235	0.000228148	10.46	8.80494e-06	1	0.033622	0.500112	-2.62645	-5.76375e-07	1	1	0.64553	-1.19355	-1.88437e-06	1	1	9.18311e-05	-8.33124	-1.02253e-05	1	0.00585066	0.00675174	-3.45551	-6.91825e-06	1	0.161739	1	-1.1957	-6.93514e-08	1	1	0.625168	3.29164	9.71031e-07	1
GRMZM2G101245_1	0.828759	-1.35535	-1.27271e-06	1	1	0.00839338	3.48562	1.20657e-05	1	1	0.190782	-2.52304	-2.93026e-06	1	1	0.000292055	5.72396	1.69189e-05	1	0.0403971	0.587619	-1.53623	-1.25016e-06	1	1	0.711302	1.21161	3.58048e-06	1	1	0.0835587	-2.07504	-8.76594e-06	1	0.803167	0.575975	1.25031	5.13155e-06	1	1	1	1.21175	4.07401e-07	1	1	0.014172	4.23815	6.23007e-06	1
GRMZM2G016521_1	1	1.12315	9.09635e-07	1	1	0.0116587	2.51112	1.11618e-05	1	1	0.246049	-1.74931	-3.16396e-06	1	1	0.000758975	3.11411	1.75388e-05	1	0.0857886	0.269133	-1.73742	-3.52114e-06	1	1	0.278692	1.39285	7.28666e-06	1	1	0.0967442	-1.75729	-7.99325e-06	1	0.873418	0.636318	-1.1615	-3.59211e-06	1	1	1	1.13084	5.5246e-07	1	1	0.0400252	2.49971	6.33252e-06	1
GRMZM2G059397_1	0.29344	-1.56158	-3.24054e-06	1	1	1	1.03084	2.77895e-07	1	1	0.143386	-1.84708	-4.13248e-06	1	1	0.0417983	2.20389	6.94696e-06	1	1	0.130233	-2.51389	-3.47499e-06	1	0.898644	0.401149	1.3691	3.42852e-06	1	1	0.118052	1.66645	6.19058e-06	1	0.965286	0.0294337	1.86568	1.10092e-05	1	0.439824	0.19253	-2.12531	-2.58306e-06	1	1	0.00164313	3.173	1.06009e-05	1
GRMZM2G082257_3	0.573167	1.76068	1.56431e-06	1	1	1	1.34078	7.00796e-07	1	1	5.49938e-08	12.2472	2.31295e-05	0.00346868	9.29941e-06	1	-1.0977	-3.22262e-07	1	1	1.38348e-07	8.73443	2.80047e-05	0.00872618	1.97873e-05	1	1.1963	5.4125e-07	1	1	5.22256e-07	9.419	2.32134e-05	0.0329408	7.55522e-05	0.10113	2.68269	5.55037e-06	1	0.891519	0.459053	1.25568	6.43952e-06	1	1	0.946824	1.03116	7.84765e-07	1
GRMZM2G324999_1	0.381578	-2.38528	-1.17635e-06	1	1	0.760233	1.56334	1.14107e-06	1	1	1	1.20071	4.06543e-07	1	1	0.22617	2.94006	1.64745e-06	1	1	0.22617	3.00211	1.70015e-06	1	1	1	-1.26835	-6.69966e-07	1	1	0.259723	1.89324	2.82853e-06	1	1	3.9823e-06	7.41501	1.60159e-05	0.25118	0.000413805	1	1.04821	1.17256e-07	1	1	0.089266	2.46503	3.56306e-06	1
GRMZM2G114093_1	1	-1.18362	-5.68467e-07	1	1	0.00113408	3.98913	1.09533e-05	1	0.378469	0.192653	-3.43088	-2.59631e-06	1	1	2.88421e-05	5.96472	1.53702e-05	1	0.00705111	0.133729	-5.00587	-2.47744e-06	1	0.913159	0.535135	1.26328	3.84851e-06	1	1	0.391929	-1.38294	-4.04766e-06	1	1	0.585756	1.16178	2.9875e-06	1	1	1	-1.72697	-4.496e-07	1	1	3.36186e-05	9.89648	9.50192e-06	1
GRMZM2G466563_1	0.536682	1.39323	3.2156e-06	1	1	0.00131448	4.5921	2.93742e-05	1	0.406092	0.0258231	-4.55976	-6.38405e-06	1	0.421426	2.62996e-06	8.99885	9.11313e-05	0.165882	0.00112845	0.0302628	-3.49033	-8.12888e-06	1	0.396491	0.0154974	2.73022	6.49727e-05	1	1	0.0299709	-2.66065	-2.34379e-05	1	0.453874	0.363871	1.43364	4.44583e-05	1	1	0.566645	1.82011	1.47078e-06	1	1	0.000990698	7.86985	1.23204e-05	1
GRMZM2G078022_4	0.00385877	4.13091	1.17236e-05	1	1	0.0741436	2.46653	5.49141e-06	1	1	9.4271e-11	15.556	5.45048e-05	5.94605e-06	3.21408e-08	0.0559344	-2.31357	-8.78229e-06	1	1	0.00194711	2.99745	3.08967e-05	1	0.0559269	0.489194	-1.38141	-2.55007e-06	1	1	5.86981e-05	4.69894	3.4163e-05	1	0.00413206	0.208267	1.80507	5.38253e-06	1	1	0.478677	-1.25632	-1.18844e-05	1	1	0.377371	-1.34218	-1.48504e-05	1
GRMZM2G450498_1	5.94897e-07	-3.68925	-6.70259e-05	0.0375225	0.00525586	0.00952755	1.81081	7.45532e-05	1	1	0.0027581	-2.08994	-4.79533e-05	1	0.0858659	8.93312e-14	6.95485	0.000148416	5.63448e-09	1.87816e-09	0.00439056	2.14307	2.84895e-05	1	0.102308	0.86296	1.04106	6.83728e-06	1	1	0.192855	-1.34456	-4.26683e-05	1	1	0.20072	-1.33956	-4.39388e-05	1	1	0.437666	1.21404	9.41691e-06	1	1	2.07667e-05	2.81466	7.98382e-05	1
GRMZM2G181236_3	0.665382	1.27609	2.84131e-06	1	1	0.000980105	4.87029	3.98296e-05	1	0.353252	0.149062	-2.3702	-5.94925e-06	1	1	0.000388332	5.36967	5.73844e-05	1	0.0499443	0.228547	-2.01772	-6.62387e-06	1	1	0.433003	1.40694	2.03961e-05	1	1	0.603693	1.25739	1.29005e-05	1	1	0.00209104	3.76085	0.000194687	1	0.0681956	0.523831	1.49902	2.16668e-06	1	1	4.45452e-07	14.5147	5.86794e-05	0.0280964
GRMZM2G181236_2	0.871068	1.10683	7.30729e-07	1	1	0.13803	1.89216	6.10248e-06	1	1	0.316251	-1.78445	-3.00695e-06	1	1	0.00532497	2.8632	1.41061e-05	1	0.367469	0.115979	-2.56438	-4.61856e-06	1	0.876142	0.125532	1.67485	8.73432e-06	1	1	0.724308	-1.23673	-2.47746e-06	1	1	0.830547	1.11208	2.42954e-06	1	1	1	-1.29837	-8.80874e-07	1	1	0.0304975	2.73014	6.63197e-06	1
GRMZM2G350225_1	0.0110429	-2.18676	-2.32224e-05	1	1	0.156079	1.51234	2.19232e-05	1	1	0.000723116	-2.97822	-2.84225e-05	1	0.0305287	4.30662e-05	3.42003	4.7355e-05	1	0.00940463	0.48707	-1.33668	-4.9287e-06	1	1	0.932752	1.03414	2.20942e-06	1	1	0.0305606	-1.87711	-3.02385e-05	1	0.45527	0.796014	-1.08357	-5.16149e-06	1	1	1	1.01889	2.71439e-07	1	1	0.00723253	2.39947	2.01072e-05	1
GRMZM2G009735_1	0.0228482	-2.43903	-9.47829e-06	1	1	0.206934	1.49427	7.94043e-06	1	1	0.0972558	-1.83957	-7.33194e-06	1	0.930538	0.003678	3.00766	1.32236e-05	1	0.278495	0.440637	1.49201	3.24069e-06	1	1	0.527892	-1.21176	-4.19508e-06	1	1	0.583976	-1.18259	-3.70636e-06	1	1	0.0122172	2.05206	2.08415e-05	1	0.245097	0.886304	1.12531	1.09434e-06	1	1	0.0174186	2.32441	1.1566e-05	1
GRMZM2G095126_1	0.850546	-1.09923	-2.3631e-06	1	1	0.160374	1.55957	1.46474e-05	1	1	0.00305499	-2.92466	-1.72261e-05	1	0.0934935	0.0696001	1.79118	1.88406e-05	1	1	0.00128886	-3.55384	-1.71125e-05	1	0.0410572	0.901536	1.04483	1.83011e-06	1	1	0.000104587	-3.88904	-3.03266e-05	1	0.00652495	0.0911261	-1.70728	-1.76703e-05	1	0.845994	0.554942	-1.33571	-2.2495e-06	1	1	0.800521	1.17284	1.54691e-06	1
GRMZM2G131683_1	1	1.09252	1.59855e-07	1	1	0.521626	1.76155	1.31587e-06	1	1	1	1.22679	3.91862e-07	1	1	0.361076	1.94447	1.7829e-06	1	1	0.734236	1.35884	6.77396e-07	1	1	1	1.20596	6.2689e-07	1	1	1	1.07052	2.14659e-07	1	1	0.000131769	4.7954	1.39316e-05	1	0.00766713	1	1.21011	4.45389e-07	1	1	0.76245	1.53717	1.13867e-06	1
GRMZM2G130897_1	1	1.14259	6.3969e-07	1	1	0.00157205	3.70173	1.21203e-05	1	0.452765	1	-1.08844	-3.64531e-07	1	1	0.000354358	4.18059	1.63031e-05	1	0.0469554	1	1.05018	2.57225e-07	1	1	0.529575	1.2904	4.82251e-06	1	1	0.00302973	-3.2095	-1.14322e-05	1	0.0924068	0.409976	-1.34869	-5.54019e-06	1	1	0.671227	1.30606	1.26145e-06	1	1	0.826962	1.25538	1.05255e-06	1
GRMZM2G152901_1	1	-1.14795	-5.99222e-07	1	1	0.0384583	2.44691	6.72736e-06	1	1	0.616516	-1.36085	-1.23287e-06	1	1	0.000984894	3.90102	1.17498e-05	1	0.10251	0.795475	-1.32213	-9.86813e-07	1	1	0.31276	1.38879	4.42325e-06	1	1	0.548643	-1.34208	-2.8998e-06	1	1	0.719924	-1.13842	-1.92116e-06	1	1	1	-1.11528	-3.53161e-07	1	1	0.0420159	2.48114	5.06044e-06	1
GRMZM2G016922_1	1	-1.71329	-5.52806e-07	1	1	0.00179234	6.21452	6.9239e-06	1	0.491523	0.501782	-8.19749	-1.16583e-06	1	1	0.000202533	13.6455	9.80033e-06	1	0.0308784	1	-5.40106	-6.31514e-07	1	1	0.648707	1.28159	2.32363e-06	1	1	0.00179234	-7.20118	-7.10583e-06	1	0.0622866	0.0251424	-2.99903	-7.04909e-06	1	0.393409	1	-1.12883	-1.84867e-08	1	1	0.501782	7.07431	9.83904e-07	1
GRMZM2G057093_1	1	1.09376	4.58096e-07	1	1	0.00191106	3.70325	1.32079e-05	1	0.509888	1	-1.04087	-1.91848e-07	1	1	7.0451e-05	5.25665	2.27477e-05	1	0.0133043	1	-1.20598	-9.1275e-07	1	1	0.203286	1.55256	9.99788e-06	1	1	0.602993	1.20768	3.7577e-06	1	1	0.669866	1.15495	4.35275e-06	1	1	1	-1.05931	-2.62805e-07	1	1	0.000242355	4.65511	1.71575e-05	1
GRMZM2G162505_1	0.0135341	-2.30026	-3.14324e-05	1	1	0.176744	1.53163	2.95619e-05	1	1	0.00158777	-2.95466	-3.67864e-05	1	0.0560126	0.00154933	2.89429	4.57923e-05	1	0.144989	0.0973275	-1.86323	-1.11997e-05	1	0.795701	0.525302	-1.21728	-1.5202e-05	1	1	0.540479	-1.21693	-1.51818e-05	1	1	0.420837	1.28304	1.9803e-05	1	1	0.362869	-1.45056	-5.84562e-06	1	1	0.00011305	3.71875	5.11665e-05	1
GRMZM2G145412_1	1	-1.64894	-5.6414e-07	1	1	0.726807	1.9857	1.41297e-06	1	1	0.625168	-3.00386	-9.56262e-07	1	1	0.289503	3.63533	2.29098e-06	1	1	1	-1.1885	-1.3788e-07	1	1	1	1.11027	3.1387e-07	1	1	0.607853	1.55721	1.58607e-06	1	1	9.82148e-06	5.68598	1.48092e-05	0.61948	0.00087745	1	1.53277	2.54242e-07	1	1	0.0216224	9.28838	3.9553e-06	1
GRMZM2G145458_1	1	-2.65974	-3.65648e-07	1	1	1	1.29828	1.74777e-07	1	1	1	-1.57556	-2.14052e-07	1	1	1	3.89834	6.38516e-07	1	1	1	-1.10367	-2.06941e-08	1	1	1	1.12894	9.80904e-08	1	1	1	1.26776	2.03691e-07	1	1	0.022649	6.58586	4.79724e-06	1	0.366768	1	-1.86313	-1.7229e-07	1	1	0.500112	2.59322	5.92521e-07	1
GRMZM2G031938_1	0.116142	-1.43947	-2.45046e-05	1	1	0.0953115	1.43082	3.45794e-05	1	1	0.0288332	-1.64759	-3.1548e-05	1	0.457977	0.000333615	2.21963	6.80055e-05	1	0.0449625	0.472079	-1.19067	-8.92911e-06	1	1	0.744988	1.07768	8.92153e-06	1	1	0.42664	-1.18857	-1.82199e-05	1	1	0.666438	-1.09845	-1.10922e-05	1	1	0.893169	-1.04027	-1.88564e-06	1	1	0.00196299	1.98341	4.79076e-05	1
GRMZM2G011078_1	1	1.01583	4.07629e-07	1	1	0.0820403	1.62164	1.60092e-05	1	1	0.841353	1.07167	1.84569e-06	1	1	0.00174237	2.30449	3.41268e-05	1	0.158584	0.945235	-1.04981	-1.24115e-06	1	1	0.151389	1.44358	1.85252e-05	1	1	0.297865	1.30428	1.27076e-05	1	1	0.109208	1.47589	2.86901e-05	1	0.927221	0.788051	-1.10751	-2.67921e-06	1	1	0.0089092	1.97362	2.68711e-05	1
GRMZM5G872578_1	1	-1.4249	-3.70275e-07	1	1	0.180128	2.76881	2.19636e-06	1	1	0.500112	-3.80473	-9.15357e-07	1	1	0.0392517	4.59529	3.13309e-06	1	1	1	-2.88674	-5.69566e-07	1	1	1	1.16476	5.66454e-07	1	1	1	-1.20234	-5.78602e-07	1	1	0.384438	1.68683	2.75042e-06	1	1	1	-1.08111	-2.44843e-08	1	1	0.0313551	8.76168	2.53312e-06	1
GRMZM2G472643_1	0.212753	-1.77818	-3.98761e-06	1	1	0.0476419	1.94191	8.58256e-06	1	1	0.0150445	-3.28699	-6.33979e-06	1	0.295982	6.18376e-05	4.25453	1.66772e-05	1	0.0120754	0.821928	-1.20752	-8.80638e-07	1	1	0.498251	1.2321	4.10697e-06	1	1	0.00531248	-2.69699	-1.11336e-05	1	0.13921	0.00304077	-2.72607	-1.38041e-05	1	0.0914192	0.59242	1.53084	1.47154e-06	1	1	0.110153	2.36672	3.78871e-06	1
GRMZM2G066067_1	0.37528	-3.27051	-1.48681e-06	1	1	1	1.14993	3.21098e-07	1	1	1	1.20881	4.47187e-07	1	1	0.37528	3.00029	1.30986e-06	1	1	0.125294	4.52415	2.30773e-06	1	0.876142	1	-1.2535	-4.98048e-07	1	1	0.00417734	4.08964	7.60899e-06	1	0.116071	1.16917e-05	7.42551	1.26241e-05	0.737443	0.00102281	1	1.14437	3.73741e-07	1	1	0.00158683	3.89046	7.4829e-06	1
GRMZM2G043191_2	1	1.00507	3.72278e-07	1	1	0.0976937	1.68766	5.0482e-05	1	1	0.0512716	-1.88835	-3.45355e-05	1	0.652919	0.00448252	2.47247	0.000108645	1	0.321285	0.0862456	-1.74681	-3.15446e-05	1	0.738408	0.213098	1.47246	5.85351e-05	1	1	0.31669	-1.3698	-3.34473e-05	1	1	0.203658	-1.47995	-5.91617e-05	1	1	0.823065	1.08651	3.36323e-06	1	1	0.00943382	2.32653	5.15703e-05	1
GRMZM2G149024_1	1	-1.66733	-3.24811e-07	1	1	1	1.11642	9.44822e-08	1	1	1	-1.00927	-7.4558e-09	1	1	0.37528	4.19567	1.55543e-06	1	1	1	1.11709	5.69898e-08	1	1	0.68771	2.25398	1.13613e-06	1	1	1	1.25856	2.34258e-07	1	1	0.0312139	3.36371	4.82707e-06	1	0.44805	1	-1.47886	-2.60365e-07	1	1	1	1.41811	3.36196e-07	1
GRMZM2G118172_1	0.355526	-2.01812	-1.76399e-06	1	1	0.000843389	4.23374	1.1307e-05	1	0.317852	0.559521	-1.6862	-1.42294e-06	1	1	0.0164966	4.41301	5.91335e-06	1	0.790108	1	-1.19963	-2.8832e-07	1	1	0.073705	-1.93614	-7.15768e-06	1	1	1	1.04837	7.16033e-07	1	1	0.073705	1.88187	6.74275e-06	1	0.738033	1	-1.43577	-6.29372e-07	1	1	3.8234e-06	7.48424	1.3446e-05	0.241157
GRMZM2G323943_1	0.292714	-2.24497	-2.58101e-06	1	1	0.00606819	3.11433	9.84045e-06	1	0.928993	0.00521768	-11.9947	-4.26614e-06	1	0.137125	7.14685e-06	8.77762	1.61242e-05	0.45078	0.00259069	0.385553	-3.23995	-1.43328e-06	1	1	0.55213	1.25546	3.70274e-06	1	1	0.0183765	-2.52468	-8.75343e-06	1	0.327887	0.0538884	-1.94859	-8.85862e-06	1	0.636033	1	1.64908	2.51854e-07	1	1	0.00150939	14.7962	5.35316e-06	1
GRMZM2G039639_1	0.861543	1.08381	3.21782e-05	1	1	0.00239554	4.14273	0.00120659	1	0.561825	1.6364e-08	-19.9235	-0.000364661	0.00103215	3.15641e-06	0.000167241	6.03048	0.00209323	1	0.0265706	0.0138558	-3.14646	-0.000283862	1	0.232184	0.312688	1.57768	0.000918815	1	1	0.00887691	-3.36059	-0.00111724	1	0.198008	0.893352	-1.06234	-0.000147263	1	1	0.000128384	6.86273	0.000112977	1	1	2.38943e-09	24.5604	0.000454016	0.000150711
GRMZM2G146108_1	1	-1.73075	-3.34486e-07	1	1	0.0392517	5.49762	3.56309e-06	1	1	1	-1.45296	-2.46972e-07	1	1	0.0705576	8.11149	3.25514e-06	1	1	1	-1.07175	-3.06435e-08	1	1	1	-1.17303	-6.42432e-07	1	1	0.0245725	2.43023	6.22908e-06	1	0.392972	0.134756	2.09307	4.05841e-06	1	0.993759	1	-1.27666	-1.18158e-07	1	1	9.9941e-07	19.4122	1.00391e-05	0.0630368
GRMZM2G149219_1	0.634803	-3.96941	-1.11506e-06	1	1	0.0240297	4.92135	5.84507e-06	1	1	0.634803	-2.03841	-7.59332e-07	1	1	0.00393898	18.7986	6.68366e-06	1	0.292635	1	1.64025	2.40425e-07	1	1	1	-1.03917	-2.76473e-07	1	1	0.596304	-1.50381	-2.45762e-06	1	1	0.645508	1.24262	1.71273e-06	1	1	1	-1.1872	-1.15304e-07	1	1	0.0181142	6.67086	4.14679e-06	1
GRMZM2G134982_1	0.550243	-1.25978	-4.16394e-06	1	1	0.550243	-1.25563	-4.11097e-06	1	1	0.819664	1.09812	1.98141e-06	1	1	0.924309	-1.07313	-1.09232e-06	1	1	1	1.00746	1.19575e-07	1	1	0.924309	-1.07668	-1.14529e-06	1	1	0.451267	1.30548	4.91278e-06	1	1	0.00052887	2.9399	2.89756e-05	1	0.0235211	0.36625	-1.37315	-6.02577e-06	1	1	0.940502	-1.05619	-1.1796e-06	1
GRMZM2G467893_1	0.568945	-1.29975	-2.18684e-06	1	1	0.425805	1.46888	4.44615e-06	1	1	0.0086529	-4.52613	-7.38743e-06	1	0.197172	0.0111993	2.7168	1.25252e-05	1	0.624569	0.0541411	-3.23433	-5.03995e-06	1	0.575674	0.334399	1.42303	5.89218e-06	1	1	0.231271	-1.73663	-5.90815e-06	1	1	0.497973	-1.30261	-4.60459e-06	1	1	1	1.07667	1.60635e-07	1	1	0.0260989	3.8283	5.92543e-06	1
GRMZM2G109056_1	0.26689	-1.51783	-1.09356e-05	1	1	0.0193679	2.24351	3.9859e-05	1	1	0.012991	-2.63718	-1.98992e-05	1	0.265176	0.00143815	3.13504	4.5088e-05	1	0.137162	0.0632948	-2.12686	-1.11888e-05	1	0.620205	0.822966	-1.0862	-5.70665e-06	1	1	0.11618	-1.71276	-2.99263e-05	1	0.965286	0.725591	1.12609	8.3481e-06	1	1	0.749958	-1.22412	-2.22532e-06	1	1	0.00119352	3.45437	2.98318e-05	1
GRMZM2G132958_1	1	1.74011	3.27136e-07	1	1	0.625168	4.21105	1.41932e-06	1	1	1	1.84493	3.73469e-07	1	1	1	1.6837	5.25868e-07	1	1	1	-2.98469	-5.11449e-07	1	1	1	-1.4373	-5.66312e-07	1	1	0.267549	2.5513	2.88747e-06	1	1	0.0214952	5.2765	5.53813e-06	1	0.356562	1	-3.16448	-5.57781e-07	1	1	0.0216224	5.82333	3.93332e-06	1
GRMZM2G132958_2	0.136937	-1.9717	-4.21526e-06	1	1	0.881671	1.11541	9.87114e-07	1	1	0.665314	1.26116	2.23375e-06	1	1	0.00120245	3.72408	1.18171e-05	1	0.120662	0.101158	2.04942	4.55243e-06	1	0.814143	0.146322	1.69334	6.61476e-06	1	1	0.0513525	1.96531	9.20949e-06	1	0.620618	0.00027635	2.67847	2.7116e-05	1	0.0139668	0.665314	-1.21333	-1.89659e-06	1	1	0.0936775	1.73819	7.96285e-06	1
GRMZM2G100650_2	0.570749	1.29202	1.68193e-06	1	1	0.0190585	2.40435	8.08851e-06	1	1	0.0247939	-5.39628	-4.69227e-06	1	0.409176	0.00571752	2.5291	1.13789e-05	1	0.383646	0.0223342	-3.15504	-5.08291e-06	1	0.320818	0.360723	1.35906	4.9723e-06	1	1	0.115923	-1.71563	-5.77637e-06	1	0.965286	0.500835	-1.25173	-3.78493e-06	1	1	0.457567	2.20984	1.29129e-06	1	1	0.00167126	7.56257	7.0044e-06	1
GRMZM2G704053_1	0.161829	1.46053	1.66686e-05	1	1	0.00287331	2.19658	4.33097e-05	1	0.616432	0.225692	-1.41968	-1.06998e-05	1	1	0.0049462	2.06897	5.65095e-05	1	0.348032	0.00138683	-2.4611	-3.13838e-05	1	0.0433463	0.203685	1.37568	2.98684e-05	1	1	0.018962	-1.84775	-3.64768e-05	1	0.335694	0.0101231	-1.91622	-5.22953e-05	1	0.216223	0.621958	-1.18694	-4.01539e-06	1	1	0.0625476	1.68769	1.75327e-05	1
GRMZM2G455433_1	0.36645	1.4797	6.17551e-06	1	1	0.330017	1.51296	6.60369e-06	1	1	0.053585	-2.54345	-7.8122e-06	1	0.670599	0.529694	1.32078	6.11052e-06	1	1	0.00638588	-3.29278	-1.32641e-05	1	0.135188	0.529694	1.29174	5.68234e-06	1	1	0.0882366	-2.07523	-1.00917e-05	1	0.830901	1	-1.01189	-2.957e-07	1	1	1	1.14297	7.23629e-07	1	1	0.238239	1.85432	4.32415e-06	1
GRMZM2G027059_1	0.841881	1.0681	3.59404e-06	1	1	0.000212037	3.25361	0.000118933	1	0.132416	0.147117	-1.64584	-2.0709e-05	1	1	4.78262e-05	3.67212	0.000150623	1	0.0101569	0.0937849	-1.76193	-2.4376e-05	1	0.77988	0.544173	1.20549	3.52842e-05	1	1	0.0344064	-1.92846	-8.26686e-05	1	0.486036	0.290611	-1.37793	-5.67721e-05	1	1	1	-1.00228	-7.29048e-08	1	1	0.00180518	2.77679	5.6973e-05	1
GRMZM2G090043_1	0.850756	-1.06126	-6.8123e-06	1	1	0.150145	1.53784	6.34694e-05	1	1	0.493271	1.2319	2.73664e-05	1	1	0.400648	1.29303	3.25835e-05	1	1	0.236754	1.42887	4.76885e-05	1	1	0.43637	-1.2622	-3.76983e-05	1	1	0.00203402	2.51768	0.000275426	1	0.0671694	0.0011758	2.64827	0.000236988	1	0.043961	0.765674	1.09293	1.35098e-05	1	1	0.000142406	3.14293	0.000311529	1
GRMZM2G135283_1	0.508811	1.20976	9.2647e-06	1	1	0.298247	1.33289	1.47033e-05	1	1	0.660847	1.13765	6.07977e-06	1	1	2.29444e-05	-3.77073	-3.9263e-05	1	0.00590692	0.197395	-1.43465	-1.61884e-05	1	1	4.41794e-06	-4.15452	-4.47015e-05	0.278657	0.0557314	0.865896	-1.05528	-3.08417e-06	1	1	0.00124803	2.8268	2.58868e-05	1	0.0462504	0.268933	-1.34913	-1.30035e-05	1	1	0.717885	1.11024	5.53931e-06	1
GRMZM2G301089_1	1	-1.18436	-6.41778e-07	1	1	0.00993197	3.02644	8.35471e-06	1	1	0.243206	-2.21119	-2.25831e-06	1	1	0.015086	3.31055	8.04318e-06	1	0.740596	0.359538	-1.88431	-1.63367e-06	1	1	0.79949	-1.08272	-9.5331e-07	1	1	0.0307137	-2.49147	-7.46944e-06	1	0.45527	1	-1.0905	-9.56387e-07	1	1	1	-1.00928	-1.71406e-08	1	1	0.106105	2.68598	3.14358e-06	1
GRMZM2G098892_2	0.638264	1.49015	1.95985e-06	1	1	1	1.08117	3.24546e-07	1	1	0.0217168	-13.1616	-3.69466e-06	1	0.373539	0.0127521	4.20763	1.9112e-05	1	0.675026	0.0195435	-14.4353	-5.54554e-06	1	0.294549	0.00387053	5.79929	2.07473e-05	1	1	0.0839589	-8.39505	-3.80806e-06	1	0.804562	0.543946	-1.3858	-6.97941e-06	1	1	1	1.35867	1.08962e-07	1	1	1	1.69503	2.11148e-07	1
GRMZM2G118809_1	0.170846	-2.13368	-2.83139e-05	1	1	0.0592963	2.701	9.06448e-05	1	1	3.93507e-06	-21.7802	-5.08425e-05	0.248201	0.00038163	0.00455427	4.80202	9.49562e-05	1	0.325687	0.239927	-1.9714	-1.23064e-05	1	1	0.727845	-1.20013	-2.40024e-05	1	1	0.0153066	-3.69893	-0.000105022	1	0.291129	0.254868	-1.81749	-5.39441e-05	1	1	0.0159736	5.17797	1.02221e-05	1	1	3.03769e-05	15.9042	3.64657e-05	1
GRMZM2G154870_1	0.105131	-1.87023	-3.72092e-05	1	1	0.0291759	2.27965	0.00010233	1	1	5.32514e-12	-39.1043	-7.79221e-05	3.35878e-07	2.45166e-09	0.000462735	3.94974	0.000126124	1	0.0576048	0.000836042	-4.40524	-3.30517e-05	1	0.029675	0.845762	-1.07943	-1.34143e-05	1	1	9.9993e-06	-5.87956	-0.000151292	0.630696	0.000951276	0.0517214	-2.0755	-8.75129e-05	1	0.620204	0.0200945	4.74635	7.66117e-06	1	1	5.27716e-07	15.1617	2.89602e-05	0.0332851
GRMZM2G154828_1	0.0843831	-2.30984	-5.6327e-05	1	1	0.127931	2.0403	0.000103333	1	1	1.7114e-07	-20.8137	-9.45577e-05	0.0107945	2.50452e-05	0.000977281	5.05983	0.000174585	1	0.102465	0.048572	-2.78178	-2.75442e-05	1	0.533083	0.880733	1.07364	1.4925e-05	1	1	0.216321	-1.78916	-8.93903e-05	1	1	0.895966	1.06474	1.40863e-05	1	1	0.0466518	3.23925	1.06865e-05	1	1	5.47946e-08	23.7352	0.0001085	0.00345612
GRMZM2G069722_1	0.807422	1.18192	1.76617e-06	1	1	0.0870447	2.67804	1.62911e-05	1	1	0.0104868	-8.44198	-8.55835e-06	1	0.228556	2.34851e-06	16.7726	0.000180983	0.14813	0.00102158	0.00432133	-8.65958	-1.01495e-05	1	0.101099	0.000276593	7.40237	0.000166458	1	1	0.656249	-1.28074	-5.6991e-06	1	1	0.193164	1.93032	0.000179047	1	1	1	1.15222	1.75057e-07	1	1	0.00021451	17.6523	1.91503e-05	1
GRMZM2G050512_1	1	-1.04467	-5.06212e-07	1	1	0.717972	1.16248	1.92371e-06	1	1	0.585469	-1.3091	-2.79556e-06	1	1	0.216197	1.53476	6.06075e-06	1	1	1	-1.07898	-8.29566e-07	1	1	0.600182	1.2638	3.63083e-06	1	1	0.671788	1.22009	3.02921e-06	1	1	0.00150833	2.35617	2.35895e-05	1	0.0540854	0.778724	1.16141	1.45978e-06	1	1	0.0681685	1.85674	7.74848e-06	1
GRMZM2G047422_1	0.62617	-1.19362	-3.12246e-06	1	1	0.223746	1.40072	7.71345e-06	1	1	0.00181778	-2.97644	-1.27819e-05	1	0.06279	0.207087	1.47862	7.7185e-06	1	1	0.00126984	-3.60284	-1.16505e-05	1	0.0405321	0.649551	-1.13074	-3.11741e-06	1	1	0.0130481	-2.15559	-1.44543e-05	1	0.258995	0.613947	-1.1935	-3.8659e-06	1	1	0.55348	-1.44482	-1.99106e-06	1	1	0.0770144	1.93411	6.04103e-06	1
GRMZM2G400714_1	0.128582	-1.76744	-9.58112e-06	1	1	0.0261153	2.03404	2.28167e-05	1	1	0.0832902	-1.83902	-1.00671e-05	1	0.849345	0.00137154	3.02836	2.53233e-05	1	0.132886	0.261871	-1.57918	-4.57883e-06	1	1	0.589104	-1.18712	-7.07457e-06	1	1	0.874014	-1.06485	-2.73342e-06	1	1	0.0102056	2.09816	4.15193e-05	1	0.21752	0.310758	-1.5177	-4.09285e-06	1	1	0.0001628	3.51282	3.01504e-05	1
GRMZM2G376661_1	0.00569036	-3.49801	-1.46427e-05	1	1	0.392495	1.43008	8.81854e-06	1	1	0.000251231	-6.37257	-1.72868e-05	1	0.0130314	0.0172977	3.01809	1.18295e-05	1	0.814643	0.560925	-1.67677	-2.3659e-06	1	1	0.212328	-1.65748	-1.16317e-05	1	1	0.00311066	-3.68961	-2.13755e-05	1	0.0944387	0.890665	1.08154	1.44249e-06	1	1	1	1.08648	2.78242e-07	1	1	0.119885	2.46999	4.72983e-06	1
GRMZM2G420108_2	0.242797	-1.8509	-1.08773e-05	1	1	0.102251	2.12689	2.66631e-05	1	1	0.00108137	-5.973	-1.96995e-05	1	0.04094	0.00896023	3.62164	3.35135e-05	1	0.525728	0.166381	-2.17516	-6.90642e-06	1	1	0.849816	-1.08698	-4.02692e-06	1	1	0.102251	-2.14277	-2.68384e-05	1	0.904571	0.302465	1.59429	2.7514e-05	1	1	0.624009	1.48361	1.91571e-06	1	1	0.00108137	5.92874	1.95242e-05	1
GRMZM2G475948_1	0.895426	-1.13058	-1.05279e-06	1	1	0.0775782	2.09811	1.00093e-05	1	1	0.376231	-1.54248	-3.2057e-06	1	1	0.0186575	2.7195	1.3863e-05	1	0.855236	0.651778	-1.34029	-2.04695e-06	1	1	0.784734	1.14646	2.80093e-06	1	1	0.943898	1.04752	9.08844e-07	1	1	0.0643267	1.9299	2.03883e-05	1	0.696038	1	1.01793	1.05962e-07	1	1	0.00398581	3.39009	1.41238e-05	1
GRMZM2G029385_1	1	1.01803	4.87788e-07	1	1	0.0143444	1.92086	2.49197e-05	1	1	0.00295527	-2.65697	-1.68764e-05	1	0.0907942	0.00139085	2.32239	3.64311e-05	1	0.133859	0.00525234	-2.50503	-1.65517e-05	1	0.117062	0.429288	1.23084	1.19991e-05	1	1	0.0202933	-1.85107	-2.38996e-05	1	0.350968	0.0260442	-1.77252	-2.78847e-05	1	0.403813	0.897617	1.07977	8.12472e-07	1	1	0.00193564	2.75713	1.78966e-05	1
GRMZM2G163251_1	0.902954	-1.08656	-9.30916e-07	1	1	0.145479	1.69868	8.16448e-06	1	1	0.0281724	-2.85702	-7.59545e-06	1	0.449519	0.0123574	2.3559	1.45823e-05	1	0.659415	0.0159433	-3.4256	-7.61517e-06	1	0.253047	0.459077	1.27642	5.48688e-06	1	1	0.665272	-1.20866	-3.4269e-06	1	1	0.178876	-1.56432	-9.14019e-06	1	1	0.805936	-1.3028	-9.5063e-07	1	1	0.000620221	4.01532	1.2333e-05	1
GRMZM2G308687_1	0.460709	1.34877	1.52803e-05	1	1	0.48738	1.3268	1.43179e-05	1	1	0.163946	-1.82554	-1.98124e-05	1	1	0.0268014	2.42423	8.41608e-05	1	1	0.0555134	-2.21869	-3.24583e-05	1	0.58641	0.0241133	2.46437	8.51233e-05	1	1	0.352241	-1.46842	-1.85432e-05	1	1	0.223988	1.59821	8.56956e-05	1	1	0.851619	1.10977	2.63444e-06	1	1	0.247883	1.64948	1.55871e-05	1
GRMZM2G414540_1	0.0895817	-2.06277	-5.76126e-06	1	1	0.00993708	2.34125	1.49982e-05	1	1	1	-1.07028	-7.34255e-07	1	1	8.7026e-06	5.42427	2.39839e-05	0.548908	0.00298319	0.243919	1.70204	3.80574e-06	1	1	0.74582	1.12316	3.22448e-06	1	1	0.49316	1.23461	6.14221e-06	1	1	0.198116	1.42013	1.23539e-05	1	1	0.788072	-1.13236	-1.22127e-06	1	1	0.000383571	3.09367	2.18746e-05	1
GRMZM2G028926_1	0.658828	-1.31063	-1.34782e-06	1	1	0.0108579	2.53683	8.73967e-06	1	1	0.830005	-1.24014	-1.10119e-06	1	1	0.000684664	3.68636	1.16561e-05	1	0.0790925	0.820436	1.14316	6.21164e-07	1	1	0.90724	1.10873	1.56861e-06	1	1	0.230883	-1.51738	-4.91898e-06	1	1	0.741094	1.1085	1.73543e-06	1	1	1	1.08168	3.74538e-07	1	1	0.103409	2.07333	4.92188e-06	1
AO1_2	1	-1.03747	-5.65433e-07	1	1	1	-1.01323	-2.04377e-07	1	1	0.502615	1.28194	4.41403e-06	1	1	0.000979588	2.97139	2.97493e-05	1	0.102465	0.926324	1.07997	1.20673e-06	1	1	0.000979588	2.90196	2.93882e-05	1	1	0.928015	1.08528	1.31764e-06	1	1	0.12699	1.54053	2.42374e-05	1	0.958586	0.561784	-1.2315	-3.77274e-06	1	1	0.622727	-1.19684	-3.30077e-06	1
GRMZM2G141473_1	0.314824	1.33598	3.22379e-05	1	1	0.646701	1.14441	1.3857e-05	1	1	0.0539463	-1.78565	-4.22173e-05	1	0.672985	0.552454	1.18751	2.40364e-05	1	1	0.000535221	-2.82279	-8.27779e-05	1	0.0203242	0.255049	1.38628	4.24173e-05	1	1	0.000477506	-2.90857	-7.20558e-05	1	0.0229339	0.655342	-1.1402	-1.87179e-05	1	1	0.619436	-1.18327	-8.32267e-06	1	1	0.2665	-1.42331	-1.59815e-05	1
GRMZM2G005991_1	1	-1.15651	-5.46627e-07	1	1	0.591209	-1.55514	-1.44188e-06	1	1	0.0467245	2.4951	6.03901e-06	1	0.611559	1	-1.09264	-2.96107e-07	1	1	0.00378413	3.58098	9.01424e-06	1	0.0931252	1	1.23068	5.99143e-07	1	1	0.022084	3.3056	5.98839e-06	1	0.368498	0.758907	-1.42959	-9.60526e-07	1	1	0.585074	1.24098	2.42861e-06	1	1	0.76028	-1.17383	-1.49249e-06	1
GRMZM2G070322_1	0.0669457	-2.62934	-5.36337e-06	1	1	0.148007	1.85242	7.37779e-06	1	1	0.11037	-2.18925	-4.70166e-06	1	1	0.010055	3.61678	8.61377e-06	1	0.575507	1	1.15324	5.04424e-07	1	1	0.422374	-1.34668	-4.12739e-06	1	1	0.734828	1.16437	2.63531e-06	1	1	0.00871206	2.51064	1.79849e-05	1	0.1923	1	-1.04143	-1.57288e-07	1	1	0.000290949	4.722	1.47148e-05	1
AC195135.3_FG002_1	0.598996	-1.39579	-2.03193e-06	1	1	0.287294	1.62901	4.50734e-06	1	1	0.000365339	-57.7379	-7.04165e-06	1	0.0177667	3.45589e-07	7.58963	3.38301e-05	0.0217977	0.000239535	0.00344766	-41.3657	-5.00973e-06	1	0.0867591	0.000552499	3.33792	2.72908e-05	1	1	3.65958e-05	-18.1224	-1.1029e-05	1	0.00279787	3.42734e-13	-46.8615	-3.81324e-05	2.16176e-08	2.45655e-10	1	-1	-2.11758e-22	1	1	1	5.19002	5.20017e-07	1
GRMZM2G137321_1	0.666614	-1.15652	-1.12972e-05	1	1	0.782592	1.0895	7.47058e-06	1	1	0.410032	-1.30713	-1.96132e-05	1	1	0.229975	1.46255	3.33843e-05	1	1	0.337538	-1.37668	-1.9748e-05	1	1	0.645811	1.16072	1.46165e-05	1	1	0.504298	1.23627	2.1487e-05	1	1	0.0316873	1.94133	9.93662e-05	1	0.45157	0.55632	-1.21805	-1.1432e-05	1	1	0.0725702	1.76059	4.85708e-05	1
GRMZM2G151249_1	0.369018	-1.57909	-3.38773e-06	1	1	0.000436806	3.74673	2.53739e-05	1	0.205605	0.143558	-2.21326	-5.06398e-06	1	1	3.23101e-10	11.4266	6.09971e-05	2.03793e-05	1.75409e-06	1	1.06453	3.77523e-07	1	1	0.0382407	1.93134	3.22354e-05	1	1	0.244469	-1.48534	-1.13095e-05	1	1	0.0313281	1.89837	6.00534e-05	1	0.44805	0.568463	1.49206	2.05377e-06	1	1	0.000120875	5.58288	1.91284e-05	1
GRMZM2G347043_1	0.207305	-1.48122	-2.08903e-05	1	1	0.0312015	1.83614	5.37653e-05	1	1	0.00797885	-2.22415	-3.53909e-05	1	0.184344	0.000152384	3.01956	8.76715e-05	1	0.025227	0.0544851	-1.82529	-1.96281e-05	1	0.578203	0.709083	1.11024	1.3016e-05	1	1	0.360003	-1.28787	-2.63906e-05	1	1	0.773966	1.08293	1.08709e-05	1	1	0.551983	-1.21559	-5.12743e-06	1	1	0.000102591	3.17102	6.27656e-05	1
GRMZM2G061626_1	0.84682	-1.16482	-7.74748e-07	1	1	0.126212	2.0926	5.98247e-06	1	1	0.194098	1.94919	5.19727e-06	1	1	0.0208024	2.9375	9.10765e-06	1	0.929902	0.121821	2.11557	5.24398e-06	1	0.876142	0.752998	1.20514	2.35042e-06	1	1	0.100312	1.87432	1.00179e-05	1	0.893628	6.78576e-06	4.51059	4.84754e-05	0.428005	0.000640631	1	-1.07321	-7.28032e-07	1	1	0.0620487	2.01222	1.08031e-05	1
GRMZM2G361210_1	0.0946691	-3.54379	-3.95722e-06	1	1	0.0156991	3.09485	1.15486e-05	1	1	0.407452	-1.82462	-2.4915e-06	1	1	5.29552e-05	10.8242	1.52829e-05	1	0.0109511	0.747475	1.60402	9.39635e-07	1	1	1	-1.01324	-2.2293e-07	1	1	1	-1.02243	-3.74374e-07	1	1	3.05652e-05	4.46405	5.83295e-05	1	0.00232442	1	-1.21083	-5.26092e-07	1	1	0.000442493	5.52302	1.36657e-05	1
GRMZM2G093776_1	0.331528	-1.5287	-2.57845e-06	1	1	0.360015	1.49012	3.654e-06	1	1	0.0917814	-2.17729	-4.03122e-06	1	0.907883	0.0564661	2.19143	5.81049e-06	1	1	0.618634	-1.47241	-1.56472e-06	1	1	1	-1.03948	-4.21966e-07	1	1	0.206757	-1.63557	-4.31701e-06	1	1	0.144799	1.61992	6.6253e-06	1	1	1	-1.0338	-1.11948e-07	1	1	0.184141	1.98366	3.36821e-06	1
GRMZM2G055802_1	0.814365	-1.30478	-1.08202e-06	1	1	0.835617	1.23054	1.06791e-06	1	1	0.347412	1.62755	2.90692e-06	1	1	1	1.15805	5.61114e-07	1	1	0.814365	1.32684	1.16034e-06	1	1	0.669083	-1.38645	-1.58882e-06	1	1	0.150937	1.86733	4.94386e-06	1	1	0.000224125	4.42625	1.40863e-05	1	0.0118994	0.347412	-1.60049	-2.82861e-06	1	1	0.459898	1.41183	3.10485e-06	1
GRMZM5G806735_1	1	1.18237	2.49236e-07	1	1	0.0697612	3.46229	3.36509e-06	1	1	0.501485	-4.77417	-1.08039e-06	1	1	0.0624967	3.74034	4.42808e-06	1	1	0.627218	-3.40985	-1.142e-06	1	1	0.673231	1.27732	1.31222e-06	1	1	0.153142	-2.75037	-3.01134e-06	1	1	0.712066	1.29164	1.76268e-06	1	1	1	1.65545	1.87628e-07	1	1	0.252227	6.00993	1.43414e-06	1
GRMZM2G338809_2	0.174693	-1.79913	-5.49838e-06	1	1	0.0041014	2.57392	1.94833e-05	1	0.74551	1	-1.0507	-5.97286e-07	1	1	2.11667e-06	5.40534	3.03107e-05	0.133507	0.000953621	0.0924263	1.95133	6.5456e-06	1	0.774206	0.608829	1.16725	5.32907e-06	1	1	0.730818	-1.12672	-3.58346e-06	1	1	0.714666	1.12322	4.58253e-06	1	1	0.741921	1.13958	1.6445e-06	1	1	0.00968651	2.40025	1.64971e-05	1
GRMZM2G016290_2	1	1.15364	5.23633e-07	1	1	0.00922507	3.14197	7.3004e-06	1	1	0.297807	-2.67985	-2.13646e-06	1	1	0.379202	1.56165	2.20834e-06	1	1	0.188471	-2.91239	-2.58184e-06	1	1	0.263302	-1.74401	-4.56843e-06	1	1	0.018472	-2.9134	-7.03301e-06	1	0.329172	0.162925	1.85216	5.23245e-06	1	1	1	1.06152	7.82473e-08	1	1	0.188471	2.8901	2.40385e-06	1
GRMZM2G016290_5	0.229013	-3.12585	-2.74567e-06	1	1	0.583434	-1.43959	-1.2328e-06	1	1	0.229013	-2.73606	-2.56166e-06	1	1	0.0364341	5.19743	5.42124e-06	1	1	1	-1.02587	-3.25751e-08	1	1	0.0990875	2.39365	3.90838e-06	1	1	0.727601	-1.88104	-1.31353e-06	1	1	0.00178407	2.67088	1.12163e-05	1	0.0621703	1	-1.17203	-2.16578e-07	1	1	1	1.01039	1.53266e-08	1
GRMZM2G159353_1	1	-1.87393	-4.10064e-07	1	1	0.453492	2.96444	1.7273e-06	1	1	0.500112	-3.17536	-6.02374e-07	1	1	0.0118152	11.1506	4.76283e-06	1	0.641336	1	-2.72341	-2.96927e-07	1	1	0.302578	2.00725	2.62547e-06	1	1	0.774717	1.45089	1.17527e-06	1	1	0.328354	1.57516	3.00929e-06	1	1	1	-1.60721	-1.04617e-07	1	1	0.0156986	13.6575	3.50494e-06	1
GRMZM2G022269_5	0.00358633	-3.12981	-2.00282e-05	1	1	0.0672723	-2.00124	-1.47251e-05	1	1	0.227746	-1.51174	-9.96301e-06	1	1	1	1.01976	1.85853e-07	1	1	0.00672532	2.9229	1.80825e-05	1	0.140647	0.348132	-1.53362	-5.11723e-06	1	1	0.576676	1.30985	4.55698e-06	1	1	0.677593	-1.37868	-2.63394e-06	1	1	0.318967	1.4118	8.0173e-06	1	1	1	-1.01065	-2.05099e-07	1
GRMZM2G391815_2	0.779078	1.16218	1.892e-06	1	1	0.0206089	2.58207	1.84561e-05	1	1	0.578694	-1.37767	-3.198e-06	1	1	0.00156833	3.501	3.39081e-05	1	0.146333	0.106983	-2.15762	-7.27412e-06	1	0.845592	0.226954	1.57579	1.7344e-05	1	1	0.66006	-1.20874	-5.20181e-06	1	1	0.00308763	2.79915	8.53983e-05	1	0.0924736	0.574352	-1.34759	-2.18412e-06	1	1	0.00961759	2.94292	1.64523e-05	1
GRMZM2G115070_1	1	1	0	1	1	1	2.68017	2.08523e-07	1	1	1	1.97877	1.21474e-07	1	1	1	5.97704	6.17693e-07	1	1	1	1	0	1	1	1	2.2301	4.0917e-07	1	1	0.250168	4.91758	1.30311e-06	1	1	0.00346079	8.51526	5.57484e-06	1	0.099765	1	-1.97877	-1.21474e-07	1	1	0.250168	6.66067	1.39016e-06	1
GRMZM5G876379_1	0.0934038	-1.71918	-1.77613e-05	1	1	0.579268	1.18275	7.75904e-06	1	1	0.0714708	-1.77713	-1.85666e-05	1	0.770326	0.00891221	2.26918	3.13444e-05	1	0.523397	0.741487	-1.13496	-2.93677e-06	1	1	0.719832	1.11598	5.82403e-06	1	1	0.718247	-1.12595	-5.61725e-06	1	1	0.0418602	1.78893	4.42122e-05	1	0.536427	0.790107	-1.09795	-2.13145e-06	1	1	0.0460146	1.86678	2.07084e-05	1
GRMZM2G150098_1	0.508055	-1.20838	-8.31248e-06	1	1	0.00995464	1.9885	4.76492e-05	1	1	1	1.00542	2.61047e-07	1	1	2.96847e-05	3.0603	8.2188e-05	1	0.00715969	0.816094	-1.08847	-3.2422e-06	1	1	0.357548	1.27361	2.62263e-05	1	1	0.120508	-1.50262	-3.20624e-05	1	0.965286	0.471589	-1.20981	-2.11717e-05	1	1	0.32863	-1.3224	-1.18157e-05	1	1	0.31295	1.31623	1.53258e-05	1
GRMZM2G449094_1	0.237777	-1.83133	-4.3279e-06	1	1	0.000410661	3.9279	2.79143e-05	1	0.20069	0.000389458	-11.7696	-8.72385e-06	1	0.018766	3.21429e-07	8.91461	4.12035e-05	0.0202738	0.000230384	0.23701	-2.48485	-3.1109e-06	1	1	0.556741	1.2393	8.96127e-06	1	1	0.134889	-1.70651	-1.55039e-05	1	1	0.0877295	1.73964	3.43263e-05	1	0.825149	0.39928	2.58639	1.28505e-06	1	1	5.99005e-08	27.0902	2.11343e-05	0.00377816
GRMZM2G077744_1	5.29964e-05	21.7458	4.77933e-05	1	0.128565	0.534778	1.7783	1.79302e-06	1	1	0.128651	3.26338	5.21428e-06	1	1	1.03818e-05	-33.2034	-4.85883e-05	0.654821	0.00332396	0.00203862	-7.2896	-4.32247e-05	1	0.0573269	0.373484	-2.71527	-2.58798e-06	1	1	0.675638	1.52014	2.1309e-06	1	1	0.145291	3.97805	4.49326e-06	1	1	0.915872	-1.09394	-6.45627e-07	1	1	0.827481	-1.2072	-1.29036e-06	1
GRMZM2G062396_1	0.350599	-1.36688	-8.81493e-06	1	1	0.0506993	1.83618	2.74616e-05	1	1	0.233499	-1.51216	-1.11233e-05	1	1	8.92014e-06	4.01479	7.24361e-05	0.562629	0.00302489	0.600335	1.19335	4.64562e-06	1	1	0.117505	1.59963	3.61596e-05	1	1	0.0506993	-1.84694	-2.7653e-05	1	0.615555	0.171035	-1.4969	-3.20212e-05	1	1	0.433772	1.32019	6.95399e-06	1	1	0.233499	1.50334	1.09318e-05	1
GRMZM2G365188_1	0.386676	-2.37955	-1.97378e-06	1	1	0.433412	1.81617	2.77869e-06	1	1	0.215525	-3.06885	-2.29514e-06	1	1	0.131552	3.52484	3.6124e-06	1	1	1	-1.07725	-1.02595e-07	1	1	0.859064	-1.22606	-1.14007e-06	1	1	1	1.05409	3.34437e-07	1	1	0.0785395	2.36238	6.87069e-06	1	0.766131	1	1.1972	2.18765e-07	1	1	0.0173042	5.87503	5.40826e-06	1
GRMZM2G150468_1	1	-1.83698	-7.67853e-07	1	1	5.19034e-06	13.1958	2.05531e-05	0.327376	0.0174852	0.642763	-2.31948	-9.58692e-07	1	1	6.49419e-10	44.4123	3.98268e-05	4.09615e-05	2.73076e-06	0.512273	-2.73644	-5.82152e-07	1	1	0.110121	1.83216	1.85059e-05	1	1	0.90318	-1.0861	-1.76301e-06	1	1	0.0155372	2.33735	5.44892e-05	1	0.285517	1	-2.1672	-3.91312e-07	1	1	4.49136e-07	28.1808	1.97487e-05	0.0283288
GRMZM2G059740_2	0.866675	1.11416	7.18411e-07	1	1	0.104024	1.98578	6.20325e-06	1	1	0.289959	-1.9881	-3.12754e-06	1	1	0.0296529	2.47229	1.03225e-05	1	1	0.161975	-2.06538	-3.61655e-06	1	1	0.437286	1.38713	4.83762e-06	1	1	0.910768	-1.09837	-1.11914e-06	1	1	1	1.00265	4.5913e-08	1	1	1	1.07248	2.29402e-07	1	1	0.00922518	3.59434	8.21165e-06	1
GRMZM2G531230_1	0.0228061	-2.31144	-1.93707e-05	1	1	0.699564	1.13585	4.63815e-06	1	1	0.00122923	2.73103	5.90994e-05	1	0.0456073	5.80122e-05	4.09415	4.57021e-05	1	0.011555	1.10788e-12	11.4458	0.00015429	6.98786e-08	6.29536e-10	0.166594	1.5594	2.16933e-05	1	1	0.0210448	2.06081	4.11373e-05	1	0.36129	0.0938845	1.67389	4.07517e-05	1	0.853597	0.0404176	1.81316	7.58198e-05	1	1	0.622179	-1.16672	-1.33239e-05	1
GRMZM2G175258_1	0.68771	1.52628	6.83269e-07	1	1	0.0657547	3.36898	3.07565e-06	1	1	0.500112	-7.09174	-1.11523e-06	1	1	0.0773355	2.97946	3.92243e-06	1	1	0.125168	-13.6475	-1.83637e-06	1	0.876142	0.664375	1.34981	1.53005e-06	1	1	0.146537	-2.44021	-2.5815e-06	1	1	0.701975	1.33463	1.97566e-06	1	1	1	-1.26086	-3.78759e-08	1	1	0.250168	9.79094	1.60937e-06	1
GRMZM2G443445_1	1	-2.27778	-7.84403e-07	1	1	1	-1.35064	-3.63012e-07	1	1	0.194805	2.55338	2.17207e-06	1	1	0.0789039	5.90086	3.00855e-06	1	1	0.000986184	11.8957	6.68865e-06	1	0.0331346	0.194805	3.49901	2.58716e-06	1	1	0.0293332	5.36674	4.52077e-06	1	0.446467	8.21997e-08	8.10783	2.57476e-05	0.00518467	1.44018e-05	0.166124	2.04532	3.73218e-06	1	1	0.509586	1.55616	1.98569e-06	1
GRMZM2G165060_1	0.818562	1.0844	1.11856e-06	1	1	0.510085	1.25635	3.39728e-06	1	1	1	-1.06616	-8.22429e-07	1	1	0.179668	1.55604	7.99106e-06	1	1	0.246414	-1.5325	-4.9936e-06	1	1	0.356192	1.34308	5.71234e-06	1	1	0.402373	1.29894	4.97733e-06	1	1	0.437728	1.23015	5.1468e-06	1	1	0.421546	-1.32552	-3.05261e-06	1	1	0.0667535	1.73989	9.19704e-06	1
GRMZM2G007256_3	0.296519	-1.32126	-1.52648e-05	1	1	0.211619	-1.43149	-1.89238e-05	1	1	0.00383182	-2.26559	-3.50702e-05	1	0.111529	0.296519	1.33491	1.59136e-05	1	1	4.12808e-06	-4.50689	-3.6973e-05	0.260375	0.000374673	0.200922	1.44628	1.95727e-05	1	1	0.215694	-1.45907	-1.37989e-05	1	1	0.0300904	-1.85347	-2.92075e-05	1	0.446582	0.00548859	-2.62834	-1.71676e-05	1	1	0.816788	1.08471	2.34749e-06	1
GRMZM2G477063_1	0.301316	-3.0661	-2.2291e-06	1	1	0.0102603	3.47294	8.18045e-06	1	1	0.0342692	-9.65413	-2.96534e-06	1	0.504786	0.000288444	9.418	9.0821e-06	1	0.0400734	0.503161	-3.19952	-7.41686e-07	1	1	0.787576	-1.13064	-1.32745e-06	1	1	0.0193507	-2.93475	-7.57382e-06	1	0.340627	0.541838	-1.30186	-2.35602e-06	1	1	1	-1.01615	-5.44647e-09	1	1	0.00926106	11.4245	3.57197e-06	1
GRMZM2G392125_1	0.727124	1.51442	8.9574e-07	1	1	0.227887	2.41253	2.45956e-06	1	1	1	-1.18941	-2.77287e-07	1	1	0.211995	2.29885	3.42506e-06	1	1	0.219473	-5.37694	-2.14656e-06	1	1	0.649228	1.44307	1.86124e-06	1	1	0.389183	-1.91728	-2.00978e-06	1	1	0.461612	1.44978	2.7266e-06	1	1	0.625386	-2.98509	-9.73537e-07	1	1	1	1.49665	7.2707e-07	1
GRMZM2G392125_2	0.390773	-1.42648	-8.167e-06	1	1	0.307377	1.48407	1.32233e-05	1	1	0.0193553	-2.62252	-1.69005e-05	1	0.346528	0.0015754	3.28208	4.37012e-05	1	0.146558	0.0311262	-2.64232	-1.19024e-05	1	0.396491	0.226386	1.55034	2.23109e-05	1	1	0.866703	1.06851	2.77757e-06	1	1	0.300549	1.42686	2.68283e-05	1	1	0.460912	-1.43725	-3.1689e-06	1	1	0.00037477	4.15866	3.29013e-05	1
GRMZM2G074743_2	0.718531	-1.65917	-1.91377e-06	1	1	8.12926e-05	13.3298	5.93932e-05	1	0.0743109	0.159174	-3.39984	-3.40021e-06	1	1	5.42422e-06	23.8997	6.64845e-05	0.342127	0.0021119	0.603535	-2.0523	-1.48864e-06	1	1	0.899324	1.08063	5.17747e-06	1	1	0.551886	-1.38722	-1.79231e-05	1	1	0.0406027	3.03116	0.000140937	1	0.524253	1	-1.00155	-2.19724e-09	1	1	2.02647e-06	32.669	4.48703e-05	0.127817
GRMZM2G074761_1	1	-1.50658	-1.63427e-07	1	1	0.392098	3.83046	1.37571e-06	1	1	1	1.74312	3.61182e-07	1	1	0.135543	6.87246	1.89451e-06	1	1	1	2.3029	4.20328e-07	1	1	1	1.19088	3.55375e-07	1	1	0.0121735	4.87001	7.20498e-06	1	0.247687	7.98082e-05	7.84747	1.51817e-05	1	0.00502377	1	-1.14036	-1.04281e-07	1	1	0.00035801	10.7018	8.21951e-06	1
GRMZM2G125669_1	0.908193	1.05715	2.04874e-06	1	1	0.0196655	2.26361	4.52948e-05	1	1	8.42544e-05	-5.37422	-2.91755e-05	1	0.00517455	0.0083129	2.50601	5.7069e-05	1	0.495323	8.02956e-05	-5.26031	-3.06903e-05	1	0.00463788	0.651379	1.17036	1.3823e-05	1	1	0.0346269	-2.07926	-4.21166e-05	1	0.488213	1	-1.00464	-4.38825e-07	1	1	1	1.08005	5.33911e-07	1	1	2.97845e-05	5.85072	3.23537e-05	1
GRMZM2G342033_1	1	-1.12777	-4.69491e-07	1	1	0.000531195	4.8853	1.61003e-05	1	0.237061	0.0552964	-4.78525	-3.27792e-06	1	0.685219	0.000192669	5.65786	1.71149e-05	1	0.0298584	0.385501	-2.55216	-2.23468e-06	1	1	1	1.02693	5.45103e-07	1	1	0.075935	-1.96137	-9.92271e-06	1	0.761814	0.25248	-1.59309	-7.73965e-06	1	1	0.638282	1.66255	5.73751e-07	1	1	0.000216671	11.9189	9.45549e-06	1
GRMZM2G131280_1	0.694964	-1.22037	-2.95911e-06	1	1	0.14799	1.60899	9.97961e-06	1	1	0.606886	1.18921	3.10064e-06	1	1	0.0101686	2.36757	1.83637e-05	1	0.579903	0.687774	1.17236	2.31443e-06	1	1	0.553453	1.20575	5.42498e-06	1	1	0.105873	1.59343	1.56468e-05	1	0.92529	0.177952	1.46553	1.48001e-05	1	1	0.543972	-1.23791	-3.74531e-06	1	1	0.00930436	2.15589	2.25258e-05	1
GRMZM2G146866_1	1	-1.00982	-5.6874e-09	1	1	0.37528	3.34765	1.37294e-06	1	1	1	1.47342	2.76863e-07	1	1	0.37528	3.87302	1.66384e-06	1	1	1	1.04186	2.42428e-08	1	1	1	1.14568	2.85214e-07	1	1	0.388344	2.18268	2.31539e-06	1	1	0.0120008	3.51618	5.64369e-06	1	0.241911	1	-1.42811	-2.58307e-07	1	1	0.0392517	4.95911	3.41147e-06	1
GRMZM2G314396_1	0.918234	-1.10683	-1.37696e-06	1	1	0.0178937	2.21058	1.727e-05	1	1	0.918234	-1.10275	-1.32918e-06	1	1	0.00757296	2.51214	1.94898e-05	1	0.4646	0.483046	-1.35607	-3.38426e-06	1	1	0.957169	1.02673	8.42851e-07	1	1	0.83307	1.06822	2.15134e-06	1	1	0.958249	1.02406	7.7893e-07	1	1	0.483046	-1.36109	-3.43204e-06	1	1	0.00344661	2.60401	2.07505e-05	1
GRMZM2G050234_1	1	-1.06036	-5.87512e-08	1	1	0.0265149	5.55715	4.70353e-06	1	1	1	1.45543	4.70058e-07	1	1	0.00013776	10.9537	9.68858e-06	1	0.0231709	1	-1.23588	-1.85778e-07	1	1	0.194068	1.85889	4.9263e-06	1	1	0.661661	-1.46606	-1.82335e-06	1	1	7.77331e-12	5.73729	5.05088e-05	4.90294e-07	3.71435e-09	0.628485	-1.90731	-7.14587e-07	1	1	0.238457	2.60442	2.41012e-06	1
GRMZM2G164340_1	1	1.02202	3.11638e-07	1	1	0.133755	-2.14014	-7.54046e-06	1	1	0.311704	1.54217	7.67395e-06	1	1	0.0505278	-2.82681	-9.34841e-06	1	1	0.13925	1.82256	1.1899e-05	1	0.935371	0.748039	-1.2924	-1.49631e-06	1	1	1	1.115	7.60588e-07	1	1	1	-1.09765	-4.55256e-07	1	1	0.671946	1.20784	4.53667e-06	1	1	0.0152197	-2.96004	-1.44538e-05	1
GRMZM2G164405_1	1	-1.03563	-5.1318e-07	1	1	0.0238698	2.6142	2.40774e-05	1	1	0.254809	-1.77991	-6.53578e-06	1	1	0.000967326	4.07795	4.43312e-05	1	0.101984	0.00454242	-5.32987	-1.17005e-05	1	0.104527	0.317716	1.50625	1.97406e-05	1	1	0.894882	-1.06505	-2.38167e-06	1	1	0.110487	1.86034	5.05309e-05	1	0.930485	0.0670566	-3.10116	-5.67793e-06	1	1	0.00117613	4.36883	2.82315e-05	1
GRMZM2G086430_1	1	1.01805	4.89395e-07	1	1	0.00109305	3.04136	5.53439e-05	1	0.370661	0.0102461	-2.7324	-1.71891e-05	1	0.224009	0.00081728	3.17675	6.00798e-05	1	0.0896507	0.000748229	-4.00407	-2.07075e-05	1	0.0271073	0.880504	1.06337	5.22523e-06	1	1	5.1111e-08	-7.82079	-7.19121e-05	0.00322377	9.76901e-06	1.43772e-07	-7.03557	-7.5218e-05	0.00906827	2.36455e-05						1	1.06258	6.20912e-07	1
GRMZM2G080992_1	1	-1.18556	-8.88386e-08	1	1	0.382848	3.55889	1.45244e-06	1	1	1	-1.20527	-9.66691e-08	1	1	0.227606	6.01397	2.40051e-06	1	1	1	-2.72008	-3.02754e-07	1	1	1	1.42536	8.59238e-07	1	1	0.562605	1.8241	1.66472e-06	1	1	2.64043e-05	6.29	1.52314e-05	1	0.00204849	1	-2.6756	-2.94924e-07	1	1	0.0773071	7.82435	3.21383e-06	1
GRMZM2G379540_2	0.84228	-1.12161	-6.52135e-07	1	1	0.0177622	2.49791	9.00909e-06	1	1	0.84228	-1.14666	-7.69247e-07	1	1	0.00600747	2.93454	1.03736e-05	1	0.397602	0.84228	1.13509	7.2439e-07	1	1	1	1.04742	7.12352e-07	1	1	0.329072	-1.40951	-4.36484e-06	1	1	0.378254	1.31909	5.02122e-06	1	1	0.84228	1.16043	8.41502e-07	1	1	0.0978147	2.03209	5.4135e-06	1
GRMZM2G120016_1	0.351811	-1.66892	-4.43222e-06	1	1	0.00424235	3.55826	2.82897e-05	1	0.749884	0.0179309	-3.84832	-8.18469e-06	1	0.327629	1.29555e-05	7.6003	4.37335e-05	0.817157	0.00394762	0.275551	-2.21403	-3.63326e-06	1	1	0.542557	1.27985	1.10115e-05	1	1	0.358523	1.45161	1.777e-05	1	1	0.00182921	3.34302	0.000117993	1	0.0632632	1	1.04149	1.19211e-07	1	1	5.67467e-09	19.8774	5.42445e-05	0.000357924
GRMZM2G429035_1	1	-1.13257	-6.64361e-07	1	1	0.225376	-2.22292	-3.12256e-06	1	1	0.0758445	2.03414	5.86971e-06	1	0.804679	0.641118	-1.43391	-1.51652e-06	1	1	0.00321548	3.07464	1.03972e-05	1	0.0822105	0.779982	1.3688	9.41681e-07	1	1	0.00955023	3.7285	6.96685e-06	1	0.209229	1	1.22054	7.708e-07	1	1	0.390725	1.3346	3.86314e-06	1	1	0.670593	-1.21275	-2.02542e-06	1
GRMZM2G055180_1	0.00409297	-2.42314	-2.68629e-05	1	1	0.00710788	2.06149	4.85514e-05	1	1	0.0124922	-2.09414	-2.38974e-05	1	0.258085	0.000296356	2.98705	3.75071e-05	1	0.0409023	0.934095	-1.05241	-9.40075e-07	1	1	0.052034	-1.67232	-3.79073e-05	1	1	0.293257	-1.32128	-2.29274e-05	1	1	0.0173146	1.86497	4.87694e-05	1	0.306425	0.636312	-1.21776	-3.90562e-06	1	1	3.76531e-05	3.26732	4.95214e-05	1
AC212835.3_FG008_1	1	-1.5515	-5.87057e-07	1	1	0.0577566	3.3872	3.94255e-06	1	1	1	-1.76166	-7.14046e-07	1	1	0.0130742	5.67151	4.97274e-06	1	0.678158	1	-1.86119	-4.92544e-07	1	1	1	1.07921	4.43127e-07	1	1	1	-1.00249	-1.39183e-08	1	1	0.845469	1.19604	1.18353e-06	1	1	1	-1.63915	-3.65556e-07	1	1	0.00641282	5.95223	4.64268e-06	1
GRMZM2G109262_1	0.699987	1.91827	8.52607e-07	1	1	0.206416	3.68479	2.49282e-06	1	1	1	-2.32352	-5.28889e-07	1	1	0.0531737	3.96068	5.27327e-06	1	1	0.391985	-3.05366	-1.19784e-06	1	1	0.24906	2.06189	3.63306e-06	1	1	0.791442	-1.33112	-8.51064e-07	1	1	0.162165	1.82522	5.82142e-06	1	1	1	1.4596	1.83661e-07	1	1	0.0713434	6.43194	2.17065e-06	1
IVR1_1; GRMZM2G394450_T01	0.346094	-1.74372	-2.34816e-06	1	1	0.0721905	2.11772	6.15356e-06	1	1	0.657979	-1.37231	-1.49363e-06	1	1	0.000164149	4.87168	1.2224e-05	1	0.0262115	1	1.18687	5.90014e-07	1	1	0.448664	1.31927	3.72232e-06	1	1	0.66577	-1.18666	-1.83398e-06	1	1	0.12436	1.51742	7.9586e-06	1	0.950541	1	-1.07059	-2.6451e-07	1	1	0.0361978	2.44902	5.81321e-06	1
GRMZM2G354909_1	0.82047	-1.12888	-2.37689e-06	1	1	2.90924e-06	4.18611	6.63341e-05	0.183497	0.013107	0.00519522	-3.00316	-1.38871e-05	1	0.136706	9.09416e-09	6.16911	9.53332e-05	0.000573605	1.50949e-05	5.09192e-06	-9.30752	-1.64614e-05	0.321168	0.000449186	0.335981	1.30546	2.66223e-05	1	1	0.571927	-1.17514	-1.29893e-05	1	1	0.0323898	-1.81571	-5.11141e-05	1	0.459503	0.0558564	-3.49866	-4.9511e-06	1	1	2.3464e-11	10.6979	6.72319e-05	1.47997e-06
GRMZM2G108207_2	1	-2.43049	-3.07847e-07	1	1	1	2.62445	8.49667e-07	1	1	0.000758228	17.8937	8.83625e-06	1	0.0317138	1	2.80838	3.8917e-07	1	1	0.0008545	33.4479	6.98291e-06	1	0.0301943	1	-2.27131	-7.68344e-07	1	1	3.34712e-11	47.0799	6.32547e-05	2.11116e-06	1.37985e-08	9.12968e-13	106.214	6.35884e-05	5.75846e-08	5.70144e-10	0.622438	-1.30024	-2.16119e-06	1	1	6.08495e-06	6.90515	5.52681e-05	0.383802
GRMZM2G108153_1	0.173308	-1.64649	-7.53377e-06	1	1	0.361015	1.38273	7.34354e-06	1	1	0.627262	-1.23979	-3.71097e-06	1	1	0.0264588	2.24066	1.44577e-05	1	1	0.198518	1.60965	7.10441e-06	1	1	1	-1.01607	-4.19584e-07	1	1	0.562929	1.21977	5.83057e-06	1	1	0.00857159	2.31001	3.42057e-05	1	0.189833	0.682471	1.21204	3.28161e-06	1	1	0.0328083	2.09104	1.68851e-05	1
GRMZM2G032602_1	1	-1.01732	-5.67345e-08	1	1	0.000568309	5.31442	1.43759e-05	1	0.245517	0.327227	-2.56156	-2.03126e-06	1	1	5.55858e-06	8.34008	2.40411e-05	0.350602	0.00215093	0.327227	-2.92421	-2.15525e-06	1	1	0.257666	1.54261	9.60848e-06	1	1	0.497796	-1.36047	-4.69191e-06	1	1	0.0201657	2.18562	3.2387e-05	1	0.343302	1	-1.16135	-1.80719e-07	1	1	0.000128351	10.0063	1.17152e-05	1
GRMZM2G048295_1	0.0824014	-1.88273	-6.04345e-06	1	1	0.00427791	2.3157	1.6959e-05	1	0.753701	0.0824014	-1.92511	-6.19415e-06	1	0.842774	0.00346431	2.93937	1.32775e-05	1	0.266148	0.549707	-1.41481	-2.00728e-06	1	1	0.15301	-1.48326	-9.725e-06	1	1	0.453305	-1.23294	-5.63944e-06	1	1	0.447093	1.25073	5.04558e-06	1	1	0.549707	-1.38367	-1.85658e-06	1	1	5.85074e-05	3.61571	1.75137e-05	1
GRMZM2G111975_1	0.547181	-2.26056	-1.86211e-06	1	1	0.0137496	3.87073	9.5863e-06	1	1	0.0421853	-11.262	-3.04281e-06	1	0.567994	0.00015418	10.2874	1.37195e-05	1	0.0252616	0.640934	-2.96274	-9.78615e-07	1	1	0.790748	1.17571	2.2711e-06	1	1	0.258779	-1.66811	-5.17695e-06	1	1	0.0216758	2.3803	2.0976e-05	1	0.357152	1	1.68153	2.02083e-07	1	1	0.000367465	26.1326	7.45216e-06	1
GRMZM2G051921_1	0.000732934	-4.74665	-4.14621e-05	1	0.660416	0.00306935	3.37935	0.000124984	1	0.647469	2.20994e-05	-7.7287	-4.57321e-05	1	0.00163988	5.75149e-05	6.43083	6.01001e-05	1	0.0115165	0.764007	-1.24085	-2.14804e-06	1	1	0.0235957	-2.49432	-0.000106346	1	1	0.362155	-1.43409	-5.37322e-05	1	1	0.30735	1.511	3.63663e-05	1	1	0.624881	1.3122	2.12187e-06	1	1	2.61281e-09	18.2122	0.000116984	0.0001648
GRMZM2G051943_1	0.716341	-1.12243	-0.000215285	1	1	0.000341973	3.20032	0.00434275	1	0.18176	3.37383e-08	-6.47994	-0.0016691	0.00212801	5.97756e-06	3.12594e-05	3.91678	0.00512887	1	0.00736708	0.195233	-1.51026	-0.000594098	1	1	0.78472	1.09037	0.000570841	1	1	0.0198547	-2.10655	-0.00331796	1	0.34623	0.898806	-1.04113	-0.00027209	1	1	4.72156e-05	3.8226	0.000859718	1	0.761526	4.35267e-11	9.84448	0.00269389	2.7454e-06
GRMZM2G052175_1	0.0571967	-2.09626	-2.11266e-05	1	1	0.000261636	3.81922	0.000113891	1	0.151398	1.58809e-11	-325.506	-4.02739e-05	1.00167e-06	6.54688e-09	1.29903e-06	6.52104	0.000106399	0.081935	0.000640117	1.51329e-07	-155.279	-1.91474e-05	0.00954495	2.14976e-05	0.552626	-1.22773	-2.86187e-05	1	1	1.32799e-20	-647.789	-0.000154051	8.37616e-16	3.98865e-17	7.30147e-18	-222.393	-0.000125105	4.60533e-13	1.27926e-14	1	-1	-2.11758e-22	1	1	1	1.91911	1.14069e-07	1
GRMZM2G057113_1	0.744174	1.15289	1.93056e-06	1	1	0.00285649	2.53906	1.94339e-05	1	0.614915	0.44685	-1.40196	-3.62037e-06	1	1	0.000984262	2.7945	2.61239e-05	1	0.10251	0.180092	-1.64784	-5.72331e-06	1	1	0.400162	1.26888	8.62051e-06	1	1	0.623575	-1.16887	-4.63186e-06	1	1	0.687455	-1.13405	-4.80889e-06	1	1	1	-1.01951	-1.7238e-07	1	1	0.000616766	3.0454	1.84224e-05	1
GRMZM2G138770_1	1	-1.46701	-6.88903e-07	1	1	0.214843	2.45126	3.14057e-06	1	1	8.23437e-06	8.46166	1.61472e-05	0.519375	0.000705672	0.0344863	4.48384	5.13909e-06	1	1	0.00184308	6.61444	8.282e-06	1	0.0542214	0.713768	1.24688	1.30961e-06	1	1	8.56187e-09	7.93528	3.67889e-05	0.000540032	1.97092e-06	1.94811e-09	8.14716	4.72728e-05	0.000122875	5.36571e-07	0.0770674	-1.87671	-8.55414e-06	1	1	0.00508785	2.29878	2.37823e-05	1
GRMZM2G022413_1	0.34197	-1.31903	-1.75393e-05	1	1	0.331125	1.30391	2.20384e-05	1	1	0.152771	-1.50316	-2.4274e-05	1	1	0.00120959	2.43027	7.86326e-05	1	0.121102	0.67956	-1.12566	-6.13718e-06	1	1	0.193273	1.41304	3.9055e-05	1	1	0.187971	-1.44413	-2.90796e-05	1	1	0.704323	-1.10695	-1.29092e-05	1	1	1	1.01239	5.97544e-07	1	1	0.278738	1.35721	1.72328e-05	1
GRMZM2G135387_1	0.0261385	-2.76654	-9.57757e-06	1	1	0.00732903	2.5275	2.29113e-05	1	1	0.249107	1.53208	7.98075e-06	1	1	4.70679e-08	8.59099	4.11558e-05	0.00296876	4.94793e-05	0.0207244	2.84001	9.97589e-06	1	0.307715	0.525956	1.22861	8.66691e-06	1	1	0.0880251	1.67274	2.55039e-05	1	0.830282	0.0704156	1.69523	3.23822e-05	1	0.71803	0.249107	-1.49244	-7.58243e-06	1	1	0.000952928	2.75955	4.04344e-05	1
GRMZM2G139811_1	0.558354	1.35321	1.94796e-06	1	1	0.690868	1.2799	1.54365e-06	1	1	0.119085	-2.73775	-3.50062e-06	1	1	0.501246	1.36605	2.73182e-06	1	1	0.00239193	-5.20687	-6.02973e-06	1	0.0652811	0.393336	1.44429	3.13613e-06	1	1	0.11613	-2.14907	-3.77418e-06	1	0.965286	0.878186	1.10537	1.07427e-06	1	1	1	-1.40546	-5.81147e-07	1	1	0.754182	1.63049	1.2701e-06	1
GRMZM2G370507_1	1	1	0	1	1	1	1	0	1	1	1	3.9073	3.6082e-07	1	1	1	1.75815	9.40929e-08	1	1	1	2.36236	1.6908e-07	1	1	1	1.75815	9.40929e-08	1	1	0.00509844	36.9456	4.46116e-06	1	0.134665	2.45699e-07	71.0391	1.52826e-05	0.0154972	3.84546e-05	1	-1.65398	-1.9174e-07	1	1	0.0265203	9.45554	4.10034e-06	1
GRMZM2G119975_1	0.789045	-1.26455	-1.93111e-06	1	1	4.12216e-05	4.78518	3.49403e-05	1	0.0457457	0.0992002	-2.36256	-5.32368e-06	1	0.941653	1.78711e-09	10.6947	7.07683e-05	0.00011272	5.93263e-06	0.516788	-1.47375	-2.34656e-06	1	1	0.0793138	1.7674	3.38969e-05	1	1	0.626554	1.17548	7.75108e-06	1	1	0.776668	-1.1027	-7.27103e-06	1	1	0.678258	1.26772	1.04601e-06	1	1	1.20871e-09	13.2891	4.8015e-05	7.6238e-05
GRMZM2G065157_1	0.35274	3.20557	2.06655e-06	1	1	1	1.08797	8.24294e-08	1	1	1	1.91148	8.54028e-07	1	1	0.554555	1.70596	2.12034e-06	1	1	0.567805	-2.12404	-1.58945e-06	1	1	0.0828853	5.02637	4.10446e-06	1	1	0.00312319	9.75709	8.92693e-06	1	0.0947077	1.2211e-07	14.4768	6.90532e-05	0.00770197	2.0644e-05	1	-1.26656	-3.76937e-07	1	1	0.00844804	5.55352	8.15533e-06	1
GRMZM2G015844_1	0.767811	1.12268	1.69355e-06	1	1	0.000783277	2.90209	2.6257e-05	1	0.30686	0.65734	-1.20745	-2.37171e-06	1	1	0.0001086	3.34985	3.64177e-05	1	0.0191872	0.14014	-1.75142	-6.64912e-06	1	0.938943	0.379483	1.2959	1.18542e-05	1	1	0.173305	-1.5112	-1.35518e-05	1	1	0.63527	1.1366	7.09167e-06	1	1	0.52375	-1.292	-2.58386e-06	1	1	0.0122178	2.31877	1.5077e-05	1
GRMZM2G126062_1	1	-1.09576	-5.56757e-08	1	1	0.395729	3.24191	1.42826e-06	1	1	0.637437	2.6203	1.03225e-06	1	1	0.242256	4.43884	1.99933e-06	1	1	0.0893236	5.75956	2.7672e-06	1	0.757941	1	1.24955	5.15399e-07	1	1	0.000173077	7.65082	1.37362e-05	1	0.00994229	2.97801e-09	14.8959	3.58616e-05	0.000187835	7.84271e-07	0.38295	2.00596	1.67928e-06	1	1	5.3517e-05	9.46581	1.41322e-05	1
GRMZM2G126062_2	1	-1.37292	-2.37249e-07	1	1	0.233004	3.02759	1.77097e-06	1	1	1	-2.38332	-5.06956e-07	1	1	0.0816718	5.63201	2.94682e-06	1	1	1	1.63026	4.00964e-07	1	1	0.787297	1.35494	9.38599e-07	1	1	0.0629451	2.7712	4.68378e-06	1	0.691459	4.68886e-05	5.62994	1.65891e-05	1	0.0032607	0.50512	2.83004	6.70671e-07	1	1	0.000279445	19.9962	6.96171e-06	1
GRMZM2G104843_1	0.286082	-1.73865	-3.39565e-06	1	1	0.420199	1.48028	3.83877e-06	1	1	0.498873	-1.42771	-2.39443e-06	1	1	0.013781	3.02878	9.32646e-06	1	0.698173	1	1.04207	1.93398e-07	1	1	0.732779	1.17682	2.09204e-06	1	1	0.732779	1.14108	1.6692e-06	1	1	0.0115054	2.23179	1.71509e-05	1	0.237775	0.840125	-1.16863	-8.07821e-07	1	1	0.0373429	2.41157	7.90239e-06	1
GRMZM2G104843_2	0.756497	-1.43697	-9.94561e-07	1	1	0.175602	2.11986	3.66259e-06	1	1	0.756497	-1.36532	-8.75121e-07	1	1	0.0818017	2.74024	3.96082e-06	1	1	1	-1.10723	-2.20421e-07	1	1	1	-1.11165	-6.96328e-07	1	1	0.533065	-1.49859	-2.3067e-06	1	1	0.0408623	2.08659	6.77688e-06	1	0.527065	1	-1.16533	-3.39861e-07	1	1	0.273482	1.93135	2.23101e-06	1
GRMZM2G087192_1	0.816069	1.06385	3.82179e-06	1	1	0.182171	1.44511	2.66444e-05	1	1	0.000150697	-3.26275	-4.15135e-05	1	0.00842646	0.0511922	1.72518	4.61806e-05	1	1	8.27807e-05	-3.35533	-4.47025e-05	1	0.00477268	0.379962	1.27002	2.3358e-05	1	1	0.00110156	-2.56683	-5.28034e-05	1	0.0424173	0.313597	-1.31147	-2.60917e-05	1	1	0.93671	1.03449	6.32822e-07	1	1	0.0622413	1.83691	1.53544e-05	1
GRMZM2G053111_1	1	-1.55203	-3.65117e-07	1	1	0.68771	2.14562	1.17601e-06	1	1	1	-1.07611	-7.26028e-08	1	1	0.625168	2.32881	8.78886e-07	1	1	1	1.32711	2.1635e-07	1	1	1	-1.42994	-6.62238e-07	1	1	1	1.21476	4.7301e-07	1	1	0.002631	5.66797	7.19004e-06	1	0.081909	1	-1.08677	-7.61639e-08	1	1	0.453492	2.80478	1.72162e-06	1
GRMZM2G420280_1	1	1.01174	2.36867e-08	1	1	0.420184	2.13722	2.29396e-06	1	1	0.389652	-4.29467	-1.54747e-06	1	1	0.00228522	5.54679	9.27931e-06	1	0.193215	0.389652	-2.39704	-1.18945e-06	1	1	0.0386274	2.6258	7.00904e-06	1	1	0.68078	1.28255	1.21811e-06	1	1	6.56208e-05	3.65951	3.01061e-05	1	0.00427138	1	1.81269	3.81714e-07	1	1	0.00176273	11.7721	5.05955e-06	1
GRMZM2G098128_1	1	-1.64084	-1.01913e-07	1	1	0.250168	5.67208	1.21914e-06	1	1	1	-1.08087	-1.95225e-08	1	1	0.500112	8.0073	1.11436e-06	1	1	1	1.17199	2.73507e-08	1	1	1	-1.16231	-2.06689e-07	1	1	0.0927545	3.30443	3.41075e-06	1	0.852547	0.00424436	5.45267	5.67e-06	1	0.114503	1	-1.29531	-5.50395e-08	1	1	0.00197288	20.2587	4.64941e-06	1
AC233887.1_FG005_1	0.481719	1.30397	3.7751e-06	1	1	0.539288	-1.34562	-3.18988e-06	1	1	2.08732e-05	3.82557	3.50919e-05	1	0.00157483	0.154029	-1.79081	-7.15139e-06	1	1	0.000345302	3.02109	3.27306e-05	1	0.0147292	1	-1.02061	-1.86418e-07	1	1	0.000616788	3.32959	2.1501e-05	1	0.0273014	0.154029	1.78866	7.13189e-06	1	1	0.939892	1.02976	1.41377e-06	1	1	0.132781	-1.54606	-1.67808e-05	1
GRMZM2G074238_6	1	1.22072	1.08279e-07	1	1	0.37528	4.10691	1.52413e-06	1	1	0.625168	3.58835	1.26974e-06	1	1	0.37528	3.45613	1.47082e-06	1	1	0.219065	4.56475	2.13471e-06	1	1	1	1.02729	5.49753e-08	1	1	0.000552414	5.5975	9.26253e-06	1	0.0249949	0.00732844	4.12603	6.46982e-06	1	0.172475	0.726807	1.55289	9.73246e-07	1	1	0.00016269	6.40641	9.51691e-06	1
GRMZM2G437912_1	0.0769081	-2.16802	-6.99771e-06	1	1	0.0311769	2.28695	1.67159e-05	1	1	0.00623396	2.77182	2.30138e-05	1	0.159449	0.00322154	3.49293	1.49353e-05	1	0.252417	4.0165e-05	5.23589	2.53775e-05	1	0.00259832	0.326308	-1.41949	-8.77835e-06	1	1	0.000329431	3.22405	6.60647e-05	1	0.0168027	9.47471e-06	4.40984	7.13556e-05	0.597608	0.000853725	0.686471	-1.14773	-4.63396e-06	1	1	0.00212947	2.66007	5.97668e-05	1
GRMZM5G892921_1	1	1	0	1	1	1	1	0	1	1	1	5.79126	5.94636e-07	1	1	1	1	0	1	1	0.250168	11.9493	1.3589e-06	1	1	1	1	0	1	1	0.500112	7.44954	8.00442e-07	1	1	7.89445e-06	73.7641	9.03065e-06	0.497934	0.00072904	0.625168	2.06333	7.64266e-07	1	1	1	1.28634	2.05806e-07	1
GRMZM2G145407_1	1	1.02516	3.77136e-08	1	1	0.00643129	5.61281	6.91539e-06	1	0.969534	1	-1.3431	-3.8297e-07	1	1	0.00120329	7.15007	9.45194e-06	1	0.120662	0.633755	-2.26715	-8.58991e-07	1	1	0.687952	1.30593	2.57426e-06	1	1	0.760238	-1.22172	-1.52709e-06	1	1	1	-1.04236	-4.46547e-07	1	1	1	-1.64657	-4.38307e-07	1	1	0.00831227	6.17046	5.77127e-06	1
GRMZM2G010765_2	0.861105	-1.11368	-1.81531e-06	1	1	0.283699	1.48748	8.66932e-06	1	1	0.191659	-1.62518	-6.84119e-06	1	1	0.0981043	1.78315	1.25058e-05	1	1	0.00456081	-3.45039	-1.13406e-05	1	0.104797	0.809963	1.07641	2.02121e-06	1	1	0.0474464	-2.04591	-1.35234e-05	1	0.59073	0.324721	-1.36625	-7.63316e-06	1	1	0.0681989	-2.36443	-6.31469e-06	1	1	0.738561	1.18159	1.98708e-06	1
GRMZM2G421160_1	1	-1.05043	-1.40656e-08	1	1	0.0626401	8.54339	2.21023e-06	1	1	1	-2.36086	-1.68894e-07	1	1	0.0626401	10.774	2.72633e-06	1	1	1	2.41363	3.94314e-07	1	1	1	1.20055	5.0203e-07	1	1	0.424688	1.78136	1.95592e-06	1	1	0.0790497	2.49179	4.48324e-06	1	0.767873	1	5.4247	5.49142e-07	1	1	0.00393783	35.9295	4.33505e-06	1
GRMZM5G803404_1	1	-1.12509	-2.87982e-07	1	1	0.0122411	4.02709	7.84065e-06	1	1	0.790545	1.46612	1.20732e-06	1	1	0.000368319	6.75055	1.32388e-05	1	0.0481979	0.576192	1.50417	1.16069e-06	1	1	0.387318	1.48991	5.11016e-06	1	1	0.244535	-1.6808	-4.22494e-06	1	1	0.120681	1.66279	1.03005e-05	1	0.950541	1	-1.09663	-3.34614e-07	1	1	0.41329	1.63421	2.40839e-06	1
GRMZM2G050131_2	0.597965	-1.56429	-1.25743e-06	1	1	0.83491	1.44633	1.55579e-06	1	1	0.00550065	4.0207	1.05294e-05	1	0.143545	0.709302	-1.75656	-9.59753e-07	1	1	0.000377776	7.25912	1.39474e-05	1	0.0157176	0.102924	-3.97419	-3.77298e-06	1	1	1	-1.05162	-2.47466e-07	1	1	1	1.34946	4.43317e-07	1	1	0.809107	1.15415	2.1605e-06	1	1	0.0290607	-2.92343	-9.22109e-06	1
GRMZM2G114945_2	0.195498	-2.87867	-2.71916e-06	1	1	1	1.029	1.2082e-07	1	1	0.0834376	3.02619	8.4422e-06	1	0.849999	1	-1.24644	-2.86174e-07	1	1	0.000988931	11.7549	1.55665e-05	1	0.0331346	0.195498	-3.69214	-3.12615e-06	1	1	0.132577	2.64643	7.05884e-06	1	1	1	1.51283	5.95506e-07	1	1	0.611303	1.34937	4.40514e-06	1	1	0.877429	-1.11127	-1.26254e-06	1
GRMZM2G334336_1	0.636619	-1.19763	-8.01127e-06	1	1	0.00206659	2.96373	9.53339e-05	1	0.527725	1.3537e-09	-20.1049	-4.61327e-05	8.53831e-05	3.41532e-07	2.34326e-06	5.54386	0.000184191	0.147799	0.00102158	8.70564e-10	-38.9947	-3.94966e-05	5.49099e-05	2.24122e-07	0.186151	1.56189	8.08454e-05	1	1	9.08945e-05	-4.11258	-0.000108896	1	0.00580859	0.257193	-1.46333	-7.11542e-05	1	1	0.491643	-2.32289	-1.37518e-06	1	1	1.0158e-07	14.4885	3.25709e-05	0.00640703
GRMZM2G036708_2	0.309222	-1.44577	-2.1694e-05	1	1	0.00114128	3.07594	0.000146063	1	0.378868	0.0298403	-2.16888	-3.79193e-05	1	0.470183	1.31662e-05	4.71138	0.000180618	0.830442	0.00398825	1	-1.00578	-2.79562e-07	1	1	0.87017	1.05943	1.28609e-05	1	1	0.663115	-1.15717	-2.93943e-05	1	1	0.809307	-1.08533	-1.80273e-05	1	1	0.26507	1.49154	1.59457e-05	1	1	1.2421e-06	5.76525	0.000154588	0.0783445
GRMZM2G703143_1	1	1	0	1	1	1	1.86195	1.06975e-07	1	1	1	1	2.11758e-22	1	1	1	1	0	1	1	1	1.69802	8.66304e-08	1	1	1	-1.86195	-1.06975e-07	1	1	0.255786	6.98185	1.38231e-06	1	1	1.7621e-08	125.506	1.54523e-05	0.00111143	3.7404e-06	1	1.69802	8.66304e-08	1	1	0.255786	12.9998	1.48928e-06	1
GRMZM2G076343_1	0.00437	-2.80627	-1.40124e-05	1	1	0.00835007	2.11173	2.42024e-05	1	1	2.34635e-06	-6.90973	-1.86194e-05	0.147994	0.000247068	6.87189e-06	4.58476	2.78092e-05	0.433438	0.00252534	0.111918	-2.41468	-4.54494e-06	1	0.858042	0.369104	-1.29256	-1.04056e-05	1	1	0.00246276	-2.43782	-2.71144e-05	1	0.0781368	0.0994478	-1.64214	-1.3908e-05	1	0.881103	1	1.0197	6.20619e-08	1	1	1.96815e-05	5.98548	1.57074e-05	1
GRMZM2G076394_1	0.537605	1.26145	2.57718e-06	1	1	0.00156088	2.9397	1.91202e-05	1	0.451827	0.267738	-1.69188	-4.03104e-06	1	1	0.000118594	3.45787	3.05623e-05	1	0.0206066	0.179398	-1.72932	-5.24409e-06	1	1	0.175139	1.4838	1.40193e-05	1	1	0.00347768	-2.62567	-1.79413e-05	1	0.102837	0.495827	-1.22002	-7.75423e-06	1	1	0.724671	1.23414	1.36413e-06	1	1	0.134086	1.89423	5.20999e-06	1
GRMZM2G164074_2	0.476665	-1.57471	-1.89336e-06	1	1	0.000105238	4.07052	1.59293e-05	1	0.0885038	0.0146117	-7.07322	-4.45438e-06	1	0.289544	1.00923e-06	7.28608	2.07093e-05	0.0636561	0.000534925	0.133362	-5.58164	-2.70423e-06	1	0.911635	0.735633	1.13669	2.88658e-06	1	1	0.00258941	-2.75911	-1.34635e-05	1	0.0813775	0.0862014	-1.68008	-9.71651e-06	1	0.815397	1	-1.24264	-1.43213e-07	1	1	0.000886905	10.4352	6.92018e-06	1
GRMZM2G118800_1	0.368119	-1.33274	-2.08847e-05	1	1	4.3696e-05	3.4345	0.000203648	1	0.0467133	0.00518575	-2.43974	-4.93639e-05	1	0.136648	8.00072e-06	3.96255	0.000185948	0.504637	0.00285106	0.167768	-1.55218	-2.23286e-05	1	1	0.61708	-1.15514	-3.85845e-05	1	1	0.000740963	-2.73204	-0.000182139	1	0.0315567	0.180725	-1.47796	-8.04324e-05	1	1	0.620565	1.17939	6.15065e-06	1	1	0.000423482	3.06704	7.0872e-05	1
GRMZM2G111143_3	0.0679517	-1.63006	-2.44695e-05	1	1	0.29767	1.31226	1.97678e-05	1	1	0.209511	-1.40257	-1.81704e-05	1	1	0.00389495	2.13493	4.40769e-05	1	0.29177	0.806263	-1.08951	-3.19077e-06	1	1	1	-1.00193	-1.60407e-07	1	1	0.256496	-1.34059	-2.11058e-05	1	1	0.411646	1.23038	1.91016e-05	1	1	0.409213	-1.26623	-9.48986e-06	1	1	0.233205	1.37293	1.68324e-05	1
GRMZM2G127418_1	0.00393604	-3.3583	-6.95737e-05	1	1	0.0104254	2.77424	0.000175783	1	1	5.25824e-07	-10.2144	-8.93758e-05	0.0331658	6.71372e-05	2.7698e-05	5.94571	0.000145906	1	0.00685106	0.000341912	-5.93401	-2.453e-05	1	0.0146164	0.249999	-1.56697	-9.94506e-05	1	1	0.268185	-1.53894	-9.62557e-05	1	1	0.0163731	2.57046	0.000275471	1	0.294473	0.296992	-1.95099	-4.72797e-06	1	1	6.20748e-10	18.4135	0.000168903	3.91531e-05
GRMZM2G018436_1	0.5931	-1.42029	-2.24898e-06	1	1	1	1.05592	4.2503e-07	1	1	0.0285877	-3.1848	-5.21369e-06	1	0.454994	0.31461	1.77776	4.16186e-06	1	1	0.202775	-2.43084	-3.14974e-06	1	1	0.765412	1.1854	1.48784e-06	1	1	0.122086	-2.08408	-4.17441e-06	1	0.965286	0.688935	1.20038	1.90622e-06	1	1	1	-1.08405	-1.85028e-07	1	1	0.565602	1.61362	1.46431e-06	1
GRMZM2G460138_1	0.0244719	-4.4188	-5.6856e-06	1	1	0.000646663	3.70977	1.99131e-05	1	0.266586	0.163838	-2.23863	-4.06599e-06	1	1	2.30779e-08	15.9682	2.48927e-05	0.00145561	2.91123e-05	0.0817333	3.45928	4.08988e-06	1	0.712314	1	-1.02659	-7.05998e-07	1	1	0.689076	1.13245	3.61069e-06	1	1	0.645106	1.17305	4.59552e-06	1	1	0.384262	1.75252	2.47027e-06	1	1	7.78579e-08	9.40474	2.75898e-05	0.00491081
GRMZM2G010363_1	0.754196	1.11001	2.243e-06	1	1	0.0247437	1.89548	1.82581e-05	1	1	0.219696	-1.53729	-7.12608e-06	1	1	0.00406539	2.28224	2.902e-05	1	0.300806	0.311146	-1.40259	-6.49616e-06	1	1	0.275635	1.3365	1.30048e-05	1	1	0.718039	-1.12624	-4.3319e-06	1	1	0.592054	-1.15372	-6.88206e-06	1	1	0.60696	1.21661	2.87292e-06	1	1	0.00216803	2.58728	2.10523e-05	1
GRMZM2G162739_2	0.520467	-1.50441	-1.99659e-06	1	1	0.14701	1.89761	5.34511e-06	1	1	0.838996	-1.18331	-9.22474e-07	1	1	0.00765924	3.20744	8.7376e-06	1	0.466312	1	1.0376	1.4883e-07	1	1	0.790021	1.12353	1.3959e-06	1	1	0.603009	1.20949	2.36718e-06	1	1	0.0145279	1.98287	1.24784e-05	1	0.276503	0.821087	-1.22529	-9.25283e-07	1	1	0.00702249	2.71585	8.63476e-06	1
GRMZM2G055883_1	0.727566	1.18114	2.68557e-06	1	1	0.000545534	3.1956	3.25524e-05	1	0.240623	0.924521	-1.03781	-5.40206e-07	1	1	0.000300812	3.28832	4.00725e-05	1	0.0414267	0.464189	-1.31839	-4.22905e-06	1	1	0.52673	1.21541	1.02056e-05	1	1	0.137419	-1.56709	-1.71452e-05	1	1	0.704978	1.11812	6.80168e-06	1	1	0.920484	-1.07553	-1.00327e-06	1	1	0.0291344	2.1163	1.59474e-05	1
GRMZM2G352855_3	0.676043	-1.27496	-2.14272e-06	1	1	0.0262702	3.18666	2.17254e-05	1	1	0.15083	2.1514	1.14397e-05	1	1	0.00499846	4.57644	2.78702e-05	1	0.350303	0.90104	-1.14318	-9.76042e-07	1	1	0.821025	1.1264	4.00207e-06	1	1	0.649324	-1.25352	-6.40322e-06	1	1	0.429665	1.44461	1.5856e-05	1	1	0.0306638	-3.13572	-1.45585e-05	1	1	0.749418	1.18163	3.88247e-06	1
GRMZM2G352855_5	0.0188184	-2.43384	-3.34766e-05	1	1	0.919932	-1.03091	-1.70403e-06	1	1	5.02332e-06	-6.97147	-4.86731e-05	0.316841	0.000468699	0.0188184	2.44557	3.37504e-05	1	0.860112	0.754316	1.14347	3.34973e-06	1	1	0.919932	1.03588	1.97783e-06	1	1	0.0372331	2.07777	5.94066e-05	1	0.511977	0.0592969	1.9546	5.45057e-05	1	0.676625	0.0073596	3.27535	1.85463e-05	1	1	2.29463e-10	14.0507	0.000106376	1.44731e-05
GRMZM2G018649_1	1	1.4047	5.94388e-08	1	1	1	2.35871	1.99554e-07	1	1	1	1.71603	1.05164e-07	1	1	0.250168	8.92057	1.63408e-06	1	1	1	1.05344	1.10241e-08	1	1	0.250168	5.31254	1.49397e-06	1	1	1	1.98866	3.42497e-07	1	1	0.00443549	4.86054	7.10492e-06	1	0.118444	1	-1.15967	-3.47008e-08	1	1	1	2.73345	4.36888e-07	1
PIP2-2_1; GRMZM2G092125_T01	0.217499	-1.33299	-2.55108e-05	1	1	0.152809	-1.40692	-2.95367e-05	1	1	5.99596e-06	2.79678	0.000183492	0.378189	0.000547443	0.181317	-1.40561	-2.21076e-05	1	1	3.15601e-10	4.29465	0.000252409	1.99062e-05	9.29415e-08	0.254725	-1.33175	-1.80818e-05	1	1	1.05402e-07	3.4385	0.000177001	0.00664812	1.83144e-05	0.00033173	2.39039	7.57821e-05	1	0.0161696	0.515413	1.15198	4.34069e-05	1	1	0.539549	-1.14435	-3.60269e-05	1
GRMZM2G373554_1	0.043686	-2.17645	-8.57802e-06	1	1	0.409552	1.34704	5.50729e-06	1	1	0.0240861	2.07227	1.70163e-05	1	0.400317	7.64323e-06	4.87789	2.82755e-05	0.482089	0.00273914	0.000225182	3.75399	2.00806e-05	1	0.0106513	0.104378	1.66381	1.41902e-05	1	1	0.0034046	2.38435	2.95929e-05	1	0.101725	2.7723e-05	3.11526	7.52332e-05	1	0.00213504	0.528634	-1.20144	-5.51373e-06	1	1	0.113398	1.5499	1.80839e-05	1
GRMZM2G125775_1	0.0198102	-2.94043	-1.03115e-05	1	1	0.0111672	2.34074	2.09498e-05	1	1	0.296263	-1.52758	-5.39663e-06	1	1	2.83321e-08	8.87854	4.18669e-05	0.00178702	3.50396e-05	0.155182	2.03526	5.50141e-06	1	0.98898	0.416338	1.28997	1.06056e-05	1	1	0.386527	-1.31508	-8.76311e-06	1	1	0.0218146	1.94461	4.45675e-05	1	0.358597	1	1.05734	5.8652e-07	1	1	0.00613068	2.71897	1.75833e-05	1
GRMZM2G088819_1	0.175271	-1.85259	-7.47461e-06	1	1	0.00224154	3.18037	3.54126e-05	1	0.556274	0.011673	-3.57684	-1.17008e-05	1	0.247915	2.11329e-06	6.87783	5.15307e-05	0.133293	0.000953621	0.141134	-2.31864	-4.98587e-06	1	0.943359	0.675252	1.16733	8.64353e-06	1	1	0.625711	-1.20354	-8.73549e-06	1	1	0.123538	1.68603	4.13658e-05	1	0.950541	0.833885	-1.20091	-7.59674e-07	1	1	3.17918e-07	9.45187	3.83779e-05	0.0200523
GRMZM5G816517_1	1	1.36428	7.00669e-07	1	1	0.401321	2.27099	2.44466e-06	1	1	0.759674	1.59417	1.14284e-06	1	1	0.159649	2.37372	3.60477e-06	1	1	0.318938	1.87564	2.29775e-06	1	1	0.678861	1.42599	1.86078e-06	1	1	0.14593	2.11649	4.87691e-06	1	1	6.79491e-06	4.39442	2.11434e-05	0.428582	0.000640631	0.471483	1.60516	1.85558e-06	1	1	0.0307807	3.01507	6.17873e-06	1
GRMZM2G475185_1	0.250386	-12.2486	-1.39605e-06	1	1	0.508823	1.99313	1.50972e-06	1	1	0.625386	-3.06205	-1.02371e-06	1	1	0.125386	16.0137	1.86333e-06	1	1	0.500257	8.38553	9.16608e-07	1	1	0.754537	-1.52452	-1.04245e-06	1	1	1	-1.04143	-1.20547e-07	1	1	3.31341e-12	14.5433	2.69165e-05	2.0899e-07	1.75622e-09	1	2.09631	5.44265e-07	1	1	0.125675	5.86027	2.41289e-06	1
GRMZM2G138396_1	1	-1.41113	-1.40547e-07	1	1	1	2.18854	5.73351e-07	1	1	1	-1.59631	-1.80203e-07	1	1	0.0531281	12.364	3.88483e-06	1	1	1	-2.75447	-2.17744e-07	1	1	0.13717	4.00349	3.17093e-06	1	1	1	1.07015	7.40556e-08	1	1	0.00203782	4.24285	1.37065e-05	1	0.0669446	1	-2.43494	-1.78088e-07	1	1	0.50793	3.73865	8.27609e-07	1
GRMZM2G015753_1	0.417177	-2.0905	-2.08165e-06	1	1	0.0361372	2.82412	7.2792e-06	1	1	0.128264	-2.90808	-2.61831e-06	1	1	0.0148618	4.54457	6.76617e-06	1	0.73521	0.697276	-1.63447	-7.40995e-07	1	1	0.592627	-1.2991	-2.59468e-06	1	1	1	-1.00988	-1.10302e-07	1	1	0.00176054	2.95227	1.69361e-05	1	0.0614185	1	-1.17496	-2.04333e-07	1	1	0.000190877	8.13237	9.78721e-06	1
GRMZM2G134334_1	0.238449	-1.58145	-1.06914e-05	1	1	0.0138652	2.42213	4.13541e-05	1	1	0.463441	1.32109	9.33697e-06	1	1	0.000261584	3.94318	5.41178e-05	1	0.0372442	0.148688	1.73727	1.35566e-05	1	0.962769	0.950843	1.02942	2.07223e-06	1	1	0.245951	1.4872	3.43151e-05	1	1	0.173066	1.58925	4.27236e-05	1	1	0.638872	-1.2026	-6.47176e-06	1	1	0.00441028	2.72669	6.63323e-05	1
GRMZM2G013781_1	1	-2.25361	-7.20978e-07	1	1	0.0354518	4.31883	4.30154e-06	1	1	0.700213	1.66363	8.6013e-07	1	1	0.0308773	8.23596	4.16156e-06	1	1	1	1.7528	4.32955e-07	1	1	0.84479	-1.18176	-8.60951e-07	1	1	9.84863e-08	7.42852	3.59845e-05	0.00621192	1.73517e-05	8.79943e-07	7.27063	2.9702e-05	0.0555015	0.000114673	0.700213	-2.13895	-1.14815e-06	1	1	5.3341e-12	19.2846	3.94259e-05	3.36443e-07
GRMZM2G318220_1	1	-2.0092	-6.66903e-07	1	1	0.0130742	4.64256	4.83631e-06	1	1	1	-1.37774	-3.64024e-07	1	1	0.00641282	8.48945	4.94919e-06	1	0.413581	1	1.85203	5.63038e-07	1	1	1	-1.09876	-5.54031e-07	1	1	0.832225	-1.23198	-1.16067e-06	1	1	0.202001	1.67655	3.79547e-06	1	1	1	1.26996	2.60159e-07	1	1	0.0118152	5.19183	4.03967e-06	1
GRMZM2G000665_1	1	-1.21385	-3.31693e-07	1	1	1	1.04085	7.69152e-08	1	1	0.116367	2.62048	3.05097e-06	1	1	1	1.22949	3.55955e-07	1	1	0.0095701	5.13565	6.41467e-06	1	0.179277	1	-1.02761	-5.26542e-08	1	1	3.17915e-05	8.5863	1.48667e-05	1	0.00248787	1.4349e-08	14.5356	2.58127e-05	0.00090505	3.12086e-06	0.290518	1.61455	3.032e-06	1	1	0.0025782	3.41047	1.18926e-05	1
GRMZM2G079109_1	0.145313	1.58155	2.023e-05	1	1	0.000988228	2.7605	6.12413e-05	1	0.353436	0.851942	-1.07721	-2.49345e-06	1	1	2.48515e-05	3.56669	0.00014121	1	0.00626992	0.122033	-1.63447	-2.13563e-05	1	0.876142	0.0134659	2.04344	0.000100199	1	1	0.360506	-1.31147	-2.28061e-05	1	1	0.396763	1.2694	5.28627e-05	1	1	0.924694	1.04234	1.36723e-06	1	1	0.00892915	2.26742	4.09286e-05	1
GRMZM2G124011_1	1	1.74841	2.70664e-07	1	1	1	3.51894	9.10983e-07	1	1	1	-1.17131	-5.28946e-08	1	1	1	2.18386	7.48576e-07	1	1	1	-1.94869	-3.07835e-07	1	1	1	1.08507	1.08257e-07	1	1	1	-1.4519	-3.96107e-07	1	1	0.013918	5.02822	5.56254e-06	1	0.267478	1	1.05093	1.57243e-08	1	1	0.500803	2.83888	5.6777e-07	1
GRMZM2G409722_1	0.3025	-1.75872	-2.88885e-06	1	1	0.027335	2.34847	9.02993e-06	1	1	0.292051	1.56085	3.75568e-06	1	1	0.000214707	4.95963	1.50765e-05	1	0.0321672	0.0249208	2.82324	6.94209e-06	1	0.344933	0.63229	1.20079	3.15771e-06	1	1	0.0346457	1.9107	1.4322e-05	1	0.488213	0.00014682	2.77432	3.35063e-05	1	0.00840912	1	1.02847	2.97551e-07	1	1	0.000569865	2.87486	1.95962e-05	1
AC233910.1_FG003_1	0.622892	-1.49085	-2.4331e-06	1	1	1	-1.00637	-4.67946e-08	1	1	0.111585	-3.53699	-5.30062e-06	1	1	0.378953	1.9331	4.62526e-06	1	1	0.601881	-1.61257	-1.88298e-06	1	1	0.775144	1.3049	2.23896e-06	1	1	0.0645555	3.22358	1.63281e-05	1	0.70203	4.36479e-06	17.1738	0.000154979	0.275305	0.00044765	0.808484	1.47123	9.84546e-07	1	1	0.000727506	11.3296	2.15819e-05	1
GRMZM2G153523_1	0.486332	-1.48657	-2.48143e-06	1	1	0.0495596	2.23752	9.38197e-06	1	1	0.770586	1.19015	1.44159e-06	1	1	0.00910631	3.11507	1.07866e-05	1	0.532721	0.486332	1.47994	2.44762e-06	1	1	0.926045	-1.06778	-1.07681e-06	1	1	0.558461	1.22179	3.76227e-06	1	1	0.048496	1.84848	1.34793e-05	1	0.593258	0.770586	-1.19548	-1.4754e-06	1	1	0.0192174	2.297	1.17026e-05	1
GRMZM5G834303_1	0.283332	-1.73155	-4.17856e-06	1	1	0.00106389	3.94778	2.9155e-05	1	0.364694	0.0427276	-3.18756	-6.78767e-06	1	0.573161	9.23621e-06	7.1845	3.53256e-05	0.582565	0.00305008	0.561511	-1.61744	-2.18049e-06	1	1	0.944324	1.05102	1.99205e-06	1	1	0.942366	-1.03672	-1.38304e-06	1	1	0.306567	1.44859	1.84089e-05	1	1	1	1.13814	4.28628e-07	1	1	1.35467e-07	12.1381	3.45597e-05	0.00854442
GRMZM2G479045_1	0.754182	-1.57952	-1.16621e-06	1	1	1	1.24329	7.73319e-07	1	1	1	1.0885	2.81292e-07	1	1	0.549333	1.88786	1.78669e-06	1	1	1	1.38445	7.7365e-07	1	1	1	-1.04023	-1.5284e-07	1	1	0.076364	2.24428	4.91726e-06	1	0.763688	0.000193969	4.22365	1.22468e-05	1	0.0105021	0.774717	-1.24187	-6.73848e-07	1	1	0.0230128	2.56345	5.40929e-06	1
GRMZM2G175927_1	0.519249	-1.52463	-2.59076e-06	1	1	0.00304133	3.50056	1.88268e-05	1	0.643722	0.0003375	-21.6815	-7.18179e-06	1	0.0166049	3.839e-05	6.24907	2.59214e-05	1	0.0086479	0.00745023	-13.3296	-4.56781e-06	1	0.151097	0.683684	1.17089	4.50383e-06	1	1	2.33942e-05	-7.12007	-2.26543e-05	1	0.00192632	0.00241988	-3.43844	-2.18848e-05	1	0.0764688	1	1.06686	2.32182e-08	1	1	0.0230785	10.6596	3.35437e-06	1
GRMZM2G087662_3	0.31105	-1.4818	-4.47605e-06	1	1	0.417235	1.3284	4.52083e-06	1	1	0.828644	1.10762	1.48148e-06	1	1	0.148838	1.70351	6.53577e-06	1	1	0.509184	1.30587	2.84161e-06	1	1	0.69769	-1.15551	-2.4611e-06	1	1	0.0397255	1.77843	1.42352e-05	1	0.525183	0.00232672	2.41496	2.2393e-05	1	0.0745823	0.574635	-1.25684	-3.11592e-06	1	1	0.00853235	2.13293	1.72746e-05	1
GRMZM2G087625_1	1	-1.03616	-1.61703e-07	1	1	0.157429	2.05231	4.87653e-06	1	1	0.847509	1.25079	1.16219e-06	1	1	0.00250523	3.77755	1.24224e-05	1	0.207097	0.286912	1.75487	3.37608e-06	1	1	0.185012	1.77641	7.38414e-06	1	1	0.499929	1.38739	3.68434e-06	1	1	0.0631954	1.88443	1.49422e-05	1	0.690095	0.624726	1.35405	2.05219e-06	1	1	0.0664384	2.27644	7.39868e-06	1
GRMZM5G821439_1	1	1.01205	2.32881e-07	1	1	0.254422	1.42601	8.23075e-06	1	1	0.543115	1.22661	4.37819e-06	1	1	0.0505563	1.83922	1.64098e-05	1	1	1	-1.00259	-5.0457e-08	1	1	0.400585	1.30532	8.41189e-06	1	1	0.600533	1.18136	4.99684e-06	1	1	0.141694	1.51051	1.83597e-05	1	1	0.598016	-1.21513	-4.19577e-06	1	1	0.294877	1.37341	8.8494e-06	1
GRMZM2G163307_2	0.911074	-1.05564	-1.63126e-06	1	1	0.0133391	2.02403	3.16947e-05	1	1	0.0651051	-1.84393	-1.41656e-05	1	0.738122	0.0289157	1.91546	2.68409e-05	1	1	0.111255	-1.69619	-1.20341e-05	1	0.85397	0.708993	-1.11547	-6.48508e-06	1	1	0.315658	-1.32819	-1.54795e-05	1	1	1	-1.01124	-6.24095e-07	1	1	1	1.02981	5.00309e-07	1	1	0.000930743	2.80997	3.03808e-05	1
GRMZM2G319375_1	1	1	0	1	1	0.125168	17.2931	2.02211e-06	1	1	1	1.85815	1.06504e-07	1	1	0.0156986	29.1266	3.49075e-06	1	0.758753	1	1.63922	7.93331e-08	1	1	0.549333	1.68429	1.46864e-06	1	1	1	-1.04831	-9.89028e-08	1	1	0.0128121	2.94624	7.03539e-06	1	0.253655	1	-1.13356	-2.71707e-08	1	1	0.125168	8.87772	1.8167e-06	1
GRMZM2G056467_1	0.754182	-1.60465	-1.18453e-06	1	1	0.0230128	2.8466	5.80489e-06	1	1	0.754182	-1.61798	-1.20066e-06	1	1	0.00266285	5.06699	7.96731e-06	1	0.216439	1	-1.09844	-1.75557e-07	1	1	1	1.10928	9.77887e-07	1	1	1	1.05152	4.61018e-07	1	1	0.463698	1.32326	3.20877e-06	1	1	1	-1.08939	-1.59424e-07	1	1	0.000879105	4.84303	7.46658e-06	1
GRMZM2G117993_1	1	-1.12047	-6.74786e-07	1	1	0.00893902	2.67855	1.05344e-05	1	1	0.132475	1.84712	5.31644e-06	1	1	3.57314e-05	4.49248	1.95618e-05	1	0.00822526	0.485464	1.48698	2.72762e-06	1	1	0.231231	1.49687	8.35262e-06	1	1	0.0418599	1.81844	1.37582e-05	1	0.542135	0.574355	1.18416	4.63397e-06	1	1	0.401049	-1.39185	-3.2636e-06	1	1	0.000860857	2.63696	1.89762e-05	1
GRMZM2G075244_2	0.782539	1.22443	2.32183e-06	1	1	0.0277343	2.80976	1.87229e-05	1	1	0.00260932	-9.6896	-9.27781e-06	1	0.0821668	2.10371e-05	6.61405	7.1115e-05	1	0.00555982	0.00179066	-6.5457	-1.07321e-05	1	0.0531501	0.010536	2.88225	5.47139e-05	1	1	0.000861117	-5.30155	-2.35854e-05	1	0.0355459	0.769376	1.12637	1.05877e-05	1	1	0.714996	1.81252	8.67521e-07	1	1	0.0546627	5.13539	4.41531e-06	1
GRMZM2G075461_1	1	1.03734	1.4527e-07	1	1	0.126878	2.50943	5.87288e-06	1	1	0.0594042	-4.21294	-2.96726e-06	1	0.720135	6.47488e-05	6.66176	2.28512e-05	1	0.0124133	0.148748	-4.02756	-3.03395e-06	1	0.962961	0.0186588	2.75381	1.71236e-05	1	1	0.0831048	-2.62915	-6.05004e-06	1	0.800389	0.00465459	2.72426	4.63605e-05	1	0.122627	1	1.08508	7.85785e-08	1	1	0.0956526	4.02111	2.79009e-06	1
GRMZM2G053833_1	0.517914	-1.56907	-2.04363e-06	1	1	0.00132252	3.51838	1.41906e-05	1	0.406092	0.00969344	-6.67373	-4.79048e-06	1	0.214754	0.00535713	4.00308	1.07846e-05	1	0.36848	0.0816623	-4.92605	-2.86216e-06	1	0.711924	0.347916	-1.37908	-5.44957e-06	1	1	0.52477	-1.26771	-4.1867e-06	1	1	0.557248	1.21032	3.02345e-06	1	1	1	-1.15817	-1.15308e-07	1	1	4.75327e-07	18.5221	1.47943e-05	0.0299808
GRMZM2G172485_1	1	-1.30111	-7.87778e-07	1	1	0.334435	1.69169	2.35452e-06	1	1	1	1.00137	4.65989e-09	1	1	0.0175093	3.43991	6.38334e-06	1	0.819399	1	-1.13771	-3.16674e-07	1	1	0.348403	1.56283	3.24104e-06	1	1	1	-1.08207	-4.3675e-07	1	1	0.537004	1.29816	2.68331e-06	1	1	0.549985	-1.48232	-1.10911e-06	1	1	0.456376	1.56125	1.91311e-06	1
GRMZM2G176327_1	0.458872	-2.74331	-1.51252e-06	1	1	0.048607	3.10692	5.01476e-06	1	1	0.0647241	-8.11332	-2.08678e-06	1	0.738122	1.29268e-05	14.9587	1.21108e-05	0.815346	0.00394762	1	-1.6789	-3.50838e-07	1	1	0.182099	1.75505	5.58352e-06	1	1	0.148745	-2.15088	-3.95681e-06	1	1	0.0922493	-1.88974	-6.11057e-06	1	0.849607	1	1.76157	2.23416e-07	1	1	0.016807	11.7196	3.14472e-06	1
GRMZM2G125196_1	1	1.00844	3.10397e-09	1	1	1	-1.16849	-5.3028e-08	1	1	1	-1.0464	-1.63073e-08	1	1	1	-2.00156	-1.8557e-07	1	1	0.639738	3.83501	1.05136e-06	1	1	1	-1.69861	-1.29438e-07	1	1	0.00737088	14.3377	4.1976e-06	1	0.176571	2.09584e-24	958.182	0.000177347	1.32193e-19	1.18612e-20	0.265181	4.04684	1.07078e-06	1	1	0.00737088	12.8396	4.16088e-06	1
GRMZM2G106560_1	0.710878	-1.55036	-1.80477e-06	1	1	0.00227803	5.11175	2.09042e-05	1	0.556274	0.0331989	-7.19964	-4.37786e-06	1	0.492761	3.08587e-05	11.088	3.30809e-05	1	0.00736708	0.174694	-4.60222	-2.5667e-06	1	1	0.484953	1.3991	1.03719e-05	1	1	0.893889	-1.07571	-1.82917e-06	1	1	0.140444	1.91188	3.3156e-05	1	1	1	1.00904	6.3862e-09	1	1	1.37047e-06	34.2124	2.34529e-05	0.0864411
GRMZM2G015933_1	0.54492	2.25841	2.46232e-06	1	1	0.08158	6.86516	1.14763e-05	1	1	0.238629	-5.35937	-1.59159e-06	1	1	0.100722	5.27469	1.88898e-05	1	1	0.411696	-2.65151	-2.7524e-06	1	1	0.573003	1.7352	9.8759e-06	1	1	0.444212	2.05351	1.41518e-05	1	1	0.159586	3.51407	5.86002e-05	1	1	0.357628	4.56482	1.3015e-06	1	1	0.000600035	75.5549	2.72196e-05	1
GRMZM2G160515_1	1	-1.05711	-5.52928e-08	1	1	0.0315004	5.63775	4.74699e-06	1	1	1	-2.54413	-6.21236e-07	1	1	0.127058	4.42489	3.31619e-06	1	1	1	-1.85688	-4.46815e-07	1	1	0.542544	-1.34686	-1.48609e-06	1	1	0.862254	1.24495	1.41347e-06	1	1	0.0478454	-4.95889	-3.42046e-06	1	0.587142	1	1.2961	1.19127e-07	1	1	0.000276078	17.8565	6.7817e-06	1
GRMZM2G159756_1	0.692897	1.20469	1.93528e-06	1	1	0.0398989	2.08877	1.02939e-05	1	1	0.884815	-1.07482	-6.58138e-07	1	1	0.00204496	2.68777	1.92235e-05	1	0.178648	0.324985	-1.52305	-3.91153e-06	1	1	0.139394	1.55017	1.08649e-05	1	1	1	-1.01498	-2.91517e-07	1	1	0.389637	1.26244	8.03418e-06	1	1	0.876278	-1.17626	-1.31811e-06	1	1	0.0195762	2.21191	1.06605e-05	1
GRMZM2G372068_1	0.0147691	-3.49878	-1.11854e-05	1	1	0.000590222	3.72031	4.26048e-05	1	0.248185	0.0235018	-2.91009	-1.02799e-05	1	0.393824	7.12891e-07	9.83092	3.95302e-05	0.0449649	0.000405769	0.492632	-1.73534	-1.89682e-06	1	1	0.444313	-1.32404	-1.426e-05	1	1	0.555386	1.2251	1.3116e-05	1	1	0.168951	1.62884	2.76732e-05	1	1	0.290071	-2.08639	-2.80235e-06	1	1	2.0203e-09	13.2635	6.60006e-05	0.000127429
GRMZM2G070304_1	0.614797	-1.74219	-1.5051e-06	1	1	0.0230353	3.90725	1.02714e-05	1	1	0.419912	-2.38292	-2.05038e-06	1	1	1.45259e-05	13.6633	2.56803e-05	0.916205	0.00428133	0.717435	-1.68364	-8.23435e-07	1	1	0.130949	2.0072	1.39038e-05	1	1	0.625195	1.27561	3.80459e-06	1	1	0.00615381	3.20445	6.10813e-05	1	0.152333	1	-1.23093	-2.78155e-07	1	1	6.29186e-05	11.8767	1.61264e-05	1
GRMZM2G053206_1	0.0200124	-1.89109	-0.000432195	1	1	0.0516811	1.69848	0.000640659	1	1	0.000733703	-2.54707	-0.000557108	1	0.0309342	0.000782547	2.52638	0.000740323	1	0.0869043	0.49165	-1.20847	-8.3669e-05	1	1	0.375733	-1.27138	-0.000332531	1	1	0.111351	-1.54149	-0.000547245	1	0.945396	0.439826	1.23287	0.00028534	1	1	0.697338	1.11453	4.12444e-05	1	1	0.000202598	2.80648	0.000650523	1
GRMZM2G402165_1	0.500112	-3.54197	-6.78863e-07	1	1	0.289503	3.4899	2.35526e-06	1	1	0.500112	-6.06326	-7.89916e-07	1	1	0.000281222	30.8691	7.97692e-06	1	0.0393299	1	-2.15184	-1.42954e-07	1	1	0.0939777	2.49728	4.9428e-06	1	1	0.289503	-2.79502	-2.12009e-06	1	1	0.152688	-2.01564	-4.15398e-06	1	1	1	-1.25704	-3.19008e-08	1	1	0.500112	7.57065	1.02508e-06	1
GRMZM2G149935_1	0.294641	-1.59855	-2.59026e-06	1	1	0.60574	1.33118	2.29105e-06	1	1	0.848133	-1.11107	-6.91535e-07	1	1	0.218308	1.80012	3.46259e-06	1	1	0.817133	1.20231	8.75517e-07	1	1	0.735004	-1.18212	-1.41871e-06	1	1	0.275794	-1.58001	-3.38051e-06	1	1	0.0265003	2.11557	8.69048e-06	1	0.408475	0.834684	-1.19665	-1.0232e-06	1	1	1	-1.06827	-3.97927e-07	1
GRMZM2G147908_1	0.07769	-2.27012	-6.21591e-06	1	1	0.00158394	3.05752	2.28588e-05	1	0.454116	0.00130496	-6.96173	-9.51401e-06	1	0.0480214	2.47509e-09	10.4581	4.62875e-05	0.000156114	6.79384e-06	0.185604	-3.2459	-3.38621e-06	1	1	0.199484	1.50673	1.72128e-05	1	1	3.22462e-05	-5.27099	-2.75242e-05	1	0.00251098	5.75447e-05	-4.08015	-3.86375e-05	1	0.00388605	1	-1.05844	-8.81128e-08	1	1	0.040475	4.03826	4.8486e-06	1
GRMZM2G176375_1	0.0446538	-1.97115	-1.30874e-05	1	1	0.00129639	2.42348	3.78127e-05	1	0.404795	0.948341	-1.03926	-1.00357e-06	1	1	1.93879e-06	4.37102	4.54284e-05	0.122287	0.000886139	0.0110583	2.30453	1.75801e-05	1	0.200948	0.751901	-1.09289	-5.47169e-06	1	1	0.382528	-1.25996	-1.32824e-05	1	1	0.823039	1.0721	4.24688e-06	1	1	0.54332	1.21503	5.49626e-06	1	1	0.0129067	1.99898	2.55339e-05	1
GRMZM5G871347_1	0.258273	-2.30449	-2.87167e-06	1	1	0.227346	2.00085	5.07734e-06	1	1	0.390033	-2.05717	-2.60701e-06	1	1	0.0101566	4.83163	8.43484e-06	1	0.579742	1	-1.12355	-2.42075e-07	1	1	1	1.04786	4.85831e-07	1	1	0.373384	-1.60088	-3.80988e-06	1	1	0.000552647	4.33677	3.54906e-05	1	0.0242404	1	-1.25863	-5.06731e-07	1	1	0.231446	2.57114	3.87448e-06	1
GRMZM5G871347_2	1	1.10809	2.35889e-07	1	1	0.756612	1.38774	8.46196e-07	1	1	1	-1.13156	-2.5374e-07	1	1	1	1.43009	1.04006e-06	1	1	0.456756	-1.74544	-1.03279e-06	1	1	1	1.1419	4.29757e-07	1	1	0.175981	2.16098	3.51611e-06	1	1	0.0491206	2.6141	5.58209e-06	1	0.600201	0.689575	-1.39204	-5.43161e-07	1	1	0.0235444	3.39342	4.61604e-06	1
GRMZM2G085176_1	0.628819	-1.33481	-2.85061e-06	1	1	0.00472129	2.81596	2.06377e-05	1	0.789995	0.0180648	-3.30269	-7.92359e-06	1	0.329311	6.95813e-09	8.68297	6.54128e-05	0.000438877	1.29082e-05	0.323116	-1.75043	-3.65004e-06	1	1	0.00944953	2.31004	4.19245e-05	1	1	0.571484	1.22778	7.28945e-06	1	1	0.455602	1.25647	1.89603e-05	1	1	0.675439	1.41352	1.42294e-06	1	1	1.85617e-08	11.4187	3.58508e-05	0.00117076
GRMZM2G102770_1	0.462399	-2.20899	-1.53028e-06	1	1	0.594914	1.48265	1.34949e-06	1	1	0.732693	-1.53762	-9.77609e-07	1	1	0.0099852	5.51119	5.71e-06	1	0.572551	1	1.20213	2.55839e-07	1	1	0.315454	1.68272	2.83024e-06	1	1	0.132668	2.10231	4.56965e-06	1	1	0.288342	1.55843	3.89549e-06	1	1	1	-1.19508	-2.96828e-07	1	1	0.00418943	4.79274	6.89674e-06	1
AC233853.1_FG003_1	0.08442	-3.77505	-4.12382e-06	1	1	0.00141737	3.73227	1.53276e-05	1	0.419066	0.846207	-1.21292	-9.84786e-07	1	1	1.9545e-05	11.3333	1.53556e-05	1	0.00535993	0.379185	2.45704	2.16521e-06	1	1	0.531055	-1.2432	-4.09586e-06	1	1	1	1.01319	2.7615e-07	1	1	1.79219e-05	3.95755	4.981e-05	1	0.00146616	0.824356	-1.26671	-9.73821e-07	1	1	0.000189071	4.58666	1.65886e-05	1
GRMZM2G051043_3	0.670557	1.1644	3.73668e-06	1	1	0.00368849	2.22901	2.7934e-05	1	0.720271	0.693147	-1.15153	-2.99082e-06	1	1	0.00329262	2.23224	3.26119e-05	1	0.257028	0.371176	-1.34931	-6.85147e-06	1	1	0.605945	1.16609	8.41461e-06	1	1	0.496578	-1.19717	-8.34389e-06	1	1	0.858799	-1.06516	-3.61413e-06	1	1	1	-1.00632	-1.23974e-07	1	1	0.0079923	2.14403	2.25809e-05	1
GRMZM2G397755_1	0.12965	-2.6252	-3.79993e-06	1	1	3.30298e-05	5.90548	3.01101e-05	1	0.0431739	0.0293959	-4.68353	-4.8275e-06	1	0.46518	5.10867e-07	13.7786	2.9878e-05	0.0322224	0.000325479	1	-1.67131	-9.39148e-07	1	1	0.738237	-1.12516	-4.03212e-06	1	1	0.505189	-1.29808	-8.32371e-06	1	1	0.0720561	1.86145	2.77524e-05	1	0.726706	1	1.06746	8.84164e-08	1	1	3.64144e-08	21.3072	2.66139e-05	0.0022968
GRMZM2G355572_1	0.355371	-1.7961	-2.34178e-06	1	1	0.855845	1.19487	1.02955e-06	1	1	1	1.00649	3.42783e-08	1	1	0.010576	3.74861	8.08519e-06	1	0.597524	1	-1.0864	-2.3394e-07	1	1	0.260691	1.7467	4.71385e-06	1	1	1	-1.16028	-8.72034e-07	1	1	0.011002	2.54779	1.70671e-05	1	0.230085	0.355371	-1.96395	-2.61e-06	1	1	1	1.02318	1.23241e-07	1
GRMZM2G475984_1	0.192364	-2.22833	-4.26964e-06	1	1	7.25664e-06	5.03289	3.12372e-05	0.457705	0.0226233	0.03764	-3.25042	-5.36265e-06	1	0.535191	5.25124e-07	8.8644	2.73365e-05	0.0331217	0.000331217	0.207484	-2.47436	-2.07117e-06	1	1	0.463376	-1.26517	-8.17041e-06	1	1	0.463376	-1.27619	-8.43666e-06	1	1	0.398816	-1.34785	-7.95195e-06	1	1	0.741399	-1.6963	-9.78158e-07	1	1	1.01366e-08	12.8186	2.81632e-05	0.000639359
GRMZM2G176489_1	0.759807	-1.32688	-7.56234e-07	1	1	0.00283931	4.03318	9.31105e-06	1	0.613311	0.517322	-2.13792	-1.63388e-06	1	1	0.00267199	4.47497	8.03932e-06	1	0.21676	0.692061	-1.86922	-1.07582e-06	1	1	0.590551	-1.19588	-2.02796e-06	1	1	1	-1.03768	-4.49513e-07	1	1	0.0164776	2.12004	1.15956e-05	1	0.295846	1	-1.16012	-1.98174e-07	1	1	2.93e-05	8.30954	1.04954e-05	1
GRMZM2G417336_1	0.508447	-8.09222	-8.80205e-07	1	1	0.038234	5.57588	4.59562e-06	1	1	0.508447	-3.93792	-7.49277e-07	1	1	5.71738e-06	95.6497	1.17468e-05	0.360618	0.0021724	1	1.78403	9.73054e-08	1	1	0.131023	2.11984	6.27101e-06	1	1	0.16198	1.99765	5.5868e-06	1	1	0.140205	1.75304	8.9393e-06	1	1	1	-1.15185	-3.36224e-08	1	1	8.97303e-06	43.8633	1.09317e-05	0.565965
GRMZM2G444948_1	1	-1.57319	-2.65503e-07	1	1	2.1643e-05	20.2875	1.40548e-05	1	0.0341277	1	-5.87149	-6.04593e-07	1	1	4.24645e-07	47.1866	2.13936e-05	0.0267841	0.000276124	1	-3.73221	-3.3909e-07	1	1	0.374852	1.47845	7.07324e-06	1	1	0.184258	-1.97434	-7.2957e-06	1	1	0.293438	-1.60171	-8.21085e-06	1	1	1	-1	-2.11758e-22	1	1	0.000491731	60.3331	7.36374e-06	1
GRMZM2G144671_1	0.51457	-3.7662	-8.7651e-07	1	1	8.07988e-05	12.9909	1.43096e-05	1	0.0743109	0.51457	-4.08923	-9.0154e-07	1	1	1.32964e-08	80.963	2.53374e-05	0.000838658	2.09664e-05	1	-2.55312	-1.92755e-07	1	1	0.279588	1.6548	1.01513e-05	1	1	0.0641117	-2.56686	-9.4633e-06	1	0.699156	0.0195682	-2.89637	-1.67969e-05	1	0.335119	1	-2.35144	-1.67725e-07	1	1	0.00216445	20.6956	5.74783e-06	1
GRMZM2G589713_1	1	-7.14058	-7.62099e-07	1	1	0.0059608	7.68253	5.92211e-06	1	0.926039	1	-7.14058	-7.62099e-07	1	1	1.77406e-05	91.7314	1.12605e-05	1	0.0049512	1	1	0	1	1	0.313883	1.67217	4.57634e-06	1	1	0.870827	-1.17271	-1.00267e-06	1	1	0.766535	1.16195	1.84372e-06	1	1	1	-1	-2.11758e-22	1	1	0.00271711	46.7788	5.68153e-06	1
GRMZM2G178209_1	1	1.52214	5.74563e-07	1	1	0.486043	2.36071	1.49732e-06	1	1	0.510665	-3.44066	-7.80577e-07	1	1	0.00360848	6.96547	9.99193e-06	1	0.275546	0.265998	-5.02302	-1.3415e-06	1	1	0.00807768	4.49121	9.06918e-06	1	1	0.486043	-1.93158	-1.25285e-06	1	1	0.00575156	3.00202	2.33574e-05	1	0.144657	1	1.04263	1.36354e-08	1	1	0.510665	4.20506	1.02505e-06	1
GRMZM2G066413_1	0.838626	-1.08563	-2.97128e-06	1	1	0.176347	1.44188	1.66451e-05	1	1	0.166232	-1.48905	-1.23716e-05	1	1	0.0139165	1.94816	3.2899e-05	1	0.70334	0.0839993	-1.66714	-1.3885e-05	1	0.725677	0.410104	1.24455	1.32826e-05	1	1	0.424723	-1.2464	-1.07374e-05	1	1	0.754825	-1.08488	-5.28852e-06	1	1	0.557218	-1.21548	-4.48471e-06	1	1	0.0522586	1.72258	1.82793e-05	1
GRMZM2G165044_2	0.252955	1.42829	9.26786e-06	1	1	0.057469	1.78435	1.69728e-05	1	1	0.940107	-1.04152	-8.62667e-07	1	1	0.00703387	2.16	3.58522e-05	1	0.442877	0.0769127	-1.74139	-1.31586e-05	1	0.688529	0.0472529	1.72897	2.81472e-05	1	1	0.810723	-1.08152	-2.91032e-06	1	1	0.140703	1.4647	3.10229e-05	1	1	0.685203	-1.17061	-3.0281e-06	1	1	0.0781995	1.71836	1.49252e-05	1
GRMZM2G445261_1	0.345683	-2.17502	-1.89221e-06	1	1	0.550597	-1.57584	-1.2799e-06	1	1	0.0158846	-7.82887	-3.05519e-06	1	0.299792	1	1.10832	1.74441e-07	1	1	1	-1.51886	-5.50123e-07	1	1	1	-1.24533	-4.37873e-07	1	1	0.00467194	4.00548	6.68022e-06	1	0.125448	0.000208954	6.71018	1.01916e-05	1	0.0111754	1	2.36983	6.12851e-07	1	1	8.59367e-06	19.8995	8.4555e-06	0.542037
GRMZM2G065471_1	0.065643	-2.27664	-9.3073e-06	1	1	0.0181571	2.45384	2.41304e-05	1	1	0.00129627	-5.20274	-1.34076e-05	1	0.0477854	0.000390587	4.44802	2.51377e-05	1	0.0500729	0.387659	-1.6519	-2.87708e-06	1	1	0.527814	-1.25595	-8.30005e-06	1	1	0.527814	-1.27318	-8.73887e-06	1	1	0.370963	1.39052	1.2664e-05	1	1	0.659676	1.38342	1.22319e-06	1	1	1.41652e-06	10.0274	2.87991e-05	0.0893458
GRMZM2G305834_1	0.169581	-1.92835	-3.96914e-06	1	1	0.448482	1.35167	2.89939e-06	1	1	0.250641	-1.81684	-3.70672e-06	1	1	0.0155124	2.75712	7.51251e-06	1	0.756361	1	1.01819	7.77887e-08	1	1	1	1.05779	6.4398e-07	1	1	0.891944	1.07368	8.21109e-07	1	1	0.228746	1.46342	5.46281e-06	1	1	1	-1.04241	-1.84627e-07	1	1	0.0106902	2.63671	7.42722e-06	1
GRMZM5G832149_1	0.388344	-1.947	-1.98414e-06	1	1	0.152688	2.01057	4.12243e-06	1	1	0.109769	-2.8863	-2.66598e-06	1	0.997715	0.00443549	4.37932	7.08028e-06	1	0.319731	0.68771	-1.59077	-7.78091e-07	1	1	0.864681	1.11872	9.7371e-07	1	1	0.572802	-1.31311	-1.95569e-06	1	1	0.18618	1.54406	4.99202e-06	1	1	1	-1.07308	-9.62514e-08	1	1	0.0130742	4.41936	4.83272e-06	1
GRMZM2G126749_1	0.841936	-1.21999	-1.07599e-06	1	1	0.0860381	2.08025	6.44589e-06	1	1	1	-1.04496	-2.56719e-07	1	1	0.00872275	3.02504	9.90458e-06	1	0.514186	1	-1.06065	-2.79667e-07	1	1	0.668831	1.19195	2.38271e-06	1	1	0.157367	1.61519	7.63626e-06	1	1	0.00014936	3.14126	3.16813e-05	1	0.00842641	0.841936	-1.23831	-1.09894e-06	1	1	0.0013496	3.51105	1.43389e-05	1
GRMZM2G032107_1	0.00428543	-2.39174	-1.99923e-05	1	1	0.0573968	1.61325	2.10696e-05	1	1	0.63112	-1.14998	-4.48098e-06	1	1	0.000346788	2.88589	2.70908e-05	1	0.0461462	0.000200736	2.95964	2.81502e-05	1	0.00973194	0.262103	-1.33701	-1.39711e-05	1	1	0.739743	1.09135	5.06336e-06	1	1	0.0823287	1.52942	2.19474e-05	1	0.789059	0.171765	1.42304	1.26389e-05	1	1	0.00461597	2.02469	3.06139e-05	1
GRMZM2G018806_1	0.083412	-3.23594	-3.89188e-06	1	1	0.0485008	2.47107	8.28578e-06	1	1	0.26063	-2.05896	-2.89688e-06	1	1	8.62106e-06	10.2537	1.6107e-05	0.543765	0.0029721	1	1.2262	3.93717e-07	1	1	0.522903	1.28231	3.92929e-06	1	1	0.503471	-1.407	-4.02614e-06	1	1	0.198529	-1.71454	-7.43801e-06	1	1	1	-1.28172	-6.01284e-07	1	1	0.0135936	3.61607	7.15652e-06	1
GRMZM2G104829_2	0.29824	-1.70888	-3.81104e-06	1	1	0.079072	1.79985	7.34838e-06	1	1	0.0567807	-2.299	-5.19103e-06	1	0.697446	0.000882102	3.49821	1.34307e-05	1	0.0952921	0.662759	-1.3028	-1.24955e-06	1	1	0.75864	1.13736	2.27128e-06	1	1	0.419726	-1.32191	-4.02674e-06	1	1	0.575364	1.18025	3.38997e-06	1	1	1	1.03264	1.30433e-07	1	1	0.00422729	3.13021	8.51267e-06	1
GRMZM2G104829_1	1	-1.17892	-3.14226e-07	1	1	0.549333	1.82253	1.70303e-06	1	1	0.68771	-1.68252	-8.39898e-07	1	1	0.119085	3.27324	3.99237e-06	1	1	0.625168	-2.24161	-9.72771e-07	1	1	0.481578	1.52342	1.97512e-06	1	1	0.549333	-1.97645	-1.86427e-06	1	1	0.346447	1.5106	2.93523e-06	1	1	1	-1.57066	-4.47099e-07	1	1	0.68771	1.55149	6.7865e-07	1
GRMZM2G103748_1	0.481286	1.5138	2.50614e-06	1	1	0.0106749	3.07732	1.01324e-05	1	1	0.658819	-1.27072	-1.03915e-06	1	1	1.26468e-05	4.86428	2.85329e-05	0.797684	0.00391022	0.481286	-1.38507	-2.05281e-06	1	1	0.00545695	2.39285	2.09067e-05	1	1	0.0608902	1.83393	1.25173e-05	1	0.689041	0.264509	-1.4115	-1.0471e-05	1	1	0.658819	1.38882	1.49248e-06	1	1	5.49529e-07	7.17142	2.36888e-05	0.034661
GRMZM2G036206_1	0.565103	1.2776	2.44489e-06	1	1	0.0965898	1.77949	6.86519e-06	1	1	0.661425	1.20179	1.77721e-06	1	1	0.123835	1.73067	8.22164e-06	1	1	0.372613	-1.45665	-3.52745e-06	1	1	0.544192	1.24255	3.80134e-06	1	1	0.823375	-1.1185	-1.66042e-06	1	1	0.276473	1.36358	7.08036e-06	1	1	0.45055	-1.37021	-2.85978e-06	1	1	0.451742	1.32383	3.42756e-06	1
GRMZM2G056975_2	0.712974	1.18526	5.62216e-06	1	1	0.000589237	4.10476	9.42212e-05	1	0.248185	0.13078	-1.91938	-1.45363e-05	1	1	0.000154195	4.74101	0.000134562	1	0.0252616	0.142677	-1.88192	-1.68563e-05	1	0.948385	0.413213	1.36898	4.59629e-05	1	1	0.176792	-1.68946	-5.08359e-05	1	1	0.480531	-1.31124	-4.04783e-05	1	1	0.694031	1.20885	3.30215e-06	1	1	0.000314981	4.66338	5.79217e-05	1
GRMZM2G099960_1	0.207198	-1.41625	-3.40664e-05	1	1	0.0567095	-1.69596	-4.75639e-05	1	1	0.249177	-1.37241	-3.14522e-05	1	1	0.512837	-1.20771	-1.40755e-05	1	1	0.109855	1.54783	4.48346e-05	1	0.847792	1	-1.00853	-5.77962e-07	1	1	0.398042	1.26532	1.81328e-05	1	1	0.166955	-1.49351	-2.2392e-05	1	1	0.136148	1.49992	4.22204e-05	1	1	0.948986	1.02393	2.02099e-06	1
GRMZM2G178875_2	0.863161	1.08056	1.15754e-06	1	1	0.00118608	3.26125	3.24902e-05	1	0.383644	0.0136644	-3.41601	-1.01621e-05	1	0.274497	1.348e-05	4.9429	6.12165e-05	0.850236	0.00402956	0.184867	-1.77493	-6.7785e-06	1	1	0.137539	1.63775	2.98838e-05	1	1	0.108163	-1.75039	-2.00882e-05	1	0.937009	0.572582	-1.20563	-1.30889e-05	1	1	0.193871	2.07964	4.54112e-06	1	1	4.51728e-05	6.36455	2.25641e-05	1
GRMZM2G108847_1	0.515759	1.30338	3.05472e-05	1	1	0.000285553	4.58018	0.000360484	1	0.159389	4.4011e-06	-8.66673	-8.90709e-05	0.277595	0.000418695	4.3092e-05	5.65941	0.000611482	1	0.00940463	0.00321142	-3.53901	-9.41533e-05	1	0.0821733	0.234013	1.6105	0.000281545	1	1	0.0862469	-2.0004	-0.000230632	1	0.818898	0.301805	-1.5107	-0.000251081	1	1	0.014058	3.19187	2.54649e-05	1	1	4.18005e-10	19.8437	0.000218923	2.63653e-05
GRMZM2G402977_1	0.309473	-1.72678	-3.46319e-06	1	1	0.0829366	2.05639	8.6923e-06	1	1	0.309473	-1.81175	-3.68669e-06	1	1	0.00553584	3.51096	1.19651e-05	1	0.377354	0.644773	-1.43907	-1.45389e-06	1	1	1	-1.01138	-1.90409e-07	1	1	0.541211	1.27563	4.66383e-06	1	1	0.368023	1.39371	6.5868e-06	1	1	0.644773	-1.37158	-1.23039e-06	1	1	0.000152505	4.75257	1.70428e-05	1
GRMZM2G472248_1	0.0798084	-1.70278	-4.03624e-05	1	1	0.00174116	2.51438	0.000148099	1	0.481485	0.213795	1.44031	4.30603e-05	1	1	3.09583e-07	4.7272	0.000214063	0.0195266	0.000224444	0.00181362	2.55457	8.92835e-05	1	0.0537306	0.733826	1.10412	2.56017e-05	1	1	0.0425312	1.78622	0.000193328	1	0.547808	0.11181	1.57246	0.00015542	1	0.937184	0.894758	1.04161	5.86071e-06	1	1	9.81432e-05	3.11825	0.000298367	1
GRMZM2G132465_3	1	1.22263	9.05731e-07	1	1	1	1.00165	6.71242e-09	1	1	0.00721502	3.27441	9.25315e-06	1	0.177558	0.817897	-1.50825	-1.67618e-06	1	1	0.000326921	3.91366	1.44928e-05	1	0.0141041	1	-1.23565	-7.7716e-07	1	1	0.5424	1.54064	2.20316e-06	1	1	1	1.07613	2.51075e-07	1	1	0.247279	1.46132	6.14542e-06	1	1	0.0549915	-2.12186	-7.04328e-06	1
GRMZM2G119737_1	1	1.08588	4.4461e-08	1	1	1	1.55569	2.87679e-07	1	1	1	-3.55977	-3.72265e-07	1	1	1	2.15906	6.5157e-07	1	1	1	-2.51086	-3.38266e-07	1	1	1	1.50703	4.08352e-07	1	1	0.639566	1.76935	6.19611e-07	1	1	0.000862506	9.83217	1.07198e-05	1	0.0354178	1	1.53951	7.846e-08	1	1	0.264999	9.79847	1.27956e-06	1
GRMZM2G161310_2	0.201889	-1.65048	-2.90987e-05	1	1	0.00235905	3.09853	0.00015494	1	0.561825	0.00221927	-3.36754	-5.19079e-05	1	0.0720796	1.10616e-06	6.70717	0.000255305	0.0697701	0.000567236	0.094428	-1.96045	-2.19158e-05	1	0.782339	0.452252	1.31151	7.12661e-05	1	1	0.409869	-1.35101	-5.9438e-05	1	1	0.703904	1.1471	4.41351e-05	1	1	1	1.04075	8.93479e-07	1	1	3.76309e-07	7.72343	0.00014741	0.0237353
GRMZM2G136106_2	0.12124	-1.76433	-6.73209e-06	1	1	0.0303572	-2.33452	-8.88336e-06	1	1	0.0319236	1.93778	1.4573e-05	1	0.47793	0.305654	-1.74575	-3.76255e-06	1	1	2.75113e-05	3.82652	2.48956e-05	1	0.00188409	0.708363	-1.31936	-1.61128e-06	1	1	0.000209676	3.81426	1.87334e-05	1	0.0117348	0.0879156	2.203	6.06954e-06	1	0.826407	0.724689	1.11923	3.59049e-06	1	1	0.554814	-1.18602	-4.72296e-06	1
GRMZM2G096008_1	0.713832	-1.24856	-1.44395e-06	1	1	0.0766371	1.98891	7.17273e-06	1	1	0.0816037	-2.84862	-4.70695e-06	1	0.838285	0.000394509	3.73622	1.58952e-05	1	0.0503709	0.137932	-2.57647	-3.55449e-06	1	0.930273	0.175495	1.50455	7.27855e-06	1	1	0.107905	-1.92146	-6.91813e-06	1	0.937009	0.113901	-1.6299	-8.38797e-06	1	0.950541	1	-1.12928	-2.91487e-07	1	1	0.0562163	2.94861	4.96155e-06	1
GRMZM2G061527_1	0.818366	-1.23674	-8.8629e-07	1	1	0.010075	3.13313	9.8763e-06	1	1	0.0807776	-3.72836	-3.38814e-06	1	0.831967	4.53603e-05	5.90331	1.83564e-05	1	0.00979815	0.199832	-3.42445	-2.65046e-06	1	1	0.247144	1.52348	7.5938e-06	1	1	0.102813	-1.95066	-7.06967e-06	1	0.907983	0.872917	-1.10958	-2.18255e-06	1	1	1	-1.13593	-1.48604e-07	1	1	0.00480328	5.98845	6.19477e-06	1
GRMZM2G119523_1	1	-1.71791	-4.25243e-07	1	1	1	1.10084	1.02616e-07	1	1	1	1.08613	8.76454e-08	1	1	1	-1.02852	-1.64241e-08	1	1	1	1.92319	5.46837e-07	1	1	1	-1.94508	-5.44283e-07	1	1	1	-1.8533	-5.15763e-07	1	1	8.895e-06	23.0808	1.27165e-05	0.561043	0.000810757	1	1.03072	3.39487e-08	1	1	1	-1.82854	-5.00792e-07	1
AC214360.3_FG001_1	0.716502	-1.1838	-4.60079e-06	1	1	0.000364287	4.09021	9.1569e-05	1	0.188336	7.86606e-06	-10.2394	-2.6738e-05	0.496144	0.000682102	1.33139e-05	5.89157	0.000122441	0.839761	0.00399886	0.0111734	-3.19811	-1.72043e-05	1	0.202282	0.603691	1.21676	2.62717e-05	1	1	0.0236586	-2.36807	-7.00195e-05	1	0.383117	0.784436	1.10894	1.60651e-05	1	1	0.0831639	2.70459	4.93294e-06	1	1	1.86705e-08	17.6858	4.82874e-05	0.00117763
GRMZM2G444621_1	0.316033	-1.76788	-2.83662e-06	1	1	0.0357403	2.35073	8.82125e-06	1	1	0.870993	1.14923	9.74568e-07	1	1	0.000185384	5.19753	1.55061e-05	1	0.0290147	0.137477	2.13781	4.20318e-06	1	0.928598	0.59513	1.25067	3.84825e-06	1	1	0.487392	1.30135	4.62626e-06	1	1	0.0421191	1.84715	1.62654e-05	1	0.538759	1	1.05223	3.91995e-07	1	1	0.0066745	2.66189	1.24729e-05	1
GRMZM2G045976_1	0.732434	1.15621	3.46412e-06	1	1	0.00437719	2.78037	3.9482e-05	1	0.769044	0.00150221	-3.97634	-1.65992e-05	1	0.053866	0.000882306	3.3007	5.89908e-05	1	0.0952921	0.000387693	-4.67547	-2.01564e-05	1	0.0160517	0.358008	1.37258	2.29728e-05	1	1	0.00731982	-2.64077	-3.83097e-05	1	0.175688	0.729562	-1.12801	-9.60387e-06	1	1	1	-1.01696	-9.30283e-08	1	1	0.00101412	4.18655	1.77716e-05	1
GRMZM2G021378_1	0.742777	-1.13152	-4.0034e-06	1	1	0.0116373	2.24088	4.27383e-05	1	1	0.392061	-1.34376	-8.81098e-06	1	1	0.00183502	2.77023	5.38832e-05	1	0.16511	0.959993	-1.0216	-6.43431e-07	1	1	0.803472	1.09253	7.14158e-06	1	1	0.0996292	-1.67905	-3.12137e-05	1	0.890212	0.831492	1.06845	5.77193e-06	1	1	0.705348	1.16247	4.16415e-06	1	1	0.0795761	1.7934	2.03355e-05	1
GRMZM2G175761_1	0.381877	-2.01997	-2.92547e-06	1	1	1	-1.18269	-8.94936e-07	1	1	1	1.09208	5.3349e-07	1	1	0.639501	1.70805	2.03083e-06	1	1	0.0337054	3.32018	6.65474e-06	1	0.417293	1	1.00006	2.99276e-10	1	1	0.0216942	2.88579	9.23798e-06	1	0.364309	6.38616e-06	6.06136	2.47958e-05	0.4028	0.000613091	0.364861	1.50509	3.19579e-06	1	1	0.0521061	2.23429	7.80956e-06	1
GRMZM2G019090_1	0.629552	1.17731	1.14923e-05	1	1	0.514137	1.24949	1.61701e-05	1	1	2.89489e-15	-236.242	-6.45386e-05	1.82592e-10	3.20337e-12	0.029088	2.10382	8.42274e-05	1	1	2.83305e-14	-69.1049	-7.5201e-05	1.78692e-09	2.15291e-11	0.0417229	1.9823	7.95496e-05	1	1	1.09103e-14	-61.7178	-7.96709e-05	6.88159e-10	9.42683e-12	4.44725e-08	-7.61888	-0.000139462	0.00280506	8.52601e-06	0.512087	4.02476	8.29844e-07	1	1	0.512087	4.78276	1.0378e-06	1
GRMZM2G024827_1	1	1.32605	9.39825e-07	1	1	1	1.15162	4.37033e-07	1	1	0.754182	-1.49151	-9.49866e-07	1	1	0.481578	1.4571	1.74714e-06	1	1	0.0705576	-7.05584	-3.28053e-06	1	0.648739	0.481578	1.6778	2.24994e-06	1	1	1	1.02529	8.39621e-08	1	1	0.202001	1.70809	3.94361e-06	1	1	0.37528	-3.56748	-1.39084e-06	1	1	0.549333	1.7611	1.47086e-06	1
GRMZM2G122431_1	1	1.76289	2.63698e-07	1	1	1	1.15959	5.5164e-08	1	1	1	1.68734	2.37584e-07	1	1	0.625168	2.89761	1.15632e-06	1	1	1	1.42348	2.58051e-07	1	1	0.625168	4.40514	1.36485e-06	1	1	1	2.59933	6.41045e-07	1	1	0.000187907	6.89876	1.04153e-05	1	0.0102085	1	1.48721	2.84164e-07	1	1	1	1.78634	4.58625e-07	1
GRMZM2G103342_1	0.0822708	-2.06955	-0.000274361	1	1	0.0266898	2.5328	0.000813735	1	1	6.08987e-06	-7.57452	-0.000460793	0.384113	0.000555076	5.83033e-05	5.7774	0.00122549	1	0.0115642	0.0108448	-2.9871	-0.000170644	1	0.19781	0.814097	1.10218	0.000137398	1	1	0.131251	-1.87245	-0.00062651	1	0.99549	0.895805	1.05558	8.23649e-05	1	1	0.640375	1.22526	1.5788e-05	1	1	3.21052e-07	10.2458	0.000648017	0.0202501
GRMZM2G426046_1	0.267966	-1.82981	-3.52952e-06	1	1	0.135719	1.78026	6.0727e-06	1	1	0.739515	-1.24111	-1.512e-06	1	1	0.000202725	5.01757	1.70883e-05	1	0.0308784	0.549009	1.39616	1.68504e-06	1	1	0.252418	1.54029	7.48608e-06	1	1	0.74539	-1.12492	-1.53861e-06	1	1	0.0722391	1.74526	1.5905e-05	1	0.72821	1	-1.05599	-3.3248e-07	1	1	0.123609	1.96415	6.04609e-06	1
GRMZM2G057506_2	1	-2.00898	-6.23504e-07	1	1	0.0821938	3.84162	3.52776e-06	1	1	1	-1.80543	-5.53833e-07	1	1	0.0489879	7.22372	3.84598e-06	1	1	1	-1.95044	-3.01126e-07	1	1	1	-1.06839	-3.05287e-07	1	1	0.569281	1.38814	1.85113e-06	1	1	0.00613913	3.39428	1.06879e-05	1	0.152089	1	-2.17034	-3.70797e-07	1	1	0.00356118	9.62783	5.93272e-06	1
GRMZM2G367026_3	0.552961	-1.24313	-4.82754e-06	1	1	0.841221	1.07342	1.81217e-06	1	1	0.944236	-1.04825	-1.13612e-06	1	1	0.35411	1.37448	7.43551e-06	1	1	0.425802	1.31715	6.29723e-06	1	1	1	1.03004	7.95799e-07	1	1	0.0290203	1.84972	2.25137e-05	1	0.442988	0.000346674	2.66496	4.54388e-05	1	0.0168072	0.784591	1.11066	2.60582e-06	1	1	0.00806891	2.08132	2.5462e-05	1
GRMZM2G428168_1	0.490804	-1.63869	-1.75699e-06	1	1	0.855546	1.21754	9.80636e-07	1	1	0.333693	-1.95253	-2.19915e-06	1	1	0.000259068	7.31247	1.73651e-05	1	0.0370093	1	-1.09794	-2.45396e-07	1	1	0.00602789	3.66509	1.46274e-05	1	1	1	-1.01728	-9.32102e-08	1	1	0.252215	1.6032	1.2134e-05	1	1	1	1.08523	1.96764e-07	1	1	0.180907	2.3369	3.08658e-06	1
GRMZM2G052571_1	0.225031	2.64279	6.27631e-06	1	1	0.000116065	14.9	5.31049e-05	1	0.0903792	0.147291	-4.45259	-2.96247e-06	1	1	0.000143255	11.5546	0.000106568	1	0.0239673	0.0264318	-6.06576	-8.43226e-06	1	0.360155	0.206116	2.04942	5.97389e-05	1	1	0.658268	-1.29161	-1.28521e-05	1	1	0.514391	1.43828	5.11322e-05	1	1	0.670439	1.93995	8.06517e-07	1	1	1.35805e-06	51.365	4.32153e-05	0.0856579
GRMZM2G028556_2	1	1.02	2.67891e-08	1	1	0.163998	3.09583	2.80743e-06	1	1	0.714456	1.74238	9.94439e-07	1	1	0.0171392	6.49587	7.50913e-06	1	0.811567	0.217846	3.40823	3.29042e-06	1	1	0.232448	2.14023	4.72849e-06	1	1	0.00381588	4.55382	1.47376e-05	1	0.111136	2.8344e-16	49.1031	0.000426937	1.78777e-11	3.43801e-13	0.353306	1.9952	2.32277e-06	1	1	0.00019747	8.09116	1.65506e-05	1
GRMZM2G028556_1	0.500112	-3.21733	-6.51838e-07	1	1	0.500112	-4.05235	-7.12414e-07	1	1	1	-2.1846	-5.12868e-07	1	1	0.500112	3.39954	7.05403e-07	1	1	1	1.22133	6.50658e-08	1	1	0.500112	4.28185	7.65978e-07	1	1	1	-1.8806	-1.0929e-07	1	1	0.000413516	9.1593	8.15421e-06	1	0.0194497	1	-1.20584	-7.39046e-08	1	1	1	-3.48843	-3.08836e-07	1
GRMZM2G028556_3	1	-1.18103	-6.43772e-08	1	1	1	-1.42773	-1.25824e-07	1	1	1	1.89987	3.77935e-07	1	1	0.379928	5.59532	1.63415e-06	1	1	1	1.36777	1.30782e-07	1	1	0.12798	6.7641	1.6956e-06	1	1	0.501983	4.38882	9.96874e-07	1	1	3.49947e-10	14.0843	2.60347e-05	2.20726e-05	1.10917e-07	1	-1.64049	-3.11531e-07	1	1	1	1.618	4.93115e-07	1
GRMZM2G037452_1	0.149614	2.29049	3.55974e-06	1	1	0.000304956	6.00107	1.37952e-05	1	0.168726	0.796154	1.31267	8.62476e-07	1	1	0.0107808	3.13759	1.35057e-05	1	0.606464	0.0169713	-5.07278	-5.07268e-06	1	0.264831	0.701073	1.19756	3.27026e-06	1	1	0.598672	1.23711	3.92505e-06	1	1	0.479007	1.29647	5.87714e-06	1	1	0.21455	-2.90719	-2.37541e-06	1	1	8.18519e-05	5.65565	1.68577e-05	1
GRMZM2G037452_3	0.000968853	-3.47604	-3.87111e-05	1	0.733812	7.77422e-08	6.46578	0.00029704	0.00490351	0.00134502	0.12814	-1.71293	-2.26189e-05	1	1	6.74445e-14	17.9141	0.00026444	4.25399e-09	1.87816e-09	0.87795	1.08335	1.30314e-06	1	1	0.478678	-1.25462	-7.13113e-05	1	1	0.401335	-1.30951	-8.3052e-05	1	1	0.783499	-1.09442	-2.41625e-05	1	1	0.100958	-1.87316	-1.47891e-05	1	1	2.02005e-09	8.4577	0.000236607	0.000127413
GRMZM2G030902_2	0.486803	1.35447	3.71648e-06	1	1	0.486803	1.33757	3.53934e-06	1	1	0.270325	1.50853	5.3318e-06	1	1	0.410421	-1.40273	-4.07724e-06	1	1	0.168567	-1.74921	-6.08259e-06	1	1	0.410421	-1.38523	-3.9001e-06	1	1	0.00123758	-4.1556	-1.06493e-05	1	0.0467714	0.800813	1.15805	1.60012e-06	1	1	0.0749487	-1.94818	-7.69792e-06	1	1	0.000299152	-4.68674	-1.24418e-05	1
GRMZM2G125032_1	0.536517	1.30365	1.58397e-05	1	1	0.00197046	3.74574	0.000143231	1	0.515704	0.0145922	-3.05244	-3.50753e-05	1	0.289248	6.92652e-06	7.13102	0.000416938	0.436883	0.00252534	0.0521528	-2.3261	-3.87692e-05	1	0.560962	0.0265746	2.48184	0.000289546	1	1	0.215072	-1.66659	-7.81528e-05	1	1	0.581652	1.24859	0.000120552	1	1	0.261529	1.71072	1.21458e-05	1	1	2.09467e-05	6.86052	0.000100154	1
GRMZM2G065585_1	0.614315	1.4703	5.99075e-06	1	1	0.000531478	13.6662	0.000161343	1	0.237061	0.806532	-1.26721	-2.686e-06	1	1	3.64704e-05	24.5436	0.000440943	1	0.00836486	0.538781	1.54371	1.01831e-05	1	1	0.150655	2.64056	0.00028559	1	1	0.466043	-1.63729	-6.77587e-05	1	1	0.202817	2.34764	0.000619471	1	1	0.151412	2.87622	1.88599e-05	1	1	0.00181191	10.5772	9.62706e-05	1
GRMZM2G428987_1	1	-1.45473	-1.05284e-06	1	1	0.0530533	2.43969	4.84906e-06	1	1	0.289503	-3.15277	-2.29982e-06	1	1	0.0171645	3.75439	6.37722e-06	1	0.811567	0.68771	-1.95246	-1.12946e-06	1	1	1	1.05785	4.75331e-07	1	1	0.711973	-1.27968	-1.79589e-06	1	1	0.868469	1.10017	8.70723e-07	1	1	1	1.11001	1.17527e-07	1	1	0.00747889	6.01071	5.35299e-06	1
GRMZM2G126367_1	1	-1.17216	-3.12172e-07	1	1	1	1.2816	5.98511e-07	1	1	1	-1.30126	-4.92053e-07	1	1	0.13469	2.90739	3.45851e-06	1	1	1	-1.41323	-5.30185e-07	1	1	0.367983	1.93536	2.54783e-06	1	1	0.0630627	2.94131	5.28795e-06	1	0.692376	0.0121116	3.30488	1.21507e-05	1	0.243599	1	-1.27303	-3.50304e-07	1	1	0.0149139	4.9052	6.37851e-06	1
GRMZM2G084779_2	0.554636	1.21586	8.10059e-06	1	1	0.000115093	3.18637	8.20465e-05	1	0.0903792	7.98421e-07	-7.02671	-3.21858e-05	0.0503596	9.68454e-05	2.10673e-05	3.55016	0.000116356	1	0.00555982	1.55428e-08	-9.5376	-4.0843e-05	0.000980346	3.03326e-06	0.283792	1.35468	4.24102e-05	1	1	9.75651e-05	-3.24214	-8.2692e-05	1	0.00613541	0.00100974	-2.58691	-9.93667e-05	1	0.038953	1	-1.11635	-5.56623e-07	1	1	9.73026e-07	6.90584	3.15403e-05	0.0613727
GRMZM2G089952_1	0.905717	1.06136	1.3932e-06	1	1	0.0143593	2.35825	3.08401e-05	1	1	0.000552244	-4.62614	-1.77976e-05	1	0.0244265	0.000716017	3.29691	5.5353e-05	1	0.0819193	0.106523	-1.90836	-1.14708e-05	1	0.843013	0.229624	1.48381	2.59061e-05	1	1	0.125842	-1.70155	-2.2077e-05	1	0.966912	0.379659	-1.33354	-1.98721e-05	1	1	0.0466623	2.57289	7.71994e-06	1	1	1.53471e-05	6.41155	2.65606e-05	0.968002
GRMZM2G129114_2	0.401035	-1.35525	-5.88425e-06	1	1	0.0168628	1.94196	2.11451e-05	1	1	0.260112	1.38972	8.74832e-06	1	1	0.000119841	3.0888	3.45982e-05	1	0.0207661	0.023793	2.00417	1.66328e-05	1	0.334386	0.560995	1.17362	7.56882e-06	1	1	0.376976	1.26782	1.16752e-05	1	1	1	-1.00773	-3.92276e-07	1	1	0.864288	1.06412	2.00023e-06	1	1	0.0326163	1.77163	2.40719e-05	1
GRMZM2G077809_2	0.94675	-1.0395	-9.37219e-07	1	1	0.00257799	2.41802	3.49721e-05	1	0.584908	0.892862	-1.07416	-1.70266e-06	1	1	6.68004e-05	3.26005	5.36205e-05	1	0.0127678	0.31562	-1.41646	-6.9756e-06	1	1	0.345084	1.29699	1.77111e-05	1	1	0.617685	-1.15857	-8.162e-06	1	1	0.0798003	1.57533	4.44997e-05	1	0.772457	0.349933	-1.37076	-6.21016e-06	1	1	0.00584559	2.24185	2.85128e-05	1
GRMZM2G004161_5	1	-1.29923	-2.64358e-07	1	1	0.309534	2.90826	2.19033e-06	1	1	0.470099	2.37124	1.57393e-06	1	1	0.128112	4.94216	3.48273e-06	1	1	0.470099	2.94035	1.71422e-06	1	1	1	1.30797	1.02804e-06	1	1	0.0530964	2.80136	6.01319e-06	1	0.633202	2.49822e-05	5.50414	1.96659e-05	1	0.00194534	1	-1.04776	-1.24068e-07	1	1	0.0150412	3.43579	6.6296e-06	1
FRK1_3	0.324829	-1.34692	-1.13436e-05	1	1	0.00195814	2.38	6.07774e-05	1	0.514616	0.643571	-1.14956	-5.72977e-06	1	1	0.000184412	2.97287	6.45092e-05	1	0.0289343	0.769037	1.10846	3.54634e-06	1	1	0.792214	-1.0783	-7.6118e-06	1	1	0.220059	1.37882	3.97077e-05	1	1	0.366912	1.27082	2.63259e-05	1	1	0.890578	-1.05704	-2.06746e-06	1	1	1.68024e-06	3.77237	0.000106215	0.10598
GRMZM2G329069_1	0.0904731	-2.23945	-9.77852e-06	1	1	0.032982	2.26826	2.24075e-05	1	1	0.000413874	-5.80825	-1.4626e-05	1	0.0197464	0.00021179	4.92419	3.09595e-05	1	0.0318818	0.347136	-1.70876	-3.27236e-06	1	1	0.943041	-1.03157	-1.22658e-06	1	1	0.0155545	-2.58369	-2.45645e-05	1	0.291129	0.665172	1.18144	7.04862e-06	1	1	0.662545	1.51783	1.57517e-06	1	1	0.0011448	5.09916	1.24691e-05	1
AC210163.3_FG005_1	0.0669901	-7.88708	-2.11424e-06	1	1	0.000196312	6.0538	1.22364e-05	1	0.127651	0.228677	-4.1027	-1.83108e-06	1	1	7.22338e-08	46.8315	1.40697e-05	0.00455607	7.00935e-05	0.503555	3.58563	7.93755e-07	1	1	1	-1.01955	-2.80997e-07	1	1	0.396029	-1.35672	-3.85393e-06	1	1	0.827641	1.06877	9.88685e-07	1	1	1	1.86517	5.10587e-07	1	1	3.59674e-05	18.3066	1.02136e-05	1
GRMZM2G014653_1	0.420394	-1.31871	-8.30673e-06	1	1	0.119481	1.58569	2.01305e-05	1	1	0.682221	1.13465	4.62792e-06	1	1	0.000269464	3.06039	5.37018e-05	1	0.038108	0.0880227	1.71062	1.85216e-05	1	0.750669	0.187932	1.46356	2.52645e-05	1	1	0.166251	1.49208	2.68187e-05	1	1	0.3556	1.29731	2.37154e-05	1	1	0.685064	1.14326	5.587e-06	1	1	0.0107671	2.0852	4.23213e-05	1
GRMZM2G078667_1	0.578467	-1.41285	-6.04702e-06	1	1	0.0457498	2.69228	3.502e-05	1	1	0.0595728	-2.94995	-1.3679e-05	1	0.721347	0.00688788	4.09672	4.53575e-05	1	0.436191	0.265942	1.86602	1.26845e-05	1	1	0.882288	1.07701	4.29052e-06	1	1	0.0652453	2.37867	7.68111e-05	1	0.702356	0.000183804	6.14097	0.000308481	1	0.0100548	0.0143184	3.89613	2.03165e-05	1	1	8.9765e-08	18.8916	0.00012551	0.00566184
GRMZM2G135722_1	1	1.13558	1.85308e-07	1	1	1	-1.07488	-9.52148e-08	1	1	0.525939	-5.95397	-1.13723e-06	1	1	0.0334967	5.52306	7.02023e-06	1	1	0.288908	-7.36996	-1.3415e-06	1	1	0.014744	6.74151	7.30076e-06	1	1	0.525939	-4.70665	-1.00141e-06	1	1	1	1.08774	7.52122e-07	1	1	1	-1.09004	-1.89613e-08	1	1	1	1.17689	4.06062e-08	1
GRMZM2G074248_1	0.464313	-1.86072	-1.8378e-06	1	1	0.00209101	5.21011	1.67268e-05	1	0.529673	0.0674251	-5.17661	-3.2055e-06	1	0.750822	6.12356e-07	16.2889	3.26447e-05	0.0386237	0.000367845	0.786026	1.53883	1.1505e-06	1	1	0.222738	1.68021	1.40801e-05	1	1	0.157879	-1.96157	-1.01471e-05	1	1	0.172893	1.70929	2.4669e-05	1	1	0.165253	4.28109	2.5182e-06	1	1	0.00044222	13.7495	9.78513e-06	1
GRMZM2G074236_1	1	-1.05893	-1.0088e-07	1	1	0.0354553	3.50739	4.54522e-06	1	1	0.625168	-4.02583	-1.36246e-06	1	1	0.000552414	6.78948	9.91075e-06	1	0.0661156	0.625168	-2.3451	-9.81883e-07	1	1	0.134056	1.82804	5.26464e-06	1	1	0.678431	-1.19523	-1.03849e-06	1	1	0.431659	-1.32834	-2.87287e-06	1	1	1	1.62116	2.79696e-07	1	1	0.00197288	11.8138	4.86919e-06	1
GRMZM2G003682_1	1	-1.12928	-3.85776e-07	1	1	0.0022533	4.10142	1.0451e-05	1	0.556274	0.76812	-1.67537	-1.3584e-06	1	1	5.88445e-05	6.59719	1.67018e-05	1	0.011635	0.739416	-2.12504	-1.57977e-06	1	1	0.357672	1.42437	5.86508e-06	1	1	0.218078	-1.65888	-5.48938e-06	1	1	0.802432	-1.10312	-1.84021e-06	1	1	1	-1.43238	-6.07148e-07	1	1	0.0100797	4.14219	6.32e-06	1
GRMZM2G004949_1	1	-1.0081	-4.17314e-07	1	1	0.285339	1.33346	1.73265e-05	1	1	0.103438	-1.55256	-1.84925e-05	1	0.969143	0.0950256	1.55273	2.84891e-05	1	1	0.0479035	-1.72512	-2.16647e-05	1	0.527491	0.589883	1.15509	1.07454e-05	1	1	0.765719	-1.09042	-5.7453e-06	1	1	0.207758	1.36678	2.93538e-05	1	1	0.739367	-1.12014	-3.58945e-06	1	1	0.0165869	1.89861	3.00737e-05	1
GRMZM2G054807_2	0.726807	-1.84094	-1.19959e-06	1	1	0.210934	2.1437	3.00345e-06	1	1	0.453492	-2.61895	-1.62335e-06	1	1	0.146537	3.20847	3.15035e-06	1	1	0.625168	-2.15172	-7.63535e-07	1	1	0.824196	-1.23	-1.05268e-06	1	1	1	-1.07614	-3.98292e-07	1	1	0.169877	1.89486	4.09563e-06	1	1	1	-1.51251	-3.39768e-07	1	1	0.0388272	5.21704	4.22851e-06	1
GRMZM2G157679_1	0.690025	-1.17199	-2.42212e-06	1	1	0.78602	1.12378	2.04294e-06	1	1	0.613954	-1.22297	-3.00917e-06	1	1	0.308014	1.43618	6.14274e-06	1	1	0.168613	-1.699	-5.79397e-06	1	1	0.865784	1.09045	1.67769e-06	1	1	0.317324	-1.4617	-5.85862e-06	1	1	0.413685	1.28049	5.67306e-06	1	1	0.204387	-1.62818	-5.20692e-06	1	1	0.911492	-1.06356	-8.06513e-07	1
GRMZM2G082199_1	0.948922	1.03731	8.99427e-07	1	1	0.000214805	3.02697	4.88703e-05	1	0.13283	0.0722713	-1.87384	-1.12434e-05	1	0.776037	4.6528e-05	3.38689	5.96949e-05	1	0.00994815	0.207238	-1.55642	-8.94092e-06	1	1	0.605035	1.16065	1.1724e-05	1	1	0.493014	-1.21034	-1.26828e-05	1	1	0.267501	-1.35933	-2.2391e-05	1	1	0.560517	1.24885	3.20187e-06	1	1	1.82857e-06	4.68634	4.74309e-05	0.115335
GRMZM2G463415_2	1	1.04274	8.31327e-08	1	1	0.180249	2.59176	3.0958e-06	1	1	1	1.09845	1.91484e-07	1	1	0.000939196	5.25596	8.63119e-06	1	0.0997983	1	1.06486	1.31534e-07	1	1	0.0717279	2.11463	5.61852e-06	1	1	0.814902	-1.20486	-8.57048e-07	1	1	1	-1.00138	-1.47322e-08	1	1	1	1.01085	2.31824e-08	1	1	0.388344	1.95829	2.04726e-06	1
GRMZM2G376061_1	1	-1.18965	-5.96026e-07	1	1	0.00712003	3.18902	8.18416e-06	1	1	0.192073	-3.24398	-2.58622e-06	1	1	5.98038e-05	5.47548	1.40651e-05	1	0.011751	0.301373	-2.35574	-1.80864e-06	1	1	0.312795	1.44326	5.28495e-06	1	1	0.00335691	-3.92047	-8.88171e-06	1	0.100586	0.510644	1.23466	4.03802e-06	1	1	1	1.15753	1.81551e-07	1	1	0.301373	2.63874	1.88868e-06	1
GRMZM5G804618_1	0.527828	-1.85351	-1.32417e-06	1	1	0.0149549	3.66739	7.67038e-06	1	1	0.13897	-4.2964	-2.2063e-06	1	1	0.000692877	7.32865	9.81852e-06	1	0.0798949	1	-1.14408	-1.95381e-07	1	1	1	1.07813	8.23974e-07	1	1	0.895265	-1.10965	-1.04212e-06	1	1	0.000323978	3.18896	2.48884e-05	1	0.0158901	1	2.02607	6.86754e-07	1	1	0.000158466	14.1996	8.83457e-06	1
GRMZM2G123977_1	0.913628	1.03345	1.6541e-06	1	1	0.010729	1.98773	4.88493e-05	1	1	0.00448792	-2.37589	-2.86402e-05	1	0.122541	0.00216338	2.30689	6.6795e-05	1	0.186054	5.42283e-05	-3.53741	-3.66616e-05	1	0.00339325	0.490755	1.19938	1.95998e-05	1	1	0.037801	-1.75853	-4.24035e-05	1	0.517642	0.00270433	-2.23672	-6.51917e-05	1	0.0837783	0.313075	-1.44069	-6.3673e-06	1	1	0.000924779	2.68555	3.50861e-05	1
GRMZM2G148087_1	0.592138	-1.5389	-1.2164e-06	1	1	0.0626328	2.90214	6.6073e-06	1	1	0.592138	-1.70736	-1.43912e-06	1	1	0.000799411	6.29752	1.19576e-05	1	0.088026	0.706568	-1.79025	-9.96375e-07	1	1	0.483091	1.41007	4.13389e-06	1	1	0.90546	-1.07938	-7.41381e-07	1	1	0.0260317	2.33222	1.89373e-05	1	0.40377	0.706568	-1.61361	-7.73658e-07	1	1	0.0181984	4.59061	7.30504e-06	1
GRMZM2G027375_1	0.0268409	-2.6349	-7.29971e-06	1	1	0.0612521	1.88484	1.04098e-05	1	1	0.702681	-1.24232	-2.29472e-06	1	1	0.000629474	4.03155	1.35357e-05	1	0.0737982	0.202085	1.86642	3.8685e-06	1	1	0.568667	-1.23187	-4.17383e-06	1	1	0.57254	1.20089	4.45452e-06	1	1	0.00144589	2.52041	2.73683e-05	1	0.0523525	0.774725	-1.13638	-1.13649e-06	1	1	0.00181877	2.81195	1.7159e-05	1
GRMZM2G068151_1	0.932747	1.03182	6.01264e-07	1	1	0.000842694	2.61881	3.05872e-05	1	0.317852	0.867218	1.06654	1.25726e-06	1	1	8.29172e-06	3.50203	4.878e-05	0.522992	0.00292174	0.59448	-1.19901	-3.23588e-06	1	1	0.214002	1.37982	1.8794e-05	1	1	0.330787	-1.29752	-1.13462e-05	1	1	0.902051	-1.04427	-2.89441e-06	1	1	0.538513	-1.23935	-3.89188e-06	1	1	0.0292867	1.8924	1.79837e-05	1
AC193379.3_FG001_1	0.805656	1.24813	8.84537e-07	1	1	0.139388	2.18794	4.2347e-06	1	1	0.0980541	2.25152	4.46135e-06	1	0.93584	0.529443	1.49698	2.2112e-06	1	1	0.826078	1.22191	9.87328e-07	1	1	0.853235	-1.171	-1.13896e-06	1	1	0.73388	1.18834	1.46893e-06	1	1	0.00499868	2.63999	1.09231e-05	1	0.129748	0.335131	-1.4763	-2.58948e-06	1	1	0.867108	1.15478	1.24228e-06	1
GRMZM2G312201_3	0.896201	1.20761	1.42439e-06	1	1	7.41393e-05	6.4052	3.70837e-05	1	0.0697949	0.0417518	-3.6673	-4.98995e-06	1	0.564634	5.92619e-07	9.50914	7.04993e-05	0.0373789	0.000362902	0.00247246	-11.3921	-7.55786e-06	1	0.0672191	0.133155	1.79282	3.484e-05	1	1	0.325781	-1.48094	-1.4271e-05	1	1	0.488216	1.29479	2.32253e-05	1	1	0.410726	-2.57235	-1.14352e-06	1	1	7.3951e-07	15.8614	2.78026e-05	0.0466438
GRMZM2G155321_1	1	-1.36462	-2.82597e-07	1	1	0.289503	2.74054	1.84087e-06	1	1	1	1.35093	3.71163e-07	1	1	0.00052954	9.62211	6.68252e-06	1	0.0643141	1	-3.13595	-5.27896e-07	1	1	0.0790497	2.57289	4.55905e-06	1	1	0.508253	-1.85383	-1.33498e-06	1	1	1	-1.04781	-3.40297e-07	1	1	0.250168	-5.78115	-1.18166e-06	1	1	1	1.09429	1.34725e-07	1
GRMZM2G155321_2	0.961426	1.03087	1.02461e-06	1	1	0.00877278	2.1994	3.98032e-05	1	1	0.326311	1.36093	1.19778e-05	1	1	0.000340358	2.92059	6.57046e-05	1	0.045579	0.24246	-1.48764	-1.12141e-05	1	1	0.27434	1.3689	2.6926e-05	1	1	0.247222	-1.39976	-2.08453e-05	1	1	0.330068	-1.31832	-2.41256e-05	1	1	0.02825	-1.96394	-2.21673e-05	1	1	0.647204	1.15455	6.98013e-06	1
GRMZM2G092474_1	0.0814842	-2.00755	-0.000240984	1	1	0.0837827	1.98889	0.000474825	1	1	2.02078e-05	-6.03289	-0.000400571	1	0.00153565	0.00541449	3.08585	0.000498888	1	0.370405	0.785309	-1.11742	-2.51321e-05	1	1	0.513432	-1.2939	-0.000216921	1	1	0.165995	-1.73179	-0.000403542	1	1	0.642371	1.20084	0.000148231	1	1	0.0160061	2.68933	0.000134455	1	1	5.14015e-06	6.92852	0.000471854	0.32421
GRMZM2G004858_2	0.237271	-1.47216	-1.1879e-05	1	1	0.679074	1.15903	5.89008e-06	1	1	0.00207447	-2.82783	-2.39404e-05	1	0.0679715	0.274455	1.43458	1.09337e-05	1	1	0.1143	-1.77565	-1.09902e-05	1	0.871749	0.615599	-1.18938	-6.83539e-06	1	1	0.354031	-1.36421	-1.14608e-05	1	1	0.279531	1.39924	1.44099e-05	1	1	0.921734	1.08179	1.07121e-06	1	1	0.00994932	2.40251	1.83697e-05	1
GRMZM2G138074_5	0.269732	-1.57024	-1.58108e-05	1	1	0.00938329	2.74018	7.57629e-05	1	1	0.720453	1.15039	6.54762e-06	1	1	4.74481e-05	5.0997	0.000113671	1	0.0101106	0.34014	1.4847	1.34391e-05	1	1	0.656642	1.18523	2.20974e-05	1	1	0.394797	1.37645	4.49112e-05	1	1	0.550875	1.25083	3.54672e-05	1	1	0.632727	-1.21667	-8.91936e-06	1	1	0.00212427	3.27865	0.000114127	1
GRMZM2G138074_2	0.104321	-2.64778	-3.0829e-06	1	1	0.0958753	2.13499	5.62256e-06	1	1	0.322083	-1.83668	-2.25668e-06	1	1	3.34377e-05	7.45758	1.20818e-05	1	0.00778247	1	-1.14609	-2.38491e-07	1	1	0.523753	1.31923	3.37631e-06	1	1	0.355203	-1.48368	-3.4479e-06	1	1	0.806039	-1.13283	-1.63603e-06	1	1	0.732678	-1.65222	-1.06472e-06	1	1	0.0780173	2.64296	4.43133e-06	1
GRMZM5G859195_1	0.964761	-1.02595	-8.96034e-07	1	1	0.000153602	3.27537	8.05996e-05	1	0.110094	0.000341092	-3.74849	-2.59728e-05	1	0.0167294	4.28231e-05	3.66823	9.21247e-05	1	0.00940463	0.000716751	-3.52735	-2.47383e-05	1	0.0261774	0.775904	1.09161	1.0629e-05	1	1	2.50965e-05	-3.80541	-8.55335e-05	1	0.00205043	0.00141356	-2.64796	-7.88216e-05	1	0.0513589	1	1.03581	3.38415e-07	1	1	0.00169019	3.22638	2.10389e-05	1
AC233851.1_FG010_1	0.691235	-1.4929	-6.69624e-07	1	1	0.0369956	3.55831	5.18866e-06	1	1	0.12803	-10.9214	-1.84246e-06	1	1	8.35427e-06	10.0092	1.22393e-05	0.526937	0.00292743	0.502016	-5.05963	-1.09003e-06	1	1	0.115151	1.88419	6.38105e-06	1	1	0.559966	-1.48255	-2.34896e-06	1	1	0.0767001	1.65634	8.92488e-06	1	0.757442	1	1.44586	8.27991e-08	1	1	0.00232774	26.2127	4.68215e-06	1
GRMZM2G322728_1	0.364259	-2.08116	-1.82401e-06	1	1	0.364259	-2.21287	-1.92442e-06	1	1	1	1.07479	2.62588e-07	1	1	1	1.17976	3.03275e-07	1	1	0.364259	2.19669	2.01891e-06	1	1	1	1.25443	4.03689e-07	1	1	2.42803e-05	9.1489	1.29296e-05	1	0.00198633	6.36578e-09	13.2547	2.43913e-05	0.000401515	1.52341e-06	1	-1.01826	-6.76826e-08	1	1	0.00152693	3.84672	1.07426e-05	1
GRMZM2G563190_2	1	-1.10569	-1.61446e-07	1	1	1	1.13161	2.22289e-07	1	1	0.278853	-4.35935	-1.30156e-06	1	1	0.232817	2.99423	3.04631e-06	1	1	0.652307	-2.78576	-9.79213e-07	1	1	0.369899	2.39307	2.66257e-06	1	1	0.0450264	4.42412	6.54449e-06	1	0.56948	0.144654	2.43128	6.54648e-06	1	1	1	1.41529	1.60902e-07	1	1	0.000443369	21.8245	8.06834e-06	1
GRMZM2G156877_2	0.625168	4.33198	1.3292e-06	1	1	0.0118152	12.2818	4.50055e-06	1	1	1	-1.19678	-6.55934e-08	1	1	0.0494652	3.92182	5.04927e-06	1	1	0.250168	-5.28748	-1.40129e-06	1	1	0.678431	1.38329	1.87792e-06	1	1	0.0388272	-4.43651	-3.79512e-06	1	0.520665	1	1.01755	1.18943e-07	1	1	1	-1.01987	-6.49579e-09	1	1	0.500112	3.3131	7.71024e-07	1
GRMZM2G156877_3	0.153577	3.91271	2.1686e-06	1	1	0.0587252	5.53402	3.37571e-06	1	1	1	-1.40935	-2.16251e-07	1	1	0.0215987	3.91705	8.49773e-06	1	0.944467	0.153577	-5.65966	-2.39841e-06	1	0.982925	0.093117	2.76946	7.29061e-06	1	1	0.444294	-1.97494	-2.03398e-06	1	1	0.423635	1.47126	5.3775e-06	1	1	1	-1.02635	-1.35619e-08	1	1	0.401418	3.94916	1.55798e-06	1
GRMZM2G156877_1	0.276756	2.31801	6.03234e-06	1	1	0.00111322	10.226	4.22259e-05	1	0.375481	0.0835082	-10.3245	-4.13356e-06	1	0.850004	0.000799678	9.78304	9.31809e-05	1	0.088026	0.00462568	-19.7066	-1.00708e-05	1	0.105864	0.194249	2.21761	5.69874e-05	1	1	0.182182	-2.32434	-2.66668e-05	1	1	0.942958	1.05326	5.5275e-06	1	1	1	1.21443	9.5057e-08	1	1	4.52005e-05	45.4228	1.96926e-05	1
GRMZM2G158807_1	1	1.01118	3.13728e-07	1	1	0.249248	-1.43697	-8.53437e-06	1	1	0.00196187	2.26459	3.54906e-05	1	0.0652529	0.0134661	-2.28861	-1.59787e-05	1	0.691101	0.000170037	2.64854	4.67834e-05	1	0.00850507	0.211305	-1.57505	-7.13064e-06	1	1	0.00553172	2.22182	2.38628e-05	1	0.14346	0.0134661	2.27484	1.5808e-05	1	0.260301	0.510137	1.18262	1.16065e-05	1	1	0.142684	-1.46464	-2.01622e-05	1
GRMZM2G016435_1	0.801837	-1.47207	-1.09095e-06	1	1	0.0528279	3.10282	7.15366e-06	1	1	0.224814	-3.29937	-2.37085e-06	1	1	0.0071592	5.32814	1.00023e-05	1	0.448666	0.750104	-1.24166	-4.49774e-07	1	1	0.837942	1.16652	1.75771e-06	1	1	0.375432	-1.58258	-3.88571e-06	1	1	0.118902	1.94886	1.16836e-05	1	0.950541	0.708334	1.80511	8.30135e-07	1	1	0.0206516	6.46879	5.6388e-06	1
AC210193.4_FG002_1	0.083743	-3.21807	-4.6547e-06	1	1	0.232333	-2.22648	-3.72009e-06	1	1	1.4718e-13	15.3222	9.67214e-05	9.2832e-09	9.67e-11	1	-1.26725	-4.4256e-07	1	1	1.40511e-19	55.542	0.000114458	8.8626e-15	3.69275e-16	0.539602	-1.83164	-1.37717e-06	1	1	2.18098e-17	35.5811	0.000104889	1.37563e-12	3.22237e-14	1.76902e-09	22.5373	3.56652e-05	0.000111579	5.00356e-07	0.688764	1.12643	1.30822e-05	1	1	0.894247	1.04299	4.44793e-06	1
GRMZM2G069694_2	0.398197	-1.79651	-2.79386e-06	1	1	0.109849	1.95042	5.98905e-06	1	1	0.398197	-1.77515	-2.75166e-06	1	1	0.0255727	3.14095	7.50968e-06	1	1	1	1.06428	2.25467e-07	1	1	0.802717	-1.11557	-1.27323e-06	1	1	0.733049	1.14897	1.83095e-06	1	1	0.0121635	2.26046	1.38869e-05	1	0.244332	1	1.05163	1.83265e-07	1	1	0.00104078	3.97806	1.05717e-05	1
GRMZM2G103544_1	0.557043	1.21346	3.90685e-06	1	1	0.101057	1.60628	1.10964e-05	1	1	0.703893	-1.18372	-2.8406e-06	1	1	0.0435493	1.79877	1.77401e-05	1	1	0.114503	-1.65744	-8.80956e-06	1	0.872747	0.288829	1.35888	1.05506e-05	1	1	0.794989	-1.09117	-2.45641e-06	1	1	0.884264	1.05894	2.35459e-06	1	1	0.753012	-1.15389	-2.06211e-06	1	1	0.0600158	1.74251	1.14806e-05	1
GRMZM2G358830_2	1	-1.12318	-5.02689e-07	1	1	0.0973184	2.08979	4.99525e-06	1	1	0.671155	1.29139	1.33563e-06	1	1	0.0417127	2.58794	6.4804e-06	1	1	1	-1.0216	-8.62923e-08	1	1	0.880063	1.10256	9.82456e-07	1	1	0.745703	-1.18216	-1.47605e-06	1	1	0.101054	1.6603	6.97367e-06	1	0.891331	0.513171	-1.48179	-1.92461e-06	1	1	0.455941	1.36889	2.18357e-06	1
GRMZM2G474326_1	0.0964122	-2.44735	-5.1729e-06	1	1	0.0118781	2.41637	1.23889e-05	1	1	0.0142953	-3.74174	-6.40929e-06	1	0.284705	2.83968e-07	8.42265	2.6529e-05	0.017911	0.000215795	0.787107	-1.37827	-9.80911e-07	1	1	0.237869	1.42426	8.96714e-06	1	1	0.430028	-1.32904	-5.23281e-06	1	1	0.568109	1.18033	5.42837e-06	1	1	1	1.10929	2.55476e-07	1	1	3.46025e-05	6.80297	1.35654e-05	1
GRMZM2G177883_1	0.0668883	-2.06926	-9.37864e-06	1	1	0.0493724	1.93562	1.69813e-05	1	1	0.000512491	-4.57726	-1.41846e-05	1	0.0233094	6.89545e-05	4.27709	2.87438e-05	1	0.0130608	0.039562	-3.14042	-5.97816e-06	1	0.458448	0.891754	1.06786	2.38392e-06	1	1	0.185347	-1.55749	-1.25749e-05	1	1	0.498501	1.23868	8.95394e-06	1	1	0.617104	-1.4197	-1.17222e-06	1	1	4.36382e-05	5.68853	1.8591e-05	1
GRMZM2G051151_1	1	-1.13336	-9.22247e-07	1	1	0.000483545	4.0508	2.39119e-05	1	0.223568	0.406592	-1.63304	-3.03833e-06	1	1	1.57775e-06	7.08913	4.21103e-05	0.0995149	0.000748232	0.495392	-1.50932	-2.3337e-06	1	1	0.227298	1.54414	1.72762e-05	1	1	0.769952	-1.13912	-3.87768e-06	1	1	0.0192676	2.12417	5.51133e-05	1	0.332317	1	-1.0475	-2.17622e-07	1	1	4.92633e-05	5.80719	2.30725e-05	1
GRMZM2G122072_2	0.797872	-1.14437	-2.79311e-06	1	1	0.00886198	2.56671	3.46869e-05	1	1	0.0628784	1.97026	2.14815e-05	1	0.727438	2.34905e-05	4.65694	7.07503e-05	1	0.00599855	0.663196	1.22097	4.275e-06	1	1	0.171086	1.58547	3.32703e-05	1	1	0.761775	1.11185	6.35635e-06	1	1	0.172441	1.55242	4.97712e-05	1	1	0.091584	-1.84666	-1.99996e-05	1	1	0.282903	1.44844	1.95618e-05	1
GRMZM2G159724_1	0.280328	1.5961	7.83525e-06	1	1	0.000110832	4.74088	4.91706e-05	1	0.0893746	0.0993164	-2.27614	-7.36939e-06	1	0.942139	2.94702e-05	5.18397	8.77771e-05	1	0.00714923	0.00107144	-5.0379	-1.68151e-05	1	0.0350882	0.116078	1.74528	4.64417e-05	1	1	0.237724	-1.54627	-2.20146e-05	1	1	0.00367581	-2.8856	-7.10671e-05	1	0.104624	0.711823	-1.38672	-1.61042e-06	1	1	1.50753e-05	6.9787	3.45254e-05	0.950862
GRMZM2G159724_2	0.216592	1.79698	5.66582e-05	1	1	0.0216904	2.98265	0.00014095	1	1	0.0506461	-2.61133	-4.38671e-05	1	0.647061	0.540467	1.33487	4.27801e-05	1	1	9.67575e-06	-10.4569	-0.000115533	0.610288	0.000777437	0.640485	-1.24342	-4.15112e-05	1	1	0.0576616	-2.44808	-0.000125426	1	0.667449	0.463851	-1.40612	-4.92532e-05	1	1	0.132535	-2.22843	-1.50075e-05	1	1	0.0186134	3.18155	5.9391e-05	1
GRMZM2G468111_1	0.713387	-1.18158	-6.11612e-06	1	1	0.10559	1.9302	3.7021e-05	1	1	0.0557486	-2.30309	-2.25183e-05	1	0.688381	0.0177376	2.67285	5.63466e-05	1	0.825059	0.222696	-1.70882	-1.39717e-05	1	1	0.701543	1.17195	1.32095e-05	1	1	0.80135	1.11352	8.72032e-06	1	1	0.00196448	3.42282	0.000218125	1	0.0652044	0.80472	1.14065	2.43056e-06	1	1	0.000194267	4.95004	6.82597e-05	1
GRMZM2G158013_1	1	1.01189	6.73753e-08	1	1	0.00101162	4.16456	1.79296e-05	1	0.354434	0.0933074	-3.45627	-4.02647e-06	1	0.910989	9.15748e-06	6.68217	3.25765e-05	0.577599	0.00304545	0.0415922	-5.25486	-4.6421e-06	1	0.476895	0.177009	1.62361	1.47143e-05	1	1	0.00446217	-3.45084	-1.67578e-05	1	0.121947	0.125787	-1.71793	-1.60098e-05	1	0.952678	1	-1.50252	-5.48253e-07	1	1	0.0446854	4.17111	5.19829e-06	1
GRMZM2G181135_1	0.802767	1.10412	2.56169e-06	1	1	0.00386368	2.97892	4.86885e-05	1	0.736248	2.30925e-05	-9.2206	-2.19353e-05	1	0.00170355	4.22262e-07	6.94841	0.00016159	0.0266338	0.000276124	1.79522e-07	-20.269	-2.58251e-05	0.0113232	2.49959e-05	0.00731688	2.57539	0.000115464	1	1	0.000246048	-4.18983	-5.57992e-05	1	0.0133132	0.0286673	-2.14616	-0.000100805	1	0.43072	0.493093	-1.99093	-1.32809e-06	1	1	0.000519742	6.55573	1.48245e-05	1
GRMZM2G425249_1	0.932684	1.03229	6.07848e-07	1	1	0.0133217	2.04364	1.96459e-05	1	1	0.332529	-1.40247	-5.40207e-06	1	1	0.012403	2.1197	2.17584e-05	1	0.66073	0.0859648	-1.80833	-8.68632e-06	1	0.736404	0.848458	1.07071	2.72037e-06	1	1	0.759944	-1.09924	-3.47317e-06	1	1	0.628658	1.13726	5.65365e-06	1	1	0.560028	-1.24906	-2.67641e-06	1	1	0.00161578	2.60737	2.15748e-05	1
AC207628.4_FG010_1	0.00406514	-3.92007	-8.48361e-06	1	1	0.28227	1.4406	5.01792e-06	1	1	0.0490493	-2.2248	-6.26983e-06	1	0.633702	6.26306e-06	6.75282	1.67136e-05	0.395036	0.00236548	0.131415	2.38815	4.03298e-06	1	0.90306	0.609101	1.19577	3.21202e-06	1	1	0.0245317	-2.10013	-8.59453e-06	1	0.392819	0.0168814	-2.15875	-1.05308e-05	1	0.301381	0.561913	1.35538	1.81919e-06	1	1	0.449049	1.52611	2.69321e-06	1
GRMZM2G101405_1	0.647185	-3.09547	-1.28627e-06	1	1	0.00380346	5.93997	9.38645e-06	1	0.729178	0.647185	-3.02301	-1.27156e-06	1	1	7.6793e-09	56.5185	3.40791e-05	0.000484364	1.34546e-05	1	-1.66712	-2.45634e-07	1	1	0.0117621	3.07383	2.34064e-05	1	1	0.459755	1.44508	5.02342e-06	1	1	0.123499	-1.94703	-1.68745e-05	1	0.950541	1	-1.70708	-2.60347e-07	1	1	1.60964e-05	25.9487	1.56814e-05	1
GRMZM2G131099_1	0.92812	-1.04577	-2.26461e-06	1	1	0.000382759	3.16748	0.000112155	1	0.194695	0.00561337	-2.67572	-3.2406e-05	1	0.145883	1.19776e-07	5.81528	0.000238259	0.00755474	0.000106405	0.0266126	-2.16376	-2.66123e-05	1	0.361993	0.0671617	1.75558	0.000123839	1	1	0.260366	1.41222	6.75632e-05	1	1	0.968185	1.01265	3.64014e-06	1	1	0.696054	1.18249	3.52909e-06	1	1	3.15472e-12	11.969	0.000212124	1.98981e-07
GRMZM2G091540_1	0.289503	-3.03604	-2.0341e-06	1	1	0.455318	1.72081	2.18633e-06	1	1	0.508253	-1.81413	-1.36119e-06	1	1	0.0388272	5.13746	4.13353e-06	1	1	1	1.44839	4.47964e-07	1	1	1	-1.01693	-8.68974e-08	1	1	0.832225	1.15356	8.01504e-07	1	1	0.00232124	2.96346	1.00776e-05	1	0.0745089	1	-1.15546	-2.24946e-07	1	1	0.0354553	3.60115	4.34902e-06	1
GRMZM2G098569_1	0.912146	-1.04422	-5.58297e-06	1	1	0.00229304	2.95567	0.00025783	1	0.556274	0.0813602	-1.87586	-6.15562e-05	1	0.836329	0.000237425	3.75375	0.000347673	1	0.0346524	0.35029	-1.39994	-3.60685e-05	1	1	0.570861	1.21624	8.42603e-05	1	1	0.401375	-1.34	-9.88713e-05	1	1	0.647435	-1.17065	-6.90854e-05	1	1	0.495429	1.28322	1.99047e-05	1	1	9.98939e-05	4.13761	0.000220515	1
GRMZM2G051683_1	0.0135922	-2.43836	-1.09069e-05	1	1	0.0145378	2.12584	2.08164e-05	1	1	0.000426673	-4.02034	-1.38907e-05	1	0.0202498	4.3753e-08	6.22836	3.96458e-05	0.00275968	4.67742e-05	0.344551	-1.73534	-3.21319e-06	1	1	0.517287	1.20156	7.92247e-06	1	1	0.103389	-1.6409	-1.53521e-05	1	0.910164	0.010728	-2.11989	-2.49499e-05	1	0.225853	1	-1.0525	-2.29393e-07	1	1	1.62841e-05	5.20849	1.9355e-05	1
GRMZM5G833207_1	0.321341	1.47707	1.35639e-05	1	1	0.0250129	2.39491	3.96596e-05	1	1	0.290194	-1.57692	-1.04018e-05	1	1	0.00447708	2.98238	8.32512e-05	1	0.32126	0.000564359	-4.50132	-3.2666e-05	1	0.0212389	0.103981	1.83939	5.71554e-05	1	1	1	-1.00218	-1.47984e-07	1	1	0.0174886	2.39003	0.000174096	1	0.308898	0.152141	-1.93254	-8.70029e-06	1	1	0.000961915	3.76837	4.99135e-05	1
GRMZM5G808836_1	1	1.01426	1.16571e-07	1	1	0.0148426	3.4627	2.01332e-05	1	1	0.701795	-1.35051	-2.12178e-06	1	1	0.00113216	5.02821	3.34012e-05	1	0.115177	0.228904	-2.18518	-4.49725e-06	1	1	0.395539	1.47281	1.33846e-05	1	1	0.935392	-1.06976	-1.84602e-06	1	1	0.0277957	2.62274	6.76568e-05	1	0.421641	0.494568	-1.5953	-2.25891e-06	1	1	0.00536713	4.37144	2.04089e-05	1
GRMZM2G169654_1	0.0232549	-3.05309	-7.59084e-06	1	1	0.497109	1.32565	3.67592e-06	1	1	0.13765	-1.84016	-5.15381e-06	1	1	0.0232549	3.14758	7.94017e-06	1	0.983756	0.302616	1.84193	3.11284e-06	1	1	0.497109	-1.28585	-3.32658e-06	1	1	0.448277	1.32465	4.85807e-06	1	1	0.0665951	1.897	1.04387e-05	1	0.701239	1	1.11017	6.75809e-07	1	1	0.00100084	3.23135	1.36878e-05	1
GRMZM2G146913_1	0.0366644	-1.98459	-1.07717e-05	1	1	0.0297201	1.823	1.78689e-05	1	1	1.8833e-09	-31.9903	-2.10332e-05	0.000118787	4.56875e-07	0.000129508	3.24252	2.45336e-05	1	0.0220773	5.02882e-05	-12.5541	-1.00688e-05	1	0.00316555	0.714875	-1.11577	-4.10691e-06	1	1	2.7892e-13	-28.3459	-3.81844e-05	1.75926e-08	1.87156e-10	3.06719e-11	-17.1988	-3.34113e-05	1.9346e-06	1.29839e-08	1	1.28398	1.92741e-07	1	1	0.632016	2.05738	7.17646e-07	1
GRMZM2G434541_1	0.343996	-1.77066	-2.77615e-06	1	1	0.174652	1.94914	6.05407e-06	1	1	0.353041	1.69017	4.40225e-06	1	1	0.0572273	2.8277	6.58393e-06	1	1	0.126166	2.3407	4.82962e-06	1	0.880386	0.665493	-1.22052	-2.24628e-06	1	1	0.00160908	3.23679	2.7809e-05	1	0.0575347	1.83432e-05	5.06405	4.13974e-05	1	0.00149493	0.714161	-1.27856	-2.34878e-06	1	1	0.00038838	3.73273	2.94608e-05	1
GRMZM2G056388_1	0.221027	-1.69048	-9.92372e-06	1	1	0.149445	1.7033	1.70874e-05	1	1	5.1405e-06	-10.225	-2.19197e-05	0.324232	0.000476812	0.00195159	3.34505	3.37034e-05	1	0.172769	0.00477117	-4.65329	-1.12835e-05	1	0.108641	0.696904	1.16172	6.69232e-06	1	1	0.149445	-1.72638	-1.74121e-05	1	1	0.162727	1.61677	2.96514e-05	1	1	0.779017	1.29985	7.12482e-07	1	1	5.1405e-06	10.0884	2.1595e-05	0.324232
GRMZM2G447632_1	0.484373	-1.58689	-1.64896e-06	1	1	0.0721154	2.57196	7.00878e-06	1	1	0.00372266	3.9706	1.32448e-05	1	0.109478	0.0143002	3.74858	7.7226e-06	1	0.717862	0.0869912	2.75471	4.93015e-06	1	0.74348	0.914385	-1.08879	-9.35138e-07	1	1	2.08907e-05	4.99997	4.58693e-05	1	0.00177105	1.33204e-07	7.57096	6.92071e-05	0.00840172	2.20518e-05	0.0576726	-2.28731	-9.96358e-06	1	1	0.000984259	3.23874	3.96333e-05	1
GRMZM2G028568_1	0.477428	-1.35162	-5.01501e-06	1	1	0.116615	1.78964	1.52222e-05	1	1	0.0477182	-2.37639	-1.11654e-05	1	0.621581	0.0125372	2.53715	2.19235e-05	1	0.666192	0.184855	-1.85123	-6.55812e-06	1	1	0.899745	1.04888	1.6863e-06	1	1	0.214149	-1.60836	-1.30494e-05	1	1	0.176562	1.58242	2.10754e-05	1	1	1	-1.05292	-4.07747e-07	1	1	0.0210108	2.64424	1.33382e-05	1
GRMZM5G863146_1	0.790855	-1.37592	-1.16244e-06	1	1	0.00719936	2.86898	7.95186e-06	1	1	0.22714	-2.22793	-2.34497e-06	1	1	0.000123741	4.93778	1.21765e-05	1	0.0212087	0.289503	-2.2612	-1.72471e-06	1	1	0.499215	1.25087	3.06221e-06	1	1	0.0248422	-2.33301	-6.97443e-06	1	0.395481	0.000497567	-3.86873	-1.1322e-05	1	0.0225943	0.68771	-1.39647	-5.42178e-07	1	1	0.0927545	2.73975	3.3224e-06	1
GRMZM2G077375_1	1	-1.26725	-9.26616e-07	1	1	0.00404296	3.45707	1.07959e-05	1	0.741261	0.177225	-2.28448	-2.47049e-06	1	1	9.47247e-05	5.93477	1.71098e-05	1	0.0170705	0.57645	-1.49696	-1.15103e-06	1	1	0.44026	1.35467	5.38731e-06	1	1	0.605292	-1.24214	-2.96106e-06	1	1	0.668383	1.17469	3.59465e-06	1	1	1	1.20425	3.9284e-07	1	1	0.000410176	6.35807	1.03053e-05	1
GRMZM2G062121_1	1	1.0224	5.88888e-08	1	1	0.608055	1.63636	1.67324e-06	1	1	0.471627	-2.80563	-1.69221e-06	1	1	0.0111455	3.74094	7.36845e-06	1	0.623221	0.23497	-5.0179	-2.15255e-06	1	1	0.068111	2.33734	5.75409e-06	1	1	0.255621	-2.94677	-2.84252e-06	1	1	0.78476	-1.14095	-1.24241e-06	1	1	1	-1.74933	-4.01449e-07	1	1	1	1.55798	5.22931e-07	1
GRMZM2G327189_1	0.508253	-2.17406	-1.65944e-06	1	1	0.455318	1.74684	2.29493e-06	1	1	1	-1.13741	-3.71223e-07	1	1	0.146537	3.36793	3.34688e-06	1	1	0.726807	1.68709	9.7115e-07	1	1	0.824196	-1.12761	-6.07481e-07	1	1	0.558354	1.46285	2.4845e-06	1	1	0.017095	2.6486	7.84784e-06	1	0.304013	1	-1.13296	-3.17064e-07	1	1	0.0418373	2.90649	5.15065e-06	1
GRMZM2G453805_1	0.667044	-1.15067	-0.000164161	1	1	0.0778807	1.77876	0.000976308	1	1	7.06179e-07	-5.5154	-0.00102636	0.0445415	8.66567e-05	0.00115457	2.93979	0.0021134	1	0.11708	0.159316	-1.58409	-0.000401724	1	1	0.265305	1.4363	0.000972935	1	1	0.147613	-1.60325	-0.000839064	1	1	0.162995	1.57412	0.00183885	1	1	0.000957247	3.02583	0.000460477	1	1	1.66549e-07	6.11919	0.00116361	0.0105049
GRMZM2G003526_1	0.126113	-2.4858	-4.97465e-06	1	1	0.000195563	4.94319	3.28183e-05	1	0.127651	0.00765614	-7.72334	-7.24517e-06	1	0.182168	4.09273e-09	18.5164	5.86471e-05	0.000258145	9.21946e-06	0.339119	-2.47821	-1.9971e-06	1	1	0.280523	1.50689	2.08541e-05	1	1	0.892518	-1.06453	-2.49391e-06	1	1	0.0777027	1.88587	5.49198e-05	1	0.76091	1	1.25372	2.73415e-07	1	1	4.4414e-10	35.8637	3.75696e-05	2.80137e-05
GRMZM5G814314_1	0.782242	1.09981	2.40295e-06	1	1	0.00182737	2.33855	3.22254e-05	1	0.495048	0.548514	1.1987	4.78366e-06	1	1	5.48871e-05	2.9489	5.16027e-05	1	0.0111599	0.782242	-1.08587	-2.09375e-06	1	1	0.189739	1.38686	2.17803e-05	1	1	0.565083	1.1684	9.4811e-06	1	1	0.480297	-1.18974	-1.24522e-05	1	1	0.548514	-1.1835	-4.47445e-06	1	1	0.0015556	2.27944	3.69228e-05	1
GRMZM5G814314_4	0.802569	-1.08418	-3.8622e-06	1	1	0.111511	1.48264	2.40082e-05	1	1	0.160266	-1.45366	-1.5524e-05	1	1	0.00276701	2.11372	5.10989e-05	1	0.222326	0.0128907	-1.96855	-2.25741e-05	1	0.221376	0.264697	1.31496	2.32285e-05	1	1	0.625394	1.13619	1.00442e-05	1	1	0.0643343	-1.55597	-3.46521e-05	1	0.696038	0.165846	-1.4682	-1.09123e-05	1	1	0.000318977	2.44878	4.95764e-05	1
AC194056.3_FG008_1	1	-1.11851	-1.14416e-07	1	1	0.180128	3.2015	2.3773e-06	1	1	1	-1.19791	-1.78409e-07	1	1	0.0388272	5.40218	4.25004e-06	1	1	0.500112	-4.25878	-7.38746e-07	1	1	0.629722	1.5086	1.75832e-06	1	1	1	1.21214	7.3339e-07	1	1	0.00132891	3.14178	1.11704e-05	1	0.0487608	0.500112	-3.9765	-6.74753e-07	1	1	0.0392517	4.64869	3.2891e-06	1
GRMZM2G348512_6	0.428367	1.43405	3.3265e-06	1	1	0.0026225	3.15754	1.65353e-05	1	0.589321	0.0313557	2.3565	1.03962e-05	1	0.47235	0.000257433	3.69825	2.96549e-05	1	0.0369031	0.27613	1.53222	5.8493e-06	1	1	0.109066	1.67962	1.64462e-05	1	1	0.483763	1.28669	6.93764e-06	1	1	0.347845	1.3233	1.31406e-05	1	1	0.865913	-1.07247	-1.22036e-06	1	1	0.10386	1.72407	1.30768e-05	1
GRMZM2G122028_1	1	-1.28716	-7.47484e-07	1	1	0.150873	2.10577	3.70485e-06	1	1	0.804007	1.19122	6.40694e-07	1	1	0.00466091	4.2996	8.58885e-06	1	0.331435	0.787028	1.47495	1.23629e-06	1	1	0.317877	1.5863	4.13652e-06	1	1	0.383966	1.51978	3.66721e-06	1	1	0.000866042	2.97582	2.2113e-05	1	0.0355167	1	-1.03956	-1.51886e-07	1	1	0.027035	2.68656	6.73137e-06	1
GRMZM5G888620_1	0.425779	-1.4252	-8.1518e-06	1	1	0.00865549	2.81006	4.9457e-05	1	1	1.88899e-06	-14.2105	-2.54007e-05	0.119146	0.00020578	6.32299e-06	6.47928	0.000105047	0.398816	0.00237391	1.47737e-05	-13.4269	-1.77438e-05	0.931837	0.00112	0.196516	1.61784	4.74382e-05	1	1	0.000791984	-3.90826	-5.71348e-05	1	0.0332138	0.202556	-1.60682	-4.69115e-05	1	1	1	-1.34661	-4.94912e-07	1	1	4.35239e-05	10.2174	1.77229e-05	1
GRMZM2G147752_1	1	1.17726	3.94231e-07	1	1	0.0336274	3.37684	5.28628e-06	1	1	0.697978	-1.59476	-8.29457e-07	1	1	0.000186491	6.58975	1.46357e-05	1	0.0290438	0.738587	-1.81244	-1.17368e-06	1	1	0.0377163	2.29736	9.74363e-06	1	1	0.410623	1.44265	3.32443e-06	1	1	0.00176323	2.59289	2.74837e-05	1	0.0614782	1	1.03586	5.00086e-08	1	1	0.000210902	7.769	9.44017e-06	1
GRMZM2G147774_1	0.812825	1.5492	1.0678e-06	1	1	2.50509e-06	35.1134	6.63261e-05	0.158006	0.0122947	0.450021	-3.42717	-1.37697e-06	1	1	7.04646e-10	98.4077	0.0002934	4.44449e-05	2.7778e-06	0.0675349	-9.16139	-2.6833e-06	1	0.639522	0.0103288	4.34173	0.000228141	1	1	0.24675	-1.95099	-3.32776e-05	1	1	0.773023	-1.17156	-4.34062e-05	1	1	1	-1.72551	-2.38534e-07	1	1	5.04762e-06	61.6814	3.44254e-05	0.318373
GRMZM2G370745_2	1	-1.47089	-5.70788e-07	1	1	0.401881	2.05763	1.88569e-06	1	1	0.643812	-2.56354	-1.08744e-06	1	1	0.00727537	6.9618	7.22657e-06	1	0.452659	1	-1.50833	-4.08513e-07	1	1	0.18641	2.30024	4.77009e-06	1	1	0.18641	2.16832	4.28612e-06	1	1	0.00272967	3.58216	2.17901e-05	1	0.0843149	1	1.15548	1.08135e-07	1	1	0.00201439	11.4375	7.25925e-06	1
GRMZM2G176943_1	1	-1.30315	-3.37158e-07	1	1	0.508253	2.30567	1.89236e-06	1	1	0.625168	-2.12992	-7.68873e-07	1	1	0.180128	3.21523	2.46373e-06	1	1	1	-1.70564	-4.60118e-07	1	1	1	1.07009	2.34218e-07	1	1	1	1.10275	3.43347e-07	1	1	0.0939777	2.24438	4.44979e-06	1	0.853597	1	-1.04356	-2.84036e-08	1	1	0.0705576	5.41548	3.00458e-06	1
GRMZM2G014395_2	0.985829	1.01133	8.60549e-07	1	1	0.16482	1.67542	5.13159e-05	1	1	0.0136615	-2.59109	-4.66544e-05	1	0.274497	0.00688323	2.72536	0.000132572	1	0.436191	0.0687214	-2.00645	-3.85421e-05	1	0.647332	0.172572	1.6451	8.21163e-05	1	1	0.358141	-1.40775	-3.68698e-05	1	1	0.00960944	2.54615	0.000323777	1	0.207499	0.514433	1.30601	8.97286e-06	1	1	0.00351792	3.08376	6.11005e-05	1
GRMZM2G129860_1	0.703601	1.15275	2.09723e-06	1	1	0.832728	-1.11511	-1.41732e-06	1	1	0.0701314	-2.16539	-7.38919e-06	1	0.763469	0.253788	1.51601	8.16688e-06	1	1	0.201763	-1.6563	-6.27136e-06	1	1	0.0702936	1.94875	1.16814e-05	1	1	0.909589	-1.11171	-1.23725e-06	1	1	0.000820329	2.77435	4.25734e-05	1	0.0340628	0.371657	1.50707	3.21506e-06	1	1	0.205417	1.74673	4.73462e-06	1
GRMZM2G090779_2	0.305975	-1.63632	-3.5436e-06	1	1	0.403523	-1.522	-3.1253e-06	1	1	0.876882	-1.09177	-7.65974e-07	1	1	1.71957e-06	5.40903	2.45533e-05	0.10846	0.000806129	0.587003	1.39663	2.20879e-06	1	1	1.71957e-06	5.03113	2.4135e-05	0.10846	0.0361533	1	1.12599	7.54328e-07	1	1	1.71287e-05	-3.84906	-2.22963e-05	1	0.00141041	1	-1.07314	-5.68836e-07	1	1	0.616848	-1.23808	-1.605e-06	1
GRMZM2G061723_3	0.295696	-1.50742	-1.16522e-05	1	1	0.0643618	2.02093	3.53405e-05	1	1	0.0457984	-2.28686	-1.9479e-05	1	0.603318	0.00157813	3.37812	5.46103e-05	1	0.146596	0.073041	-2.27699	-1.28785e-05	1	0.664885	0.805784	1.10889	7.61755e-06	1	1	0.443392	-1.33035	-1.73714e-05	1	1	0.16168	1.64248	4.98393e-05	1	1	0.415011	-1.50092	-5.05177e-06	1	1	0.00210926	3.47397	3.74481e-05	1
GRMZM2G061723_4	0.135552	-1.97755	-7.9451e-06	1	1	0.00616797	2.48979	2.39449e-05	1	0.939706	0.00166909	-4.3014	-1.2336e-05	1	0.0585192	0.000219548	4.22206	2.61874e-05	1	0.0327355	0.225958	-1.87056	-3.78256e-06	1	1	0.628629	-1.16618	-5.70258e-06	1	1	0.0236876	-2.17404	-2.16106e-05	1	0.383489	1	-1.01541	-5.20724e-07	1	1	1	1.16281	6.08361e-07	1	1	0.000413053	4.92611	1.46703e-05	1
GRMZM2G371606_1	0.0741676	-1.87629	-1.17897e-05	1	1	1	1.02912	7.351e-07	1	1	0.0104381	-2.46586	-1.50065e-05	1	0.227731	0.0741676	1.862	1.15975e-05	1	1	1	-1.02479	-3.25438e-07	1	1	0.948478	-1.03702	-9.27325e-07	1	1	0.207263	-1.5418	-9.12918e-06	1	1	0.142551	1.55805	1.398e-05	1	1	0.561221	1.28243	2.89137e-06	1	1	0.173904	1.64591	6.61242e-06	1
GRMZM2G087769_1	1	1.17254	6.77657e-07	1	1	0.650749	1.40761	1.60095e-06	1	1	1	-1.1092	-3.86666e-07	1	1	0.0915731	2.14208	5.25958e-06	1	1	1	-1.16666	-6.57879e-07	1	1	0.207214	1.78434	4.33629e-06	1	1	1	1.09061	5.00939e-07	1	1	0.136147	1.61656	6.08224e-06	1	0.999575	1	1.11478	4.06444e-07	1	1	0.363869	1.70279	2.48856e-06	1
GRMZM5G874955_1	0.879282	1.0638	3.96936e-06	1	1	0.000186115	3.87707	0.000178996	1	0.123568	0.796683	-1.10499	-5.91133e-06	1	1	1.74578e-05	4.79196	0.000250968	1	0.00489394	0.395	-1.37928	-1.81995e-05	1	1	0.43041	1.31483	7.5941e-05	1	1	0.558004	-1.22597	-4.44596e-05	1	1	0.0226458	2.19712	0.00037967	1	0.366768	0.692546	-1.17336	-8.3188e-06	1	1	0.000560464	3.49448	0.000140448	1
GRMZM2G352858_1	1	-1.02172	-9.35506e-09	1	1	0.625168	3.25194	9.91138e-07	1	1	1	-1.75991	-1.90042e-07	1	1	0.0705576	9.03665	3.46196e-06	1	1	1	-2.87104	-2.80731e-07	1	1	0.344301	2.71979	2.46147e-06	1	1	0.625168	-2.21199	-7.84217e-07	1	1	0.384438	1.68715	2.6749e-06	1	1	1	-1.66678	-1.00044e-07	1	1	1	2.58732	3.96964e-07	1
GRMZM2G017086_2	0.224112	-1.72657	-4.9554e-06	1	1	0.797194	1.13363	1.5736e-06	1	1	0.797194	1.09177	1.0807e-06	1	1	0.728414	1.19431	1.32523e-06	1	1	0.0119935	2.47249	1.00429e-05	1	0.210774	0.203602	-1.63885	-5.20378e-06	1	1	0.898984	-1.11726	-1.40101e-06	1	1	0.174041	-1.88184	-3.81704e-06	1	1	0.356901	1.31165	4.00676e-06	1	1	0.898984	-1.076	-9.08107e-07	1
GRMZM2G011592_1	0.309336	-1.39763	-2.08319e-05	1	1	0.244363	-1.4605	-2.3087e-05	1	1	0.122054	-1.67097	-2.94018e-05	1	1	0.909057	1.04365	2.28677e-06	1	1	0.309336	1.39511	2.06999e-05	1	1	0.816156	1.09059	4.54189e-06	1	1	0.0385474	-2.08978	-2.61442e-05	1	0.520665	0.0115436	-2.48952	-3.27138e-05	1	0.238409	0.122054	1.66796	2.92698e-05	1	1	0.0909054	-1.82656	-1.98295e-05	1
GRMZM2G005849_1	0.0402649	2.98445	1.07922e-05	1	1	0.00654979	3.99469	1.62863e-05	1	0.973177	0.878469	1.2381	1.2949e-06	1	1	0.787676	1.15125	2.45495e-06	1	1	0.0273341	-3.25642	-1.12464e-05	1	0.368627	0.766473	-1.16265	-3.03912e-06	1	1	0.7924	1.12085	2.62534e-06	1	1	0.538259	1.31515	5.88883e-06	1	1	0.752447	-1.35093	-1.7491e-06	1	1	0.00708115	3.61637	1.76167e-05	1
GRMZM2G424804_1	1	-1.92379	-4.55234e-07	1	1	0.289503	3.1533	2.04138e-06	1	1	0.500112	-3.51096	-6.78005e-07	1	1	0.0392517	9.05486	3.96936e-06	1	1	1	-2.74191	-3.13065e-07	1	1	0.790855	1.49266	1.47275e-06	1	1	0.754182	-1.29541	-6.81707e-07	1	1	0.23083	1.83743	3.73673e-06	1	1	1	-1.5024	-9.02934e-08	1	1	0.125168	8.54642	2.03767e-06	1
GRMZM2G175076_1	0.262749	-1.43071	-4.17295e-05	1	1	0.0109918	2.23708	0.000171478	1	1	0.0867842	-1.74005	-5.89537e-05	1	0.873576	2.7169e-05	3.89375	0.000280363	1	0.00677334	0.470852	-1.27091	-2.06521e-05	1	1	0.529528	1.21656	6.71548e-05	1	1	0.30523	-1.37696	-8.48918e-05	1	1	0.374472	-1.31858	-9.11457e-05	1	1	0.90535	-1.04497	-3.42795e-06	1	1	0.00132736	2.82699	0.00014554	1
GRMZM2G018254_1	1	-1.4399	-8.19237e-07	1	1	0.0269523	3.04753	5.49059e-06	1	1	0.219065	-2.9799	-1.78169e-06	1	1	0.00266285	5.22371	7.86597e-06	1	0.216439	0.625168	-2.19529	-1.014e-06	1	1	0.736879	1.19042	1.55614e-06	1	1	0.23083	-1.78829	-3.60234e-06	1	1	1	-1.01661	-1.58946e-07	1	1	1	-1.06077	-5.15551e-08	1	1	0.0216224	5.07822	3.66994e-06	1
GRMZM2G073823_1	0.697149	-1.95508	-1.0285e-06	1	1	0.210963	2.57706	3.32031e-06	1	1	0.133004	-9.6901	-1.8881e-06	1	1	0.00486696	7.17444	6.64908e-06	1	0.343376	1	-2.18831	-5.84769e-07	1	1	0.478735	1.42396	2.30026e-06	1	1	0.114574	-3.38838	-3.82442e-06	1	0.963039	0.0544906	2.09258	8.4412e-06	1	0.640683	1	2.26492	2.74831e-07	1	1	0.257963	7.36988	1.38399e-06	1
GRMZM2G073805_1	0.581617	-1.44604	-1.25281e-06	1	1	0.504411	1.49824	2.0236e-06	1	1	0.22714	-2.57311	-2.48307e-06	1	1	0.0969188	2.50229	4.21951e-06	1	1	1	-1.42927	-8.43575e-07	1	1	0.845469	1.15499	9.43105e-07	1	1	0.832225	-1.24128	-1.18283e-06	1	1	0.393336	1.40462	2.84376e-06	1	1	1	1.24498	3.86689e-07	1	1	0.0927545	3.10577	3.32385e-06	1
GRMZM5G868355_1	1	-1.01597	-9.63786e-08	1	1	0.061509	2.1144	6.83134e-06	1	1	0.517932	-1.47799	-1.98248e-06	1	1	0.0179755	2.45273	8.76531e-06	1	0.83428	0.517932	-1.50723	-2.03051e-06	1	1	0.708612	1.14177	1.83759e-06	1	1	0.313166	-1.49504	-4.29181e-06	1	1	1	1.00953	1.40979e-07	1	1	1	-1.03607	-1.44408e-07	1	1	0.122925	2.09028	4.52202e-06	1
GRMZM2G163427_2	0.527163	-1.35238	-3.05514e-06	1	1	0.41705	1.38228	4.48227e-06	1	1	0.527163	-1.35468	-3.06983e-06	1	1	0.0475806	2.20416	1.04399e-05	1	1	0.531826	-1.44575	-2.67308e-06	1	1	0.671242	1.17909	2.90252e-06	1	1	0.51002	1.2579	4.1798e-06	1	1	0.0126415	2.17094	2.23765e-05	1	0.251768	0.531826	-1.4433	-2.6584e-06	1	1	0.0219848	2.35547	1.17319e-05	1
GRMZM2G131442_1	0.13236	-2.92654	-3.32093e-06	1	1	0.00838713	3.4331	1.22743e-05	1	1	0.0617222	-3.81933	-3.72388e-06	1	0.725213	3.70095e-07	14.5663	2.33854e-05	0.0233433	0.000248333	1	-1.35563	-4.52211e-07	1	1	0.351919	1.4498	7.79016e-06	1	1	0.878476	1.08303	1.438e-06	1	1	0.00549081	2.50582	3.78099e-05	1	0.139648	1	-1.03874	-4.92649e-08	1	1	2.63783e-06	14.2009	1.74362e-05	0.166378
GRMZM2G126541_1	0.00685368	-2.76908	-1.93385e-05	1	1	0.837778	-1.08837	-2.45785e-06	1	1	0.591798	-1.23254	-5.71085e-06	1	1	0.543336	1.28114	3.07328e-06	1	1	0.135588	1.80849	8.83794e-06	1	0.919576	0.0761391	-1.98591	-1.38074e-05	1	1	0.917262	1.04965	1.38088e-06	1	1	1.06739e-05	4.80945	5.33502e-05	0.673246	0.000944244	0.564248	-1.24228	-4.78976e-06	1	1	0.663205	1.18868	4.63389e-06	1
GRMZM2G098047_1	1	-1.28551	-5.13663e-08	1	1	1	1.00452	1.04492e-09	1	1	0.125168	8.27287	1.68205e-06	1	1	1	-1.44962	-5.58021e-08	1	1	0.125168	11.8624	1.95427e-06	1	0.876142	1	-1.87192	-1.08213e-07	1	1	1.6113e-08	57.8514	1.32078e-05	0.00101631	3.55354e-06	0.000124577	56.0745	6.83521e-06	1	0.00734355	1	1.11543	2.20852e-07	1	1	8.96963e-06	7.0245	1.15268e-05	0.56575
GRMZM2G048801_1	0.695534	1.39173	1.94335e-06	1	1	0.454071	1.5413	2.68537e-06	1	1	1	1.08388	4.16134e-07	1	1	0.286181	1.62297	4.30113e-06	1	1	0.409352	-1.68211	-2.79974e-06	1	1	0.36881	1.46547	3.55911e-06	1	1	0.749486	1.20617	1.57643e-06	1	1	0.197824	1.5343	5.98706e-06	1	1	0.663853	-1.31003	-1.27253e-06	1	1	0.217176	1.7152	3.84566e-06	1
GRMZM2G133781_1	0.00147991	-2.77348	-3.12376e-05	1	0.880604	0.581599	1.182	8.89088e-06	1	1	0.318887	-1.36508	-1.30649e-05	1	1	0.0120389	2.26541	2.22886e-05	1	0.646836	0.696872	1.13716	2.41587e-06	1	1	0.217428	-1.44709	-1.78399e-05	1	1	0.0858492	1.65145	3.76158e-05	1	0.816582	0.0228469	1.96833	3.86384e-05	1	0.368648	0.0788581	-1.78668	-1.57568e-05	1	1	0.000907543	2.66465	5.95716e-05	1
GRMZM2G157241_1	1	-1.1611	-1.24134e-07	1	1	1	1.29605	2.64861e-07	1	1	1	1.56152	5.02371e-07	1	1	0.127757	4.01151	2.32045e-06	1	1	0.0726171	4.6607	2.82067e-06	1	0.662364	0.293176	2.66574	1.93146e-06	1	1	0.113067	3.38316	2.76333e-06	1	0.955118	0.000193977	4.69375	1.14173e-05	1	0.0105021	0.18381	2.57059	2.19416e-06	1	1	0.113067	2.80799	2.52582e-06	1
GRMZM2G117989_6	9.98925e-05	-6.37241	-2.21185e-05	1	0.18785	1.76778e-05	4.15526	8.27799e-05	1	0.0309725	4.68441e-10	-125.658	-2.60267e-05	2.95465e-05	1.35534e-07	2.0814e-08	12.1133	4.57541e-05	0.00131282	2.67923e-05	0.0570676	-5.61872	-3.38431e-06	1	0.597155	0.0140216	-2.18594	-5.91442e-05	1	1	2.16667e-15	-29.4111	-0.000105309	1.36661e-10	1.98059e-12	9.38172e-09	-12.3214	-4.58237e-05	0.000591743	2.17553e-06	1	3.50952	5.23952e-07	1	1	0.0228581	17.7532	3.49783e-06	1
GRMZM2G117989_2	0.585503	-1.73877	-1.70382e-06	1	1	0.0278293	2.6537	6.6315e-06	1	1	0.112527	-3.45274	-2.84867e-06	1	1	0.0450092	3.46564	5.68646e-06	1	1	0.456051	-1.67128	-9.26331e-07	1	1	0.524942	-1.33141	-2.64886e-06	1	1	0.325335	-1.47681	-3.43581e-06	1	1	0.7436	1.20802	1.66266e-06	1	1	1	1.18815	2.18524e-07	1	1	0.00470428	6.20427	6.04437e-06	1
GRMZM2G117989_4	0.571425	-1.18455	-4.12717e-05	1	1	4.31569e-05	3.45107	0.000649303	1	0.0467133	1.7577e-29	-218.943	-0.000263696	1.10865e-24	1.84775e-25	2.60847e-06	4.21908	0.000719895	0.164527	0.0011269	8.20046e-19	-33.1488	-0.000216888	5.17236e-14	1.84727e-15	0.916127	1.03207	2.93205e-05	1	1	4.20392e-27	-53.6134	-0.000897157	2.65158e-22	3.78797e-23	4.23448e-18	-19.3565	-0.000894784	2.67086e-13	8.61567e-15	0.018371	5.57584	5.53644e-06	1	1	8.83922e-06	14.0933	1.58419e-05	0.557525
GRMZM2G117989_5	0.116021	-2.2529	-9.32112e-06	1	1	0.0292471	2.47161	2.46653e-05	1	1	0.0731851	2.117	1.87218e-05	1	0.783315	3.38406e-05	6.79842	4.31383e-05	1	0.0078473	1.00492e-11	23.1038	0.000164445	6.33842e-07	4.34138e-09	0.631625	1.22092	9.1518e-06	1	1	2.6225e-09	11.1695	0.000421284	0.000165412	6.9794e-07	7.12684e-14	23.236	0.00112465	4.49518e-09	6.24331e-11	5.38927e-05	4.84419	0.000136402	1	0.761526	3.28984e-10	13.0405	0.000427227	2.07503e-05
GRMZM2G117989_1	0.0905515	-2.49966	-4.82513e-06	1	1	0.0771678	2.05824	8.51102e-06	1	1	0.00383414	-5.62118	-6.61184e-06	1	0.111529	0.0259098	3.16561	6.9678e-06	1	1	0.770026	-1.65989	-1.27911e-06	1	1	0.21339	-1.62525	-6.36835e-06	1	1	0.371359	-1.45467	-5.17401e-06	1	1	0.21339	1.64233	6.54227e-06	1	1	1	1.35477	5.07597e-07	1	1	0.000189417	7.9535	9.94885e-06	1
GRMZM2G117971_1	0.462318	-1.31821	-0.000559062	1	1	0.0104923	2.65509	0.00383313	1	1	2.13367e-10	-14.596	-0.00215729	1.34579e-05	6.72894e-08	0.000770873	3.67339	0.00469688	1	0.0864829	0.00878447	-2.72678	-0.00111259	1	0.167545	0.897441	1.04955	0.00030469	1	1	0.0388978	-2.18775	-0.0033384	1	0.520665	0.829835	1.08384	0.000541085	1	1	0.000360791	4.06069	0.000485641	1	1	1.7569e-11	17.714	0.00265202	1.10814e-06
GRMZM2G117942_1	0.0242296	-2.29058	-0.000763537	1	1	0.00925904	2.60707	0.00217784	1	1	1.37698e-07	-7.88353	-0.00118326	0.00868515	2.05809e-05	5.66799e-06	5.66789	0.00276163	0.357503	0.0021724	0.871336	1.06164	3.647e-05	1	1	0.885262	-1.0536	-0.000179746	1	1	0.534275	-1.25228	-0.000711741	1	1	0.0554004	2.01155	0.00339198	1	0.649316	0.000589624	3.65388	0.000456196	1	1	9.02984e-12	16.4125	0.00264937	5.69548e-07
GRMZM2G138907_2	0.720362	-1.10201	-7.03994e-06	1	1	0.0884193	1.52669	4.00545e-05	1	1	0.0557553	-1.6433	-2.9771e-05	1	0.688381	0.017525	1.81015	5.59078e-05	1	0.819399	0.00175405	-2.35992	-3.9767e-05	1	0.052211	0.780945	1.07591	8.81329e-06	1	1	0.717675	1.09583	1.11264e-05	1	1	0.590936	1.13822	1.72658e-05	1	1	0.0983841	-1.58258	-1.7036e-05	1	1	6.10993e-05	2.74924	8.09519e-05	1
GRMZM2G138907_1	0.630738	-2.36661	-1.02963e-06	1	1	1	-1.38191	-4.92764e-07	1	1	1	1.0151	2.69322e-08	1	1	0.229549	4.01378	2.27063e-06	1	1	0.384563	2.76171	1.3273e-06	1	1	0.465535	2.34372	1.73377e-06	1	1	4.97747e-05	10.513	1.22744e-05	1	0.0035921	0.00571531	3.85209	8.62483e-06	1	0.143868	1	1.14958	2.70742e-07	1	1	4.97747e-05	7.49441	1.17547e-05	1
GRMZM2G358153_1	0.18332	-1.60262	-6.85432e-05	1	1	0.0167214	2.31639	0.000239958	1	1	3.73383e-06	-5.7822	-0.00015076	0.235508	0.000369135	6.28892e-05	4.24372	0.000368948	1	0.0121305	0.0658871	-1.95386	-5.5528e-05	1	0.629184	0.699169	1.14315	6.04461e-05	1	1	0.581187	-1.21122	-7.36332e-05	1	1	0.426998	1.31466	0.000151885	1	1	0.103031	1.84659	2.6689e-05	1	1	6.88897e-10	11.0581	0.000317086	4.34515e-05
GRMZM2G025109_1	0.0407531	-2.88172	-5.48233e-06	1	1	0.00134613	2.86094	1.56241e-05	1	0.410173	0.488753	-1.46784	-2.67596e-06	1	1	1.57407e-05	6.48387	1.59771e-05	0.99283	0.00449244	0.00596714	3.58328	7.5263e-06	1	0.129873	0.409197	-1.27153	-5.12931e-06	1	1	0.0164947	-2.17203	-1.29612e-05	1	0.302174	0.00310997	-2.98634	-1.25649e-05	1	0.0927902	0.156724	1.82518	4.71993e-06	1	1	0.121928	1.93339	5.33886e-06	1
GRMZM2G155058_1	0.643768	-1.32742	-1.28837e-06	1	1	0.00187337	3.2449	1.17258e-05	1	0.502814	0.822743	-1.20637	-8.9352e-07	1	1	0.000133094	4.77451	1.48525e-05	1	0.0226275	1	-1.1743	-5.84054e-07	1	1	0.759622	1.10846	1.83827e-06	1	1	0.0800543	-1.87523	-7.91072e-06	1	0.782527	0.680509	-1.17232	-2.76152e-06	1	1	0.797849	-1.29213	-9.78905e-07	1	1	0.0953557	2.0875	4.70863e-06	1
GRMZM2G054125_1	1	-1.05098	-1.86262e-07	1	1	0.000824555	5.23345	1.62569e-05	1	0.317122	0.219991	-3.52348	-2.75024e-06	1	1	1.73787e-06	9.7128	3.18352e-05	0.109615	0.000806129	0.391787	-2.23543	-2.01933e-06	1	1	0.129569	1.76589	1.5392e-05	1	1	0.71983	-1.16485	-2.8441e-06	1	1	0.232281	1.5077	1.80176e-05	1	1	1	1.49975	5.44653e-07	1	1	1.01678e-05	15.8304	1.6163e-05	0.641323
GRMZM2G166870_1	1	1.03565	1.94549e-08	1	1	1	1.77158	4.21017e-07	1	1	1	-2.35814	-3.14262e-07	1	1	1	1.95321	5.38667e-07	1	1	1	1.57636	3.25708e-07	1	1	1	1.14183	1.37105e-07	1	1	1	1.65348	6.31704e-07	1	1	2.03697e-05	10.6195	1.06178e-05	1	0.00163668	0.500112	3.84983	6.59425e-07	1	1	0.250168	6.90767	1.36698e-06	1
GRMZM2G145440_1	0.868407	1.08726	2.82237e-06	1	1	0.00361132	2.79839	5.81681e-05	1	0.709597	1.32749e-09	-44.1049	-3.16111e-05	8.373e-05	3.36265e-07	0.000238986	3.65988	9.35397e-05	1	0.0346524	3.82097e-10	-39.0321	-3.42659e-05	2.41004e-05	1.07591e-07	0.292258	1.42197	3.8194e-05	1	1	1.43071e-06	-6.19391	-7.58994e-05	0.0902406	0.000182304	3.56779e-06	-5.32715	-0.000104546	0.225035	0.000382062	1	1.22856	1.67618e-07	1	1	1.41133e-05	19.9264	1.38798e-05	0.890183
GRMZM2G161521_1	0.884853	1.20872	1.34231e-06	1	1	0.0346151	2.74684	1.12341e-05	1	1	0.0205135	-5.94004	-5.34845e-06	1	0.362226	0.00376746	3.44873	1.9035e-05	1	0.283228	0.0244091	-4.00334	-5.8317e-06	1	0.339982	0.339498	1.51758	9.14323e-06	1	1	0.758351	-1.17175	-2.58933e-06	1	1	0.787946	-1.12577	-2.99507e-06	1	1	0.708169	1.79347	8.59064e-07	1	1	5.21243e-05	13.9247	1.39933e-05	1
GRMZM2G174719_1	0.796693	-1.12452	-3.67764e-06	1	1	0.00737738	2.20169	3.99109e-05	1	1	0.0268325	-2.11611	-1.75174e-05	1	0.433333	0.000613877	2.83202	5.41084e-05	1	0.0723732	0.256204	-1.46467	-9.36994e-06	1	1	0.659923	1.14386	1.05198e-05	1	1	0.17945	-1.47509	-2.35513e-05	1	1	0.785452	-1.08407	-6.48673e-06	1	1	0.514253	1.28479	4.46983e-06	1	1	0.00028837	3.15845	3.3877e-05	1
GRMZM2G174719_2	1	-1.05549	-1.09293e-07	1	1	0.293519	2.10422	2.2954e-06	1	1	0.412118	1.91051	1.89273e-06	1	1	0.00582141	4.94346	7.76649e-06	1	0.388461	1	-1.12206	-2.14249e-07	1	1	0.125751	2.22579	5.3618e-06	1	1	0.560143	1.47039	2.05757e-06	1	1	0.00457937	2.52299	1.48277e-05	1	0.121208	0.248728	-2.26268	-2.21628e-06	1	1	0.424101	1.61947	2.46023e-06	1
GRMZM2G131943_2	0.0645921	-1.82439	-5.08347e-05	1	1	2.64377e-05	-4.26138	-8.60989e-05	1	0.0381205	2.25554e-08	-7.59579	-9.76878e-05	0.00142266	4.15983e-06	0.856862	-1.07531	-4.31843e-06	1	1	0.000169369	-3.92529	-4.59544e-05	1	0.00849221	0.0285037	2.17221	3.09457e-05	1	1	0.00517523	-3.1621	-1.80508e-05	1	0.13635	2.59675e-05	-4.95158	-4.57641e-05	1	0.00201957	0.932954	1.06068	8.98722e-07	1	1	0.174745	-1.774	-6.46189e-06	1
AC190772.4_FG011_1	0.826037	-1.14581	-2.42887e-06	1	1	2.1564e-06	5.2973	8.20188e-05	0.136013	0.0122947	3.02785e-06	-12.8488	-1.76007e-05	0.190979	0.000307534	1.79312e-07	6.60944	9.34377e-05	0.01131	0.000148766	2.34392e-07	-55.2002	-1.63555e-05	0.014784	3.16574e-05	0.795928	1.08892	8.99006e-06	1	1	6.11213e-08	-7.14781	-8.696e-05	0.00385516	1.15424e-05	0.000394348	-3.27456	-7.64736e-05	1	0.0187157	0.265893	-4.92259	-1.18368e-06	1	1	7.16865e-05	9.52233	1.26594e-05	1
GRMZM2G030772_1	0.588193	-1.53793	-1.18466e-06	1	1	1.76215e-05	7.73286	2.28037e-05	1	0.0309725	0.092117	-5.74817	-2.7977e-06	1	0.907883	3.13696e-09	19.1995	4.00802e-05	0.00019786	7.61001e-06	0.398629	-2.64531	-1.36975e-06	1	1	0.181946	1.61441	1.60918e-05	1	1	0.175216	-1.67045	-1.05118e-05	1	1	0.804287	1.08563	3.62058e-06	1	1	1	1.41292	2.43301e-07	1	1	3.5702e-06	26.6096	1.50896e-05	0.225187
GRMZM2G149714_1	0.873288	1.13555	7.80539e-07	1	1	3.22556e-06	7.66658	3.83879e-05	0.203449	0.0131472	0.00296914	-12.7885	-5.30799e-06	1	0.0910873	1.35117e-07	10.1721	5.99744e-05	0.00852238	0.000115167	0.001116	-36.6148	-6.36022e-06	1	0.0363024	0.262067	1.50666	2.2367e-05	1	1	0.00961442	-2.7888	-2.83163e-05	1	0.210197	0.494075	-1.27202	-1.42238e-05	1	1	1	-2.52133	-2.71685e-07	1	1	9.13602e-07	35.1564	1.53795e-05	0.0576246
GRMZM2G093622_1	0.631447	1.50366	1.97979e-06	1	1	7.01517e-05	10.1282	3.58814e-05	1	0.0670416	0.020464	-31.6725	-3.80671e-06	1	0.361452	0.000280032	7.41217	3.78998e-05	1	0.0393299	0.00366994	-47.6246	-5.7865e-06	1	0.0910255	0.875797	1.10043	3.99824e-06	1	1	7.01517e-05	-9.94449	-3.58088e-05	1	0.00467238	0.00182434	-5.17438	-3.53436e-05	1	0.0632475	1	-1	-2.11758e-22	1	1	0.020464	32.2576	3.87934e-06	1
GRMZM2G093554_1	1	-1.58466	-2.29047e-07	1	1	0.00061018	15.1066	8.75747e-06	1	0.253201	1	-5.00214	-4.967e-07	1	1	1.88312e-05	38.3115	1.46172e-05	1	0.00520946	1	-3.1566	-2.67652e-07	1	1	0.345462	1.60039	5.63067e-06	1	1	0.00242744	-9.6769	-8.40914e-06	1	0.0774446	0.0655872	-2.49116	-8.98407e-06	1	0.696038	1	-1	-2.11758e-22	1	1	0.512818	7.80882	8.45032e-07	1
GRMZM2G157364_1	0.80859	-1.28968	-7.48487e-07	1	1	6.05213e-05	8.73589	2.57787e-05	1	0.060188	0.0272877	-18.4326	-3.15156e-06	1	0.438619	4.4343e-07	15.4239	3.72693e-05	0.0279689	0.000285397	0.0826679	-12.213	-2.3723e-06	1	0.717813	0.488342	1.369	1.07421e-05	1	1	4.06249e-09	-107.337	-2.88398e-05	0.000256238	1.0166e-06	1.08649e-10	-252.442	-3.96953e-05	6.85293e-06	3.91596e-08	1	1.17026	3.07805e-08	1	1	1	1.50018	9.04254e-08	1
GRMZM2G157298_1	1	-2.66616	-3.20002e-07	1	1	1	1.40186	2.0578e-07	1	1	1	-1.00444	-2.26367e-09	1	1	0.502094	4.98651	7.65647e-07	1	1	1	2.11656	2.14446e-07	1	1	1	1.33415	2.39865e-07	1	1	0.00762566	7.5217	4.68155e-06	1	0.179921	1.83319e-09	21.7932	1.99138e-05	0.000115627	5.1619e-07	1	-1.2541	-1.03293e-07	1	1	0.00762566	10.5912	4.88959e-06	1
GRMZM2G148014_1	1	-1.23001	-7.66492e-08	1	1	0.0396275	9.35808	3.42588e-06	1	1	1	-3.30266	-2.8578e-07	1	1	0.000157004	26.3005	8.43111e-06	1	0.0256551	1	-2.68507	-2.09131e-07	1	1	0.110678	2.2849	4.92858e-06	1	1	0.00795938	-16.116	-3.59776e-06	1	0.1815	1.66946e-05	-70.6185	-8.64024e-06	1	0.0013852	1	-1	-2.11758e-22	1	1	1	1.91776	1.13902e-07	1
GRMZM2G074443_1	1	-1.01759	-1.16637e-08	1	1	7.89093e-06	20.5226	1.31745e-05	0.497713	0.0226233	1	-1.71721	-2.81851e-07	1	1	1.13529e-10	45.309	2.93844e-05	7.1607e-06	7.1607e-07	1	-1.42644	-1.98259e-07	1	1	0.0332032	2.1696	1.61982e-05	1	1	0.00037146	-7.11876	-1.19039e-05	1	0.0185213	5.971e-06	-6.37037	-2.53308e-05	0.376615	0.000583771	1	1.18303	7.19281e-08	1	1	0.13656	4.95052	1.55249e-06	1
GRMZM2G093076_1	1	-1.12954	-2.00398e-07	1	1	0.000316259	8.89053	1.37875e-05	1	0.173458	0.646734	-2.77573	-1.11784e-06	1	1	0.000149828	11.3441	1.60018e-05	1	0.0248805	0.646734	-3.59212	-1.1163e-06	1	1	0.83412	1.12964	2.01395e-06	1	1	0.0327972	-3.0164	-1.03847e-05	1	0.469853	0.720071	-1.20812	-3.02312e-06	1	1	1	-1.46176	-1.98858e-07	1	1	0.0280279	8.1812	4.52062e-06	1
GRMZM2G170829_1	1	-1.31242	-1.10464e-07	1	1	0.125294	6.99017	2.77965e-06	1	1	1	1.39572	1.83629e-07	1	1	0.000281222	23.8966	8.09558e-06	1	0.0393299	1	2.37491	4.8613e-07	1	1	0.0530533	2.6048	5.20546e-06	1	1	0.790855	1.22464	7.28647e-07	1	1	0.13712	1.6497	5.48939e-06	1	1	1	1.29651	1.92037e-07	1	1	0.0392517	6.13332	3.32467e-06	1
GRMZM2G170857_1	1	1.79202	2.09516e-07	1	1	0.0750274	9.72037	2.30684e-06	1	1	1	1.47391	1.25365e-07	1	1	0.245635	5.22636	2.00351e-06	1	1	1	-1.07848	-3.44947e-08	1	1	1	-1.03787	-9.38144e-08	1	1	0.0615786	3.12418	5.46207e-06	1	0.689041	0.000157087	7.31955	1.56571e-05	1	0.00876869	1	1.12736	4.96562e-08	1	1	0.000192342	20.6039	7.64355e-06	1
GRMZM2G404530_1	1	-1.08571	-8.87331e-08	1	1	0.68771	1.93275	1.04845e-06	1	1	0.500112	-5.08304	-9.02912e-07	1	1	0.453492	2.54567	1.60025e-06	1	1	1	-1.12435	-1.14499e-07	1	1	1	1.21315	4.63064e-07	1	1	0.754182	1.45251	9.83087e-07	1	1	0.064125	2.63177	4.30063e-06	1	0.695163	0.500112	4.16401	6.99679e-07	1	1	0.0313551	14.2698	2.93445e-06	1
GRMZM2G174860_1	1	-1.02452	-5.94915e-09	1	1	1	3.35709	5.85917e-07	1	1	1	1.17247	4.28716e-08	1	1	1	3.20649	5.35354e-07	1	1	1	-1.14619	-3.09459e-08	1	1	1	-1.07264	-5.65123e-08	1	1	1	-1.06593	-5.16182e-08	1	1	0.00641282	7.45135	5.01903e-06	1	0.155644	1	-1.37682	-7.97666e-08	1	1	1	2.68616	4.91428e-07	1
GRMZM2G145972_2	0.834414	1.09499	4.08887e-06	1	1	0.00212218	3.13487	9.19001e-05	1	0.534937	0.341374	-1.44546	-1.32662e-05	1	1	0.00103914	3.36731	0.000111585	1	0.106747	0.00421097	-3.20224	-3.24163e-05	1	0.0998132	0.646737	1.17617	2.3774e-05	1	1	0.0495038	-2.04398	-6.89256e-05	1	0.606645	0.036945	-2.13023	-8.42124e-05	1	0.502214	0.0865041	-2.0232	-1.50612e-05	1	1	0.0355906	2.21691	3.62408e-05	1
GRMZM2G064969_1	1	1.08146	7.08983e-08	1	1	0.125294	3.78786	2.42651e-06	1	1	1	-1.56323	-3.13597e-07	1	1	0.180128	3.98939	2.81386e-06	1	1	1	-2.19498	-5.12447e-07	1	1	1	1.13899	4.58247e-07	1	1	1	1.08667	2.85756e-07	1	1	0.481578	1.45675	1.71516e-06	1	1	1	-1.29837	-1.27952e-07	1	1	0.0705576	6.43452	3.02586e-06	1
AC193632.2_FG002_1	0.821651	-1.28508	-1.1978e-06	1	1	0.275357	1.63698	3.43932e-06	1	1	0.821651	-1.28293	-1.19077e-06	1	1	0.0666852	2.4099	5.92389e-06	1	1	0.591986	-1.62127	-1.61006e-06	1	1	0.761521	1.14558	1.28677e-06	1	1	0.467506	1.30748	2.71772e-06	1	1	0.249933	1.47802	4.84016e-06	1	1	0.591986	-1.62398	-1.61709e-06	1	1	0.0166079	2.74588	7.34781e-06	1
GRMZM2G154578_1	0.00200386	-5.59827	-9.11198e-06	1	1	0.591722	-1.32847	-2.74293e-06	1	1	0.500101	1.30631	3.39811e-06	1	1	1	1.26532	5.25771e-07	1	1	5.08611e-08	12.5992	2.29852e-05	0.00320801	8.28944e-06	0.0311066	-3.33043	-5.84328e-06	1	1	0.069116	2.04541	8.72991e-06	1	0.723634	0.0637113	3.13524	5.35386e-06	1	0.694406	0.077119	1.72283	1.04751e-05	1	1	0.697788	1.17864	2.58887e-06	1
GRMZM2G100583_3	0.450275	-1.37886	-3.01387e-06	1	1	0.230616	1.49076	5.38317e-06	1	1	0.0205722	-2.78048	-7.02397e-06	1	0.362957	0.000402498	3.11083	1.67918e-05	1	0.0510808	0.158616	-2.03251	-4.04116e-06	1	1	0.143317	1.51337	8.39476e-06	1	1	0.00947456	-2.74891	-1.04035e-05	1	0.208077	0.00873415	-2.22906	-1.36449e-05	1	0.192622	1	-1.00794	-3.10641e-08	1	1	0.385244	1.50788	2.00359e-06	1
GRMZM2G134708_1	0.770724	-1.07473	-1.25085e-05	1	1	0.0100142	1.7885	0.000141848	1	1	0.0865425	-1.4875	-5.89577e-05	1	0.872098	0.000109921	2.42035	0.00023775	1	0.0192895	0.158091	-1.38733	-4.67336e-05	1	1	0.302374	1.25919	8.33935e-05	1	1	0.625927	-1.11462	-3.30867e-05	1	1	0.814192	1.05373	2.17698e-05	1	1	1	-1.00236	-2.84442e-07	1	1	0.000155414	2.38681	0.000167719	1
GRMZM2G391312_2	1	1.13316	1.45823e-07	1	1	2.94873e-05	10.6903	1.06115e-05	1	0.0404323	0.501032	-8.8235	-9.70963e-07	1	1	3.28407e-08	16.0287	1.8649e-05	0.00207139	3.69892e-05	0.501032	-9.99846	-1.11679e-06	1	1	0.0961185	1.69904	8.18333e-06	1	1	2.94873e-05	-11.248	-1.06658e-05	1	0.00234834	3.51039e-05	-4.22012	-1.51768e-05	1	0.0025538	1	-1	-2.11758e-22	1	1	0.501032	8.38598	9.16664e-07	1
GRMZM2G087259_1	0.639787	-1.24807	-1.80743e-06	1	1	0.369138	1.46946	4.26896e-06	1	1	0.0375882	-2.84384	-5.89574e-06	1	0.534574	0.0246584	2.33707	9.7417e-06	1	1	0.145726	-2.20058	-3.97497e-06	1	0.953347	0.60097	1.2743	3.66531e-06	1	1	0.81122	-1.14892	-1.73198e-06	1	1	0.923493	1.04663	7.94032e-07	1	1	1	1.03544	1.13335e-07	1	1	0.00616559	3.63726	8.43272e-06	1
GRMZM2G359986_1	0.0186708	-3.07532	-7.63358e-06	1	1	0.00568475	2.3905	1.57291e-05	1	0.896399	0.0186708	-2.95421	-7.48279e-06	1	0.337046	0.000425037	4.5786	1.31631e-05	1	0.053725	0.568924	-1.61305	-1.39795e-06	1	1	0.110964	-1.60563	-1.01996e-05	1	1	0.289932	-1.36612	-7.24696e-06	1	1	0.127008	1.58563	9.8628e-06	1	0.958586	0.568924	-1.67918	-1.54874e-06	1	1	5.3097e-05	5.16941	1.59649e-05	1
GRMZM2G148561_1	0.385512	-4.90723	-1.69924e-06	1	1	0.411297	1.87196	1.86089e-06	1	1	1	1.05227	1.11548e-07	1	1	0.385512	5.11991	1.79174e-06	1	1	0.385512	5.22077	1.8356e-06	1	1	0.411297	-1.7942	-1.76839e-06	1	1	1	1.04046	1.61657e-07	1	1	3.69253e-05	7.00735	1.33762e-05	1	0.00265986	1	1.01105	2.48078e-08	1	1	0.411297	1.85096	1.911e-06	1
AC217947.4_FG002_1	1	1.00507	1.48115e-07	1	1	0.000962741	2.74854	5.10568e-05	1	0.351005	0.288575	1.40919	1.19482e-05	1	1	0.000264426	3.09217	6.14006e-05	1	0.0375639	0.875358	1.0686	2.01337e-06	1	1	0.677743	1.13073	1.04919e-05	1	1	0.181825	1.45772	3.67349e-05	1	1	0.133942	1.52022	4.72089e-05	1	0.991928	0.392892	-1.31207	-9.78674e-06	1	1	0.000337151	2.84319	7.58434e-05	1
GRMZM2G053507_4	1	-1.91042	-5.02459e-07	1	1	0.695236	2.04758	1.10453e-06	1	1	1	1.55483	5.84986e-07	1	1	0.230547	4.93589	2.17222e-06	1	1	1	-1.03679	-1.95833e-08	1	1	1	1.26182	5.65231e-07	1	1	0.292453	2.17061	2.5272e-06	1	1	4.64652e-05	6.65406	1.54023e-05	1	0.00324198	0.631266	-3.07964	-1.10703e-06	1	1	0.166171	2.85851	3.04674e-06	1
AC185254.4_FG002_1	0.504106	-3.90642	-7.12415e-07	1	1	1	1.4269	4.08774e-07	1	1	1	1.43083	4.12531e-07	1	1	0.504106	5.60309	1.1283e-06	1	1	0.504106	4.94449	9.66865e-07	1	1	1	1.00521	7.11209e-09	1	1	0.523407	2.23322	1.68496e-06	1	1	4.40907e-07	14.0279	1.78927e-05	0.0278098	6.26346e-05	1	-1.13043	-1.58082e-07	1	1	0.304905	2.22709	1.6812e-06	1
GRMZM2G091478_1	1	1.09973	2.16405e-07	1	1	0.759276	1.54437	1.18128e-06	1	1	1	1.30741	6.67068e-07	1	1	0.317753	2.2781	3.05007e-06	1	1	1	-1.08411	-1.85156e-07	1	1	0.497867	1.62221	2.08519e-06	1	1	0.641761	1.53498	1.79288e-06	1	1	7.00293e-07	5.20872	2.28806e-05	0.0441703	9.33833e-05	1	-1.28885	-6.35819e-07	1	1	0.317753	1.8132	2.30709e-06	1
GRMZM2G117755_1	0.299267	2.42213	1.9093e-06	1	1	0.692347	1.76025	1.02069e-06	1	1	0.00205376	5.90641	6.58716e-06	1	0.0675034	0.760171	-1.66673	-1.30081e-06	1	1	0.00662034	3.34964	7.64071e-06	1	0.138774	1	-1.21127	-4.12205e-07	1	1	0.00110588	4.71554	8.78075e-06	1	0.0425579	2.75637e-10	15.0874	2.74852e-05	1.73855e-05	9.00805e-08	0.459827	1.37364	2.96284e-06	1	1	0.459827	1.40535	3.21428e-06	1
GRMZM2G138259_1	0.625386	-1.94388	-8.37619e-07	1	1	0.345014	2.10434	1.90502e-06	1	1	0.345014	1.94061	1.6226e-06	1	1	0.000154174	10.0402	8.02248e-06	1	0.0252616	0.125675	3.32231	2.06087e-06	1	0.877737	0.0655416	2.45447	5.27983e-06	1	1	0.0446171	2.45129	5.26826e-06	1	0.565778	0.029102	1.98946	8.81603e-06	1	0.436108	1	-1.13545	-3.99351e-07	1	1	0.0234788	2.65809	5.55069e-06	1
AC198937.4_FG003_1	0.775108	1.27596	7.87299e-07	1	1	0.0424199	2.6447	4.69216e-06	1	1	0.727124	-1.90477	-1.35514e-06	1	1	0.630578	1.47322	1.72263e-06	1	1	0.1807	-2.65231	-2.26774e-06	1	1	0.559841	-1.40692	-2.18223e-06	1	1	0.158077	1.64297	4.85126e-06	1	1	0.203954	1.82324	4.41491e-06	1	1	1	-1.0913	-1.25301e-07	1	1	6.42748e-06	8.27655	1.08986e-05	0.405407
GRMZM2G089698_1	0.293578	-1.53495	-2.18982e-05	1	1	0.0203241	2.50937	9.4839e-05	1	1	0.0997017	-1.9859	-3.11937e-05	1	0.944696	0.00204339	3.48962	0.000101913	1	0.178648	0.245406	-1.65377	-1.61825e-05	1	1	0.801578	-1.10378	-1.48244e-05	1	1	0.738123	-1.14139	-1.95316e-05	1	1	0.694863	-1.1675	-2.04942e-05	1	1	0.58085	-1.27823	-6.88704e-06	1	1	0.000371921	4.36606	0.000106501	1
GRMZM2G170842_1	0.929964	-1.07034	-1.27273e-06	1	1	0.0701361	1.68195	1.32072e-05	1	1	0.334151	-1.42896	-5.81372e-06	1	1	0.0155172	2.04377	1.8886e-05	1	0.756361	0.260965	-1.48066	-5.87383e-06	1	1	0.699803	1.13526	4.40601e-06	1	1	0.451677	-1.2566	-6.65168e-06	1	1	0.914736	-1.04804	-1.69525e-06	1	1	0.820266	-1.10907	-1.33285e-06	1	1	0.0318155	1.91265	1.23693e-05	1
GRMZM2G044773_1	1	-1.54791	-6.44668e-07	1	1	0.0013263	6.12762	9.33879e-06	1	0.406092	0.262772	-6.80567	-1.55366e-06	1	1	5.68809e-05	11.9467	1.288e-05	1	0.0114623	0.508515	-3.98078	-8.81032e-07	1	1	0.675652	1.25954	2.89649e-06	1	1	0.907057	-1.11555	-1.15598e-06	1	1	0.0443565	2.06031	1.49043e-05	1	0.557314	1	1.10448	2.79604e-08	1	1	2.29389e-05	37.383	9.73647e-06	1
GRMZM2G128219_1	0.00240628	-3.93037	-1.42503e-05	1	1	0.312945	1.48793	9.32583e-06	1	1	0.0833779	-2.01491	-9.6273e-06	1	0.84973	0.000999746	4.39653	1.65172e-05	1	0.103205	0.00589498	3.47794	1.20501e-05	1	0.128441	0.496584	-1.33016	-7.0589e-06	1	1	0.4949	1.26229	7.45934e-06	1	1	0.00346037	2.80524	3.85964e-05	1	0.099765	0.186534	1.78297	7.42719e-06	1	1	0.000514568	3.78439	2.64125e-05	1
AC214635.3_FG006_1	0.808476	1.13149	1.48496e-06	1	1	0.016466	3.29684	2.59382e-05	1	1	0.623424	-1.42451	-3.36536e-06	1	1	0.00259083	4.53285	4.51426e-05	1	0.211676	0.541572	-1.38336	-3.54108e-06	1	1	0.34186	1.5557	2.06894e-05	1	1	0.0150714	3.06311	7.68123e-05	1	0.289028	2.82665e-05	6.93314	0.000343651	1	0.00216754	0.914709	1.16515	1.30924e-06	1	1	2.526e-07	14.3855	0.000106116	0.0159325
AC206332.3_FG005_1	1	1.12275	1.35637e-07	1	1	0.00747889	6.0628	5.59429e-06	1	1	0.500112	-6.48438	-9.34573e-07	1	1	0.000228148	7.9701	8.64722e-06	1	0.033622	0.500112	-7.23411	-1.06912e-06	1	1	0.378801	1.47596	3.18856e-06	1	1	0.00747889	-6.17174	-5.6138e-06	1	0.177473	0.378801	-1.51582	-3.36475e-06	1	1	1	1.00639	1.08902e-09	1	1	0.500112	6.36992	9.15069e-07	1
CNR2_1	0.480128	-1.52723	-2.46056e-06	1	1	0.0169068	2.67964	1.19717e-05	1	1	0.172854	-2.40321	-4.16171e-06	1	1	4.42568e-06	6.7646	2.69034e-05	0.279145	0.00176674	0.586478	1.40027	1.86808e-06	1	1	0.157704	1.65296	1.24711e-05	1	1	0.535554	1.25173	4.80787e-06	1	1	0.220798	1.47004	1.48393e-05	1	1	0.229104	2.20344	3.56923e-06	1	1	2.90416e-06	8.06081	2.09413e-05	0.183177
GRMZM2G024647_5	0.0852578	-2.31715	-5.22693e-06	1	1	1	-1.02049	-1.84636e-07	1	1	0.89007	-1.13717	-1.10915e-06	1	1	0.195064	1.9162	3.63581e-06	1	1	0.000140959	5.40014	1.74614e-05	1	0.00732358	0.777875	-1.18496	-1.40649e-06	1	1	0.000528098	3.54414	2.29244e-05	1	0.024203	0.885572	1.10264	7.80513e-07	1	1	0.0119999	2.65018	1.33436e-05	1	1	0.000116022	3.94935	2.38489e-05	1
GRMZM2G063917_1	1	-1.22471	-4.12647e-07	1	1	0.0396934	3.184	4.91175e-06	1	1	0.19681	2.16536	2.62086e-06	1	1	0.00418774	4.82792	7.0293e-06	1	0.308211	0.104341	2.68884	3.10125e-06	1	0.831068	0.741655	1.23809	1.7049e-06	1	1	0.23194	1.62187	4.45301e-06	1	1	0.0288647	2.05962	9.39416e-06	1	0.432963	1	1.01391	6.77495e-08	1	1	0.032407	2.38483	6.7439e-06	1
GRMZM2G458659_2	0.245583	2.52915	5.23653e-06	1	1	0.684637	-1.63488	-1.32984e-06	1	1	0.176135	-5.89073	-2.84314e-06	1	1	0.0435071	4.58407	3.10417e-05	1	1	0.0389385	-9.29463	-7.72917e-06	1	0.455781	0.000540993	18.9546	3.7608e-05	1	1	0.327013	2.78298	3.73467e-06	1	1	0.0104484	5.99596	0.000198353	1	0.221149	1	1.60292	3.50497e-07	1	1	0.0585965	10.0275	5.24796e-06	1
GRMZM2G458659_1	1	1.19553	3.84029e-08	1	1	1	1.33557	6.59058e-08	1	1	1	-1.08971	-1.61685e-08	1	1	1	1.30742	7.21847e-08	1	1	1	-1.23641	-4.48966e-08	1	1	1	1.17034	4.46818e-08	1	1	1	1.73611	1.93088e-07	1	1	0.00052954	25.3433	7.47314e-06	1	0.0235211	1	1.05368	9.67483e-09	1	1	1	2.5267	2.75162e-07	1
GRMZM2G143669_2	1	1.77522	3.22224e-07	1	1	1	-1.49563	-1.37743e-07	1	1	1	-2.06348	-2.14222e-07	1	1	1	-1.25767	-1.51174e-07	1	1	1	-2.60681	-4.54822e-07	1	1	1	2.11111	3.08793e-07	1	1	0.260704	5.29244	1.19293e-06	1	1	1.73928e-21	148.83	8.67327e-05	1.09703e-16	6.09462e-18	1	1.40521	8.16231e-08	1	1	0.260704	7.3018	1.2694e-06	1
GRMZM2G143669_4	1	-1.57657	-7.15571e-08	1	1	1	-1.57657	-7.15571e-08	1	1	1	-1.57657	-7.15571e-08	1	1	1	1.26196	3.25116e-08	1	1	1	1.94123	1.16814e-07	1	1	1	1.26196	3.25116e-08	1	1	1	3.37273	2.94476e-07	1	1	1.68759e-10	121.586	1.88861e-05	1.06443e-05	5.84853e-08	1	1.94123	1.16814e-07	1	1	1	3.37273	2.94476e-07	1
GRMZM2G143669_3	1	1.99385	4.51609e-07	1	1	1	-1.42568	-1.35676e-07	1	1	1	-2.58362	-2.78525e-07	1	1	0.0741568	5.06062	3.67897e-06	1	1	0.502976	-4.18158	-6.89345e-07	1	1	0.0252746	14.3853	4.26626e-06	1	1	1	1.85249	2.71711e-07	1	1	0.00151178	3.76183	1.2663e-05	1	0.0541782	1	1.23191	4.07887e-08	1	1	1	3.35708	4.1456e-07	1
GRMZM2G148355_1	0.408821	2.28542	2.48852e-06	1	1	1	-1.22947	-3.61326e-07	1	1	0.168557	-15.5989	-1.81184e-06	1	1	0.00363352	6.46996	2.42017e-05	1	0.276455	0.0168004	-19.9194	-4.20236e-06	1	0.263075	7.43107e-05	18.1797	2.70516e-05	1	0.781179	0.292476	-7.05548	-1.35145e-06	1	1	0.449893	-1.52361	-9.83774e-06	1	1	1	1.78972	9.80108e-08	1	1	1	1.79825	9.90692e-08	1
GRMZM2G156785_4	5.88599e-05	-4.1786	-2.49319e-05	1	0.137501	0.380558	-1.34968	-8.49168e-06	1	1	0.275119	1.37729	1.23658e-05	1	1	0.000169104	3.90199	2.27622e-05	1	0.0267992	4.72196e-07	5.64643	3.64451e-05	0.0297833	5.92113e-05	0.508668	1.26034	6.32206e-06	1	1	0.0301856	1.93922	2.28079e-05	1	0.45527	0.510967	1.2257	6.90771e-06	1	1	0.967878	-1.01925	-8.52589e-07	1	1	0.906516	1.04321	1.95043e-06	1
GRMZM5G835542_1	0.206724	-1.55417	-1.08978e-05	1	1	0.772116	1.1218	3.7227e-06	1	1	0.323771	-1.40785	-8.85409e-06	1	1	0.225621	1.54145	1.06478e-05	1	1	0.206724	1.5432	1.06822e-05	1	1	0.772116	-1.13106	-3.97278e-06	1	1	0.503905	1.24152	8.28065e-06	1	1	0.00117968	2.76762	5.35818e-05	1	0.0440799	0.323771	1.39792	8.63843e-06	1	1	0.042347	1.96078	2.08574e-05	1
GRMZM2G044537_1	0.647266	-1.4562	-1.61034e-06	1	1	0.0306425	2.52143	7.82055e-06	1	1	0.0461723	-3.92629	-3.83106e-06	1	0.606471	0.0150495	3.28371	8.06129e-06	1	0.740433	0.192462	-2.87945	-2.30401e-06	1	1	0.900196	-1.11816	-1.3696e-06	1	1	0.699198	-1.20893	-2.23988e-06	1	1	0.184128	1.5726	6.63711e-06	1	1	1	-1.06794	-8.32919e-08	1	1	0.000178565	8.18898	9.41173e-06	1
GRMZM2G168431_2	1	-1.05462	-1.55573e-08	1	1	1	1.81995	2.46321e-07	1	1	0.0635953	7.81684	2.04784e-06	1	0.732641	0.251311	6.57124	1.58697e-06	1	1	0.00819986	14.5985	3.87356e-06	1	0.158261	0.626307	3.42368	1.32509e-06	1	1	0.0405462	7.17232	3.37459e-06	1	0.532655	5.0897e-15	19.5543	3.47304e-05	3.21028e-10	5.44115e-12	0.392717	1.77086	1.81016e-06	1	1	0.392717	1.66989	1.57307e-06	1
GRMZM2G036464_1	0.207304	-1.51704	-2.77694e-05	1	1	0.266154	1.43312	3.52895e-05	1	1	0.588881	1.19315	1.57377e-05	1	1	0.0371174	1.97986	5.26266e-05	1	1	0.158941	1.58813	3.15875e-05	1	1	0.778179	-1.09811	-1.04323e-05	1	1	0.117729	1.64429	7.52319e-05	1	0.965286	0.00491192	2.46737	0.000156033	1	0.12797	0.694817	-1.13974	-1.19196e-05	1	1	0.0336269	1.97499	9.47836e-05	1
GRMZM2G467934_1	1	-1.00272	-2.55587e-09	1	1	0.72308	2.24303	1.17066e-06	1	1	0.521341	-2.9041	-6.17487e-07	1	1	1	1.87286	8.19814e-07	1	1	1	-1.7546	-4.03931e-07	1	1	1	-1.20091	-3.53405e-07	1	1	0.0248225	4.8221	8.07396e-06	1	0.395268	0.000254787	10.8094	1.72551e-05	1	0.0130442	1	1.65065	2.11e-07	1	1	0.000211774	31.4111	9.86211e-06	1
GRMZM2G125943_1	0.777043	-1.1454	-1.28209e-06	1	1	0.0311116	2.09759	1.10854e-05	1	1	0.00923747	-3.76194	-7.41504e-06	1	0.20742	0.00317455	2.74888	1.5421e-05	1	0.249977	0.0134663	-4.33821	-6.78512e-06	1	0.226985	0.696918	1.14414	3.05356e-06	1	1	0.0103316	-2.42494	-1.24488e-05	1	0.22256	0.0923053	-1.69829	-9.96629e-06	1	0.849607	1	-1.32086	-6.52162e-07	1	1	0.028849	3.25411	6.05165e-06	1
GRMZM2G024331_1	1	-1.50647	-2.47723e-07	1	1	0.0117822	7.54835	4.82509e-06	1	1	1	-1.18986	-1.17575e-07	1	1	0.00441577	13.9533	6.33566e-06	1	0.319404	1	-1.36676	-1.31251e-07	1	1	0.863068	1.22705	1.26285e-06	1	1	0.535147	-1.57704	-2.03512e-06	1	1	0.558252	1.36022	2.45842e-06	1	1	1	-1.73044	-2.614e-07	1	1	0.0878261	5.69516	2.90755e-06	1
GRMZM2G096343_1	0.539264	-1.18584	-8.69445e-06	1	1	0.0517239	1.6249	3.46694e-05	1	1	0.00587981	-2.09608	-2.90116e-05	1	0.151295	0.0118691	1.90045	4.21285e-05	1	0.643707	0.0194251	-1.90541	-2.22316e-05	1	0.29371	0.962568	-1.01389	-1.23533e-06	1	1	0.00030351	-2.53029	-5.45214e-05	1	0.0157172	0.117004	-1.47635	-2.86887e-05	1	0.950541	0.839763	-1.07797	-1.91441e-06	1	1	0.292691	1.34606	9.15965e-06	1
GRMZM2G146234_1	0.0865857	-1.95238	-8.59484e-06	1	1	0.0747226	1.76843	1.35392e-05	1	1	0.022303	-2.42482	-1.03532e-05	1	0.381437	0.00693765	2.7306	1.5618e-05	1	0.438023	0.43812	-1.40975	-2.62304e-06	1	1	0.463486	-1.26442	-6.5161e-06	1	1	0.590674	-1.18319	-4.82411e-06	1	1	0.895493	1.05392	1.32883e-06	1	1	0.865686	-1.13508	-8.64726e-07	1	1	0.000441846	3.62422	1.90683e-05	1
GRMZM2G099297_1	0.257995	-1.50412	-8.68315e-06	1	1	1.35892e-05	3.69295	6.97674e-05	0.857122	0.0293205	0.0399762	-2.09232	-1.35252e-05	1	0.545888	2.65119e-07	5.24625	7.31384e-05	0.0167221	0.000203929	0.0934273	-1.99935	-8.60934e-06	1	0.777829	0.844311	-1.05879	-5.31215e-06	1	1	0.810101	1.07419	7.09834e-06	1	1	0.424684	1.2472	2.23375e-05	1	1	0.404294	-1.4373	-3.76726e-06	1	1	5.65771e-11	8.30009	9.0391e-05	3.56855e-06
GRMZM2G099420_1	1	-1.21885	-8.59963e-07	1	1	0.0163668	4.12762	1.49795e-05	1	1	0.127613	-4.19665	-3.64818e-06	1	1	0.00370053	5.58523	1.80175e-05	1	0.279195	0.0776423	-4.682	-3.09019e-06	1	0.689845	0.879838	1.11018	2.17805e-06	1	1	0.0107357	-4.17311	-1.50317e-05	1	0.228456	1	1.01148	2.51983e-07	1	1	1	-1.35981	-3.01981e-07	1	1	0.127613	4.1509	3.59597e-06	1
GRMZM2G139293_1	0.0500989	-1.87357	-1.50878e-05	1	1	0.265812	1.40509	1.31085e-05	1	1	0.0164067	-2.15453	-1.73401e-05	1	0.307441	1.44766e-06	4.38485	5.84614e-05	0.0913096	0.000702381	0.579887	1.21793	3.76399e-06	1	1	0.0706867	1.66564	3.02651e-05	1	1	0.557791	-1.19669	-7.47329e-06	1	1	0.24268	1.37469	2.83761e-05	1	1	0.363785	1.40058	6.01631e-06	1	1	0.00350972	2.52974	2.29754e-05	1
GRMZM2G126732_1	0.769983	-1.10961	-5.38413e-06	1	1	0.140713	-1.75652	-2.34746e-05	1	1	0.79132	-1.10954	-5.38084e-06	1	1	0.247452	-1.58495	-1.81287e-05	1	1	0.516321	1.26059	1.28e-05	1	1	1	-1.00123	-3.82215e-08	1	1	0.54688	1.2819	8.74715e-06	1	1	0.0445037	-2.35571	-1.78356e-05	1	0.558279	0.534408	1.2605	1.27967e-05	1	1	0.581559	-1.23497	-9.34656e-06	1
GRMZM2G015912_1	1	-1.07316	-1.03928e-07	1	1	0.0696608	3.72947	4.16118e-06	1	1	1	-1.32082	-3.70304e-07	1	1	3.19764e-08	15.652	2.08148e-05	0.00201688	3.66705e-05	1	-1.01786	-2.49252e-08	1	1	0.000193529	3.91074	1.65497e-05	1	1	1	-1.09247	-4.81262e-07	1	1	0.236856	1.37143	8.25879e-06	1	1	1	1.20919	2.41451e-07	1	1	0.0467643	4.50902	4.05022e-06	1
GRMZM2G035704_1	0.245415	-2.23112	-3.16133e-06	1	1	0.00170856	3.31074	1.32386e-05	1	0.474738	0.00963632	-8.49898	-5.05507e-06	1	0.213864	1.49841e-08	11.3724	2.66349e-05	0.000945104	2.14477e-05	0.469172	-2.14807	-1.37243e-06	1	1	0.166688	1.53959	1.02349e-05	1	1	0.0196729	-2.43619	-1.11819e-05	1	0.344011	0.19438	1.42508	1.24135e-05	1	1	1	1.77335	5.21319e-07	1	1	0.00116563	11.55	7.11176e-06	1
GRMZM2G008839_1	0.734938	-1.99224	-1.42213e-06	1	1	0.0185257	3.22713	6.3593e-06	1	1	0.0675138	-9.58517	-2.55748e-06	1	0.751167	0.00197763	6.90975	8.47014e-06	1	0.173659	0.630877	-3.25197	-9.92516e-07	1	1	1	1.07474	6.88714e-07	1	1	0.160822	-1.92561	-4.42935e-06	1	1	0.599666	1.24837	2.45966e-06	1	1	1	1.47949	1.42837e-07	1	1	0.00511504	16.0638	4.48743e-06	1
GRMZM2G041699_1	0.0944232	-2.44546	-1.52456e-05	1	1	0.0512437	2.53553	3.96058e-05	1	1	0.00675838	-4.52182	-2.00888e-05	1	0.167826	0.000174303	6.95043	6.27605e-05	1	0.0275381	0.0212268	-5.28533	-8.55166e-06	1	0.313404	0.810657	1.12094	7.90902e-06	1	1	0.00145127	-5.06693	-5.24917e-05	1	0.0532194	0.020844	-3.03234	-4.91324e-05	1	0.352092	0.231961	-2.85838	-3.70853e-06	1	1	0.158152	2.26276	7.20288e-06	1
GRMZM2G169033_1	0.648053	1.37547	2.44578e-06	1	1	0.000576188	6.48683	3.57407e-05	1	0.247228	0.0781362	-3.41144	-4.60447e-06	1	0.816089	4.27816e-06	11.2473	9.18126e-05	0.269841	0.00171873	0.0206282	-5.19855	-7.23618e-06	1	0.306792	0.0629569	2.38489	5.85177e-05	1	1	0.805513	-1.14655	-5.40081e-06	1	1	0.000926241	4.57813	0.000360577	1	0.0374498	1	-1.10788	-1.85936e-07	1	1	2.02991e-06	19.3009	3.49443e-05	0.128034
GRMZM2G161553_1	1	-1.09569	-2.82503e-08	1	1	1	2.32081	4.27247e-07	1	1	0.500112	3.96725	9.59825e-07	1	1	0.500112	3.29119	6.76411e-07	1	1	1	2.75057	5.16808e-07	1	1	1	1.29427	2.20914e-07	1	1	0.219065	3.49475	1.87286e-06	1	1	0.00424436	7.49034	6.30624e-06	1	0.114503	1	-1.58036	-4.71267e-07	1	1	0.453492	2.0444	1.34028e-06	1
GRMZM2G041959_2	0.888129	-1.09167	-7.56509e-07	1	1	0.0011758	3.24574	2.0231e-05	1	0.38341	1	1.07843	7.06535e-07	1	1	2.27254e-06	5.41916	3.64674e-05	0.143338	0.00100237	0.631883	-1.28161	-1.81327e-06	1	1	0.170905	1.52941	1.54799e-05	1	1	0.703873	1.12752	3.72867e-06	1	1	0.092889	1.58685	2.62435e-05	1	0.849821	0.367955	-1.50884	-3.27632e-06	1	1	0.000402865	3.39349	2.32531e-05	1
GRMZM2G025989_1	1	1.06764	2.90607e-07	1	1	4.07414e-05	4.56798	1.53302e-05	1	0.0457457	0.239763	-2.51042	-2.5851e-06	1	1	1.00313e-05	5.04421	1.85516e-05	0.632714	0.00328097	0.282812	-2.06702	-2.36797e-06	1	1	0.649806	1.17894	3.51204e-06	1	1	0.00794009	-2.41914	-1.15137e-05	1	0.181323	0.0375905	-1.8771	-1.08119e-05	1	0.508234	1	1.29666	5.07734e-07	1	1	0.00649177	4.74034	6.40163e-06	1
GRMZM2G063216_4	1	-1.05428	-4.10544e-07	1	1	0.746417	1.17742	1.41474e-06	1	1	0.243752	-1.72519	-3.35189e-06	1	1	0.135688	1.73853	5.58584e-06	1	1	0.855516	-1.12232	-8.24315e-07	1	1	0.396697	1.40054	3.76056e-06	1	1	0.0886043	1.76221	7.15612e-06	1	0.833005	0.201138	1.46958	6.17461e-06	1	1	0.534607	1.45803	2.11703e-06	1	1	0.00022501	3.57952	1.19227e-05	1
GRMZM2G151516_1	0.100852	-1.81249	-1.47355e-05	1	1	0.00461419	2.46234	4.80699e-05	1	0.782353	0.33399	-1.42675	-9.83215e-06	1	1	3.93571e-08	6.36979	9.73883e-05	0.00248241	4.28466e-05	0.0103543	2.42417	2.58292e-05	1	0.190516	0.2451	1.42726	3.45829e-05	1	1	0.683855	1.13428	1.08687e-05	1	1	0.630215	1.15676	1.81093e-05	1	1	0.0498137	1.90825	2.09258e-05	1	1	2.1434e-05	3.98488	6.87707e-05	1
GRMZM2G151516_2	0.250839	-1.84631	-3.88222e-06	1	1	0.0685214	2.14035	9.65817e-06	1	1	0.176762	-2.03633	-4.31029e-06	1	1	0.000381239	4.75588	1.72292e-05	1	0.0494779	0.0976472	2.31796	6.04584e-06	1	0.797591	0.658887	1.20349	3.68881e-06	1	1	0.82015	1.11364	2.05999e-06	1	1	0.313761	1.40574	8.85187e-06	1	1	0.063366	2.55653	6.47391e-06	1	1	0.000398349	4.85375	1.60285e-05	1
GRMZM6G257110_1	0.73252	-1.35877	-6.49479e-07	1	1	0.162163	2.53514	3.77607e-06	1	1	0.226557	-2.74435	-1.56346e-06	1	1	0.00666125	4.66552	6.6356e-06	1	0.425686	0.254187	-4.94587	-1.44426e-06	1	1	0.599284	1.35441	2.21005e-06	1	1	0.260832	-2.10166	-3.26872e-06	1	1	0.649264	1.17512	1.47906e-06	1	1	0.502791	-2.44879	-5.3028e-07	1	1	0.132326	3.3104	2.0708e-06	1
GRMZM2G336448_2	0.925898	1.05617	8.3789e-07	1	1	0.0522573	1.92067	1.37341e-05	1	1	0.360103	1.36609	5.46118e-06	1	1	0.000137377	3.47602	3.90108e-05	1	0.0231682	0.925898	-1.08625	-1.25104e-06	1	1	0.0369351	1.91145	2.61146e-05	1	1	0.265007	1.41314	1.18372e-05	1	1	0.0113254	2.03099	5.64636e-05	1	0.235134	0.360103	-1.405	-5.87433e-06	1	1	0.0282519	1.98682	2.01102e-05	1
GRMZM2G336448_3	0.79337	-1.31595	-8.73032e-07	1	1	0.422547	1.73662	2.67854e-06	1	1	0.422547	1.71413	2.59678e-06	1	1	0.00053244	5.59013	1.26836e-05	1	0.0644589	1	-1.15458	-3.69943e-07	1	1	0.0458035	2.44612	9.13198e-06	1	1	0.114401	1.965	6.09378e-06	1	0.962436	0.0353254	2.0767	1.66315e-05	1	0.488063	0.113668	-2.60439	-3.83975e-06	1	1	0.114401	1.99078	6.17555e-06	1
GRMZM2G055507_1	0.828252	-1.07751	-3.01629e-06	1	1	0.718455	1.12387	5.19396e-06	1	1	0.491571	-1.21998	-7.56058e-06	1	1	0.70198	1.1385	5.3894e-06	1	1	0.963888	-1.01963	-7.49315e-07	1	1	0.844261	-1.06367	-2.82086e-06	1	1	0.450305	-1.2524	-9.49699e-06	1	1	0.00361207	2.23081	5.4528e-05	1	0.103183	0.737338	1.11042	3.79497e-06	1	1	0.772496	1.09478	3.25755e-06	1
GRMZM5G896260_1	0.774717	-1.5202	-1.31336e-06	1	1	1	-1.11714	-4.02455e-07	1	1	0.344301	-2.48371	-2.29277e-06	1	1	0.210934	2.32221	3.33819e-06	1	1	0.726807	-1.49039	-8.30721e-07	1	1	0.360315	1.7065	2.42728e-06	1	1	0.774717	-1.22791	-6.37683e-07	1	1	0.282715	1.65188	3.82188e-06	1	1	1	1.09622	1.48689e-07	1	1	0.726807	1.81061	1.25264e-06	1
AC217271.3_FG001_1	0.856398	-1.11743	-1.66983e-06	1	1	0.296082	1.4731	7.51761e-06	1	1	0.433197	-1.3571	-4.18122e-06	1	1	0.150273	1.74414	1.05817e-05	1	1	0.687873	-1.18178	-2.18731e-06	1	1	0.899532	1.05957	1.3943e-06	1	1	0.78673	-1.12	-2.50804e-06	1	1	0.00262767	2.56593	3.88379e-05	1	0.081909	1	1.02768	3.24089e-07	1	1	0.11626	1.78495	9.19079e-06	1
GRMZM2G316555_1	1	-1.59725	-1.14827e-07	1	1	0.500112	4.0302	9.3053e-07	1	1	1	-2.09014	-1.60164e-07	1	1	0.250168	8.84403	1.50808e-06	1	1	1	1.33798	6.49797e-08	1	1	1	1.37388	4.62723e-07	1	1	1	-1.28961	-2.77931e-07	1	1	0.00010876	7.47166	1.1004e-05	1	0.00658344	1	1.75086	1.10317e-07	1	1	0.500112	6.53199	8.12764e-07	1
GRMZM2G302499_1	1	-2.10529	-1.37176e-07	1	1	1	1.2624	6.85619e-08	1	1	1	-1.54906	-9.26112e-08	1	1	1	4.48547	4.32576e-07	1	1	1	1.58923	7.3128e-08	1	1	1	1.68771	2.26839e-07	1	1	0.262134	4.94155	1.30011e-06	1	1	4.11571e-06	26.6359	1.42711e-05	0.259594	0.000424868	1	1.16934	2.85636e-08	1	1	0.262134	9.66339	1.46128e-06	1
GRMZM2G441541_5	0.346647	-1.50972	-6.36871e-06	1	1	0.0778217	2.00113	1.88845e-05	1	1	0.553159	1.27389	5.16634e-06	1	1	0.003342	3.29566	2.86829e-05	1	0.25896	0.283904	1.58236	7.27623e-06	1	1	0.835921	1.09086	3.42974e-06	1	1	0.911976	-1.06746	-2.38542e-06	1	1	0.103768	1.808	3.32714e-05	1	0.906735	0.642157	-1.21541	-4.25882e-06	1	1	0.346629	1.47162	1.13327e-05	1
GRMZM2G441541_4	1	1.03361	1.99761e-07	1	1	0.300748	1.53535	3.18146e-06	1	1	0.708722	1.20968	1.24606e-06	1	1	0.0530001	2.19342	7.33066e-06	1	1	1	1.04852	2.98034e-07	1	1	0.343871	1.47664	4.34896e-06	1	1	0.772019	1.15666	1.42943e-06	1	1	0.0280682	1.91049	1.22673e-05	1	0.424143	1	-1.11618	-7.48264e-07	1	1	0.353314	1.46806	3.36483e-06	1
GRMZM2G441541_2	0.773078	-1.45005	-9.74563e-07	1	1	0.0986916	2.57788	4.95458e-06	1	1	1	-1.20448	-5.33065e-07	1	1	0.00361442	5.40791	9.54517e-06	1	0.275666	1	-1.1836	-3.35909e-07	1	1	0.459845	1.44672	3.61604e-06	1	1	1	-1.02882	-2.26766e-07	1	1	0.0941775	1.86696	1.01527e-05	1	0.854452	0.744002	-1.42492	-7.77408e-07	1	1	0.0570125	3.01801	5.26087e-06	1
GRMZM2G116629_1	0.038118	-2.14141	-1.27771e-05	1	1	0.346616	1.38978	9.3436e-06	1	1	1.84407e-07	-12.4417	-2.20446e-05	0.0116313	2.66957e-05	0.00196397	3.02153	2.26293e-05	1	0.172769	0.075207	-2.37679	-6.48436e-06	1	0.678336	1	1.01526	5.08511e-07	1	1	0.00616389	-2.67682	-2.08692e-05	1	0.155637	0.715007	1.1308	4.42404e-06	1	1	0.183764	2.44449	2.78308e-06	1	1	0.000394298	6.45961	1.0519e-05	1
GRMZM2G163709_1	0.340277	-1.38091	-5.91613e-06	1	1	0.0134493	2.04466	2.24056e-05	1	1	0.0548014	-1.85711	-9.89871e-06	1	0.680154	0.000602208	2.81077	2.8124e-05	1	0.0715323	0.208784	-1.58854	-5.75432e-06	1	1	1	-1.00453	-1.9767e-07	1	1	0.0243911	-1.91857	-2.09959e-05	1	0.391067	0.781928	-1.08879	-3.56017e-06	1	1	0.701899	-1.18121	-1.77174e-06	1	1	0.031914	1.97916	1.13083e-05	1
GRMZM2G164781_1	0.0292347	-2.15398	-1.16602e-05	1	1	0.119583	1.55672	1.21168e-05	1	1	5.64429e-07	-8.08006	-1.90709e-05	0.0356008	7.13443e-05	0.000471681	3.15708	2.17959e-05	1	0.0584495	0.000456511	-7.08737	-8.67865e-06	1	0.0182935	0.865955	-1.0621	-1.98107e-06	1	1	5.9621e-06	-4.73938	-2.67324e-05	0.376053	0.000612109	0.00113592	-2.82264	-2.05987e-05	1	0.0427745	0.737376	-1.88935	-1.26793e-06	1	1	0.0898255	2.65402	4.45528e-06	1
GRMZM2G332522_2	0.884251	-1.0577	-1.97525e-06	1	1	0.106639	-1.67689	-1.46163e-05	1	1	0.000459537	2.65462	5.99134e-05	1	0.0215341	0.101548	-1.71822	-1.43101e-05	1	1	2.02395e-05	3.29518	7.85744e-05	1	0.00144961	0.882592	-1.08377	-1.66904e-06	1	1	3.81845e-08	5.06937	8.78717e-05	0.00240845	7.59762e-06	0.0147875	2.15978	2.31079e-05	1	0.279841	0.554274	1.17359	1.66858e-05	1	1	0.626406	1.1388	1.3342e-05	1
GRMZM2G465165_1	1	-3.04351	-4.69428e-07	1	1	0.219065	3.53735	1.77397e-06	1	1	1	-2.87332	-4.55821e-07	1	1	0.0313551	14.4535	3.09048e-06	1	1	1	1.62852	1.4438e-07	1	1	1	1.34251	8.47078e-07	1	1	1	-1.14442	-3.12097e-07	1	1	0.0646223	2.62798	5.40522e-06	1	0.696038	1	1.53745	1.30773e-07	1	1	0.125168	8.88127	1.9177e-06	1
GRMZM2G079436_1	0.00185119	-3.21338	-1.42051e-05	1	1	0.532784	1.23195	4.78342e-06	1	1	7.85203e-06	-6.37891	-1.739e-05	0.495259	0.000682102	0.00728428	2.85128	1.18812e-05	1	0.452659	0.0973666	-3.26314	-4.45108e-06	1	0.795918	0.290169	-1.3884	-7.1073e-06	1	1	0.0220626	-2.13861	-1.35265e-05	1	0.368498	0.553662	-1.23264	-3.4536e-06	1	1	0.764119	-1.64381	-1.26622e-06	1	1	0.00434689	3.67457	8.64687e-06	1
GRMZM2G095873_1	1	-1.25625	-6.57801e-07	1	1	0.000221914	5.05632	1.30811e-05	1	0.134587	0.764153	-1.48193	-1.04874e-06	1	1	5.50261e-05	6.70409	1.46427e-05	1	0.0111599	1	1.2448	6.28407e-07	1	1	0.922307	1.05543	9.03864e-07	1	1	0.124025	-1.77552	-7.1222e-06	1	0.965286	0.536569	-1.28577	-3.82494e-06	1	1	0.764153	1.46842	1.01934e-06	1	1	0.00876486	4.22023	7.00763e-06	1
GRMZM2G397281_1	0.272232	-1.75877	-5.73569e-06	1	1	0.0329918	2.32837	1.76605e-05	1	1	0.00880242	-3.8445	-9.83669e-06	1	0.199498	8.99578e-05	5.35606	3.29281e-05	1	0.0163516	1	-1.08284	-5.78318e-07	1	1	0.505841	1.30792	9.53188e-06	1	1	0.891943	-1.06143	-1.79166e-06	1	1	0.720409	1.14781	5.9844e-06	1	1	0.198977	2.01866	3.52269e-06	1	1	6.88128e-06	8.43335	2.57055e-05	0.43403
GRMZM2G036365_1	1	-1.35541	-1.86794e-07	1	1	0.0705576	5.02973	2.87066e-06	1	1	1	-2.55121	-4.33142e-07	1	1	0.0392517	8.4557	3.91854e-06	1	1	1	-2.10489	-2.75883e-07	1	1	1	1.24032	8.6109e-07	1	1	1	-1.12697	-4.03678e-07	1	1	0.0434649	2.36721	6.07606e-06	1	0.551056	1	-1.11829	-2.95351e-08	1	1	0.0313551	11.3862	2.90012e-06	1
GRMZM2G071478_1	1	-1.30763	-6.69942e-07	1	1	0.255653	1.95471	2.71871e-06	1	1	1	-1.25872	-5.85325e-07	1	1	0.305926	2.28188	2.79159e-06	1	1	1	-1.47522	-7.01524e-07	1	1	0.843579	-1.12015	-5.97062e-07	1	1	0.613812	1.32962	1.8348e-06	1	1	0.0509269	2.32079	6.56346e-06	1	0.613243	1	-1.53254	-7.86141e-07	1	1	0.0358645	3.27146	5.13884e-06	1
GRMZM2G014071_1	0.421187	-1.40949	-5.4135e-06	1	1	0.0275556	2.26545	2.358e-05	1	1	0.825135	-1.13037	-2.14917e-06	1	1	0.000305688	3.92036	3.86078e-05	1	0.0419152	1	-1.0192	-2.4904e-07	1	1	0.568323	1.22775	9.61432e-06	1	1	0.840255	1.08514	3.5942e-06	1	1	0.349448	-1.39565	-1.46926e-05	1	1	0.61212	-1.27086	-3.51337e-06	1	1	0.00533309	2.77884	2.93234e-05	1
GRMZM2G111425_1	1	1.8502	3.29967e-07	1	1	0.500112	2.60072	6.21245e-07	1	1	1	-1.23773	-7.45432e-08	1	1	0.125294	4.82261	2.74491e-06	1	1	1	-4.3822	-5.5421e-07	1	1	0.289503	3.4309	2.45363e-06	1	1	0.289503	3.18105	2.20144e-06	1	1	0.0939777	2.40815	4.8764e-06	1	0.853597	1	-1.91358	-1.497e-07	1	1	0.0313551	10.2398	2.89723e-06	1
GRMZM2G419239_1	1	-4.54295	-4.3971e-07	1	1	1	2.1866	6.69026e-07	1	1	1	-1.14554	-7.16332e-08	1	1	0.250168	15.2767	1.77186e-06	1	1	1	5.25998	5.287e-07	1	1	1	1.53788	6.63121e-07	1	1	0.453492	2.15218	1.42045e-06	1	1	0.0194599	3.99628	5.68083e-06	1	0.33399	1	1.32635	1.60624e-07	1	1	0.219065	5.39086	2.16111e-06	1
GRMZM2G156238_1	0.545726	1.25253	2.89315e-06	1	1	0.00405404	2.36179	1.56013e-05	1	0.741261	0.305507	-1.44096	-3.50587e-06	1	1	0.00935983	2.13851	1.63373e-05	1	0.544614	0.011273	-2.86172	-9.3353e-06	1	0.203676	0.66749	1.13413	3.62914e-06	1	1	0.0300496	-1.8862	-1.27126e-05	1	0.454738	0.190315	-1.42246	-9.11372e-06	1	1	0.362232	-1.58558	-2.93628e-06	1	1	0.101052	1.80428	6.39452e-06	1
GRMZM2G116640_2	1	-1.31874	-8.03704e-07	1	1	0.0145276	3.06379	6.86252e-06	1	1	0.299124	-2.89829	-2.1779e-06	1	1	0.0234267	3.58785	6.52524e-06	1	0.987927	1	-1.32002	-6.11298e-07	1	1	0.882533	-1.12612	-1.14098e-06	1	1	0.429923	-1.46875	-3.2514e-06	1	1	0.341294	1.4704	4.25554e-06	1	1	0.692279	1.66496	7.62902e-07	1	1	0.00578877	6.0458	5.78902e-06	1
GRMZM2G116640_1	1	-2.34791	-3.91888e-07	1	1	1	-2.14728	-3.64722e-07	1	1	0.63553	2.10765	7.56107e-07	1	1	1	1.0405	1.1775e-08	1	1	1	2.7109	4.97421e-07	1	1	1	-1.05088	-1.53907e-08	1	1	0.0382544	10.4567	3.00631e-06	1	0.520665	0.000593961	28.1526	8.21399e-06	1	0.0257128	0.63553	-1.82544	-6.50574e-07	1	1	0.534352	2.31051	1.88548e-06	1
GRMZM2G074122_1	0.053966	-1.61023	-3.43235e-05	1	1	0.0322546	-1.70187	-3.73524e-05	1	1	0.737684	1.08671	7.85301e-06	1	1	0.00289882	-2.30091	-3.18017e-05	1	0.231151	0.239501	1.34701	1.95187e-05	1	1	0.00568792	-2.17701	-2.87728e-05	1	1	0.125705	-1.51224	-1.80267e-05	1	0.966468	0.000340398	2.7248	4.21639e-05	1	0.016541	0.277513	-1.29905	-2.26579e-05	1	1	5.41477e-05	-2.79678	-6.3232e-05	1
GRMZM2G117706_1	0.0433911	-3.57882	-7.58336e-06	1	1	0.407583	1.62676	6.59599e-06	1	1	0.0705057	-3.42855	-7.45447e-06	1	0.763469	0.00974308	5.02942	1.1849e-05	1	0.560707	0.822963	1.1618	4.75797e-07	1	1	0.807919	-1.15756	-2.33032e-06	1	1	0.348529	1.62896	1.07678e-05	1	1	0.217656	1.91343	1.35093e-05	1	1	1	1.11302	3.46911e-07	1	1	0.000393475	9.08542	2.48183e-05	1
GRMZM2G022538_6	0.038477	2.5085	1.41922e-05	1	1	0.176289	-2.34239	-5.39168e-06	1	1	0.746463	1.17511	1.64747e-06	1	1	0.00629501	-3.69893	-1.72201e-05	1	0.411026	0.378331	1.40578	9.57656e-06	1	1	0.593999	1.58854	2.36384e-06	1	1	0.142443	2.39851	5.61707e-06	1	1	0.731425	-1.44043	-1.95088e-06	1	1	0.00783198	3.00091	2.21213e-05	1	1	0.832571	-1.14762	-1.42208e-06	1
GRMZM2G022538_2	0.873725	-1.20353	-1.16435e-06	1	1	0.0380992	2.59465	1.09795e-05	1	1	5.58993e-05	5.55493	3.13615e-05	1	0.00364989	0.337993	1.71204	4.07344e-06	1	1	1.57457e-05	7.11504	3.49831e-05	0.993142	0.00116566	0.185009	-1.82399	-8.07039e-06	1	1	0.0113643	-3.46077	-1.27026e-05	1	0.237979	1	-1.02325	-2.22513e-07	1	1	0.887907	1.06425	2.45728e-06	1	1	8.66966e-06	-7.40921	-3.30847e-05	0.54683
GRMZM2G026151_1	0.72922	-1.48271	-8.05466e-07	1	1	0.777679	1.43352	1.07256e-06	1	1	0.587117	1.56984	1.40984e-06	1	1	0.72922	1.53986	9.00819e-07	1	1	0.72922	1.56292	9.39296e-07	1	1	0.777679	-1.38032	-9.77211e-07	1	1	0.102322	2.35609	4.80956e-06	1	0.904716	3.71116e-06	6.85561	1.50457e-05	0.234078	0.000395402	0.587117	-1.48928	-1.27601e-06	1	1	0.102322	2.15149	4.47229e-06	1
GRMZM2G304712_1	0.0569528	-1.99773	-1.5898e-05	1	1	0.258969	1.42573	1.35517e-05	1	1	2.20223e-05	-5.24295	-2.57607e-05	1	0.00163609	0.000120975	3.796	4.45517e-05	1	0.020848	0.0416214	-2.39255	-9.27419e-06	1	0.476989	0.361165	1.33276	1.5102e-05	1	1	0.0128038	-2.29943	-2.56468e-05	1	0.256865	0.30149	1.36622	2.2151e-05	1	1	1	1.09693	5.88484e-07	1	1	0.00380087	3.2508	1.36655e-05	1
GRMZM2G143457_1	0.535386	-1.46502	-2.99939e-06	1	1	1	-1.01324	-1.23506e-07	1	1	0.693337	1.2594	2.45113e-06	1	1	0.304555	1.82363	5.31242e-06	1	1	0.405789	1.64116	4.13553e-06	1	1	0.682267	1.26126	2.43653e-06	1	1	0.155893	1.91339	8.51817e-06	1	1	5.18866e-05	5.8962	5.75913e-05	1	0.00353041	0.849298	-1.12423	-1.315e-06	1	1	0.356398	1.49943	5.94353e-06	1
GRMZM2G003988_1	0.960984	1.01983	7.9289e-07	1	1	0.0432032	1.65237	2.60899e-05	1	1	0.884458	1.05408	2.16278e-06	1	1	0.000772519	2.27028	5.1809e-05	1	0.0864829	0.923942	1.04746	1.93584e-06	1	1	0.153151	1.4012	2.6512e-05	1	1	0.19173	1.35589	2.35179e-05	1	1	0.84944	1.04855	4.4959e-06	1	1	1	1.01343	5.65946e-07	1	1	0.00139581	2.12548	4.7445e-05	1
GRMZM2G010333_1	1	1.59271	2.0273e-07	1	1	1	1.8119	2.77703e-07	1	1	0.0330032	8.44958	2.54806e-06	1	0.490491	1	1.5834	3.17821e-07	1	1	0.0238102	8.39084	4.02632e-06	1	0.334477	1	1.39185	2.42847e-07	1	1	3.68075e-06	19.5419	1.14912e-05	0.23216	0.000408014	3.99471e-09	23.3795	1.93044e-05	0.000251962	9.99849e-07	0.435848	1.58163	1.68098e-06	1	1	0.000984189	4.1905	9.22087e-06	1
GRMZM2G169020_3	1	1.08122	4.22674e-07	1	1	0.00420201	2.96023	1.02015e-05	1	0.749884	1	-1.16329	-7.30508e-07	1	1	0.0108111	2.64931	9.28053e-06	1	0.606464	0.494829	-1.53206	-1.95413e-06	1	1	0.907161	-1.03343	-4.98295e-07	1	1	0.384479	-1.34937	-3.98873e-06	1	1	1	-1.06235	-8.74979e-07	1	1	0.809157	-1.21808	-8.00946e-07	1	1	0.015416	2.55201	6.94327e-06	1
GRMZM2G166041_1	1	-2.24224	-1.98684e-07	1	1	1	-1.55466	-1.27948e-07	1	1	1	-1.42074	-1.06204e-07	1	1	1	1.90386	1.44563e-07	1	1	1	1.17436	2.78869e-08	1	1	1	1.32004	7.38267e-08	1	1	0.500112	4.3861	7.81093e-07	1	1	0.000495538	19.6	5.66377e-06	1	0.0225184	1	-1.3439	-6.45936e-08	1	1	0.500112	4.00827	7.59349e-07	1
GRMZM2G027726_1	0.917354	-1.1117	-1.3085e-06	1	1	6.01092e-07	5.39636	5.72543e-05	0.0379133	0.00421259	0.0445713	-2.37761	-7.54571e-06	1	0.590372	9.83609e-11	9.17026	9.57114e-05	6.20402e-06	7.1607e-07	0.0218323	-3.34821	-8.21584e-06	1	0.315982	0.138686	1.5286	3.71486e-05	1	1	1	1.00089	6.25603e-08	1	1	0.470788	-1.23273	-2.0281e-05	1	1	0.537565	-1.56553	-1.97864e-06	1	1	1.11915e-11	12.8418	6.48625e-05	7.05892e-07
GRMZM2G010044_2	0.278849	-1.76458	-5.96408e-06	1	1	1	-1.00832	-1.13559e-07	1	1	0.0674074	2.03321	1.42216e-05	1	0.750822	0.616597	1.2805	2.18802e-06	1	1	0.000282803	4.58278	2.79472e-05	1	0.0125	0.545629	-1.36667	-3.6625e-06	1	1	0.00148614	3.35712	3.2177e-05	1	0.0542773	5.33847e-10	11.6429	0.000106306	3.36718e-05	1.66692e-07	0.531686	1.27734	7.76154e-06	1	1	0.162669	1.63752	1.78418e-05	1
GRMZM2G010044_3	1	1.12775	7.46976e-07	1	1	0.279621	-2.19908	-3.18821e-06	1	1	0.560897	1.49007	2.86548e-06	1	1	0.496864	1.44666	2.9453e-06	1	1	0.881884	1.17351	1.14416e-06	1	1	0.035056	3.58774	6.88049e-06	1	1	0.0104982	4.1883	8.47729e-06	1	0.224558	0.00150478	3.5345	2.41776e-05	1	0.0540198	0.892241	-1.12591	-9.74342e-07	1	1	0.63743	1.27817	2.42359e-06	1
GRMZM2G010044_4	0.0392517	-4.75439	-3.47414e-06	1	1	0.109769	-4.29158	-3.37435e-06	1	1	0.790855	-1.48782	-1.44248e-06	1	1	0.625168	2.04943	9.71097e-07	1	1	0.00641282	6.16058	4.77537e-06	1	0.135188	1	1.84993	8.71305e-07	1	1	0.00747889	6.41518	5.55135e-06	1	0.177473	6.40807e-08	10.1264	1.73077e-05	0.00404183	1.17154e-05	0.210934	1.92787	2.74371e-06	1	1	0.0969188	2.22404	3.61949e-06	1
GRMZM2G374074_1	0.203131	-2.0816	-3.09301e-06	1	1	0.328595	1.74162	4.41464e-06	1	1	0.203131	-2.10234	-3.12124e-06	1	1	0.0232308	3.49198	7.12626e-06	1	0.983396	1	-1.32379	-6.9946e-07	1	1	1	-1.03819	-3.81396e-07	1	1	0.801879	-1.18363	-1.60842e-06	1	1	1.70757e-05	4.91167	3.90617e-05	1	0.00140788	1	-1.31073	-6.71237e-07	1	1	0.0435881	3.09343	5.92746e-06	1
GRMZM2G549568_1	0.317707	-2.40209	-2.57979e-06	1	1	0.07629	-7.34366	-3.81791e-06	1	1	0.000328078	6.74534	2.5393e-05	1	0.0162172	0.279736	-7.00078	-1.57714e-06	1	1	2.22561e-05	13.5457	2.30836e-05	1	0.00156149	1	-2.28993	-3.39024e-07	1	1	0.000827235	17.5232	9.94444e-06	1	0.0343044	0.088645	10.3181	2.44901e-06	1	0.829431	0.717919	-1.19617	-4.88918e-06	1	1	0.0356296	-2.82685	-1.92665e-05	1
GRMZM2G072894_1	0.756217	1.13685	4.85493e-06	1	1	0.0336369	2.06074	3.76318e-05	1	1	0.0119225	-2.52077	-2.1403e-05	1	0.249585	0.0255733	2.12342	4.53095e-05	1	1	0.000446973	-4.00828	-3.02696e-05	1	0.0179759	0.651067	1.17143	1.25327e-05	1	1	0.000818869	-3.2412	-5.05526e-05	1	0.0340022	0.0715196	-1.82641	-3.87508e-05	1	0.723153	0.483517	-1.39869	-4.01169e-06	1	1	0.246378	1.60269	8.4822e-06	1
GRMZM2G313481_2	0.158051	-1.94531	-1.35098e-05	1	1	0.199443	1.76086	2.11528e-05	1	1	1	-1.03062	-8.25943e-07	1	1	0.0125692	3.14741	3.06895e-05	1	0.666769	0.419084	1.47687	6.81511e-06	1	1	0.858221	-1.08833	-3.97314e-06	1	1	0.171014	1.77364	3.78725e-05	1	1	0.0526797	2.24836	5.61523e-05	1	0.628192	0.605822	-1.27805	-5.86873e-06	1	1	0.00671979	3.21875	5.98513e-05	1
CNR9_1	0.766383	-1.48232	-1.00791e-06	1	1	0.0299262	3.15423	6.67305e-06	1	1	1	1.06052	1.87473e-07	1	1	1.27913e-05	8.72624	1.61458e-05	0.806795	0.00393559	0.571702	1.72864	1.52267e-06	1	1	0.0857923	1.86635	8.46485e-06	1	1	0.0857923	1.8456	8.26208e-06	1	0.816509	0.000146619	2.99396	3.63609e-05	1	0.00840912	1	1.09963	3.27284e-07	1	1	8.0303e-05	5.48923	1.47477e-05	1
CNR10_1	0.336916	-1.76304	-3.10492e-06	1	1	0.00415046	2.87726	1.34676e-05	1	0.747961	0.234862	-1.83158	-3.2572e-06	1	1	1.09086e-06	6.87597	2.39101e-05	0.0688048	0.000563974	1	-1.00918	-3.70045e-08	1	1	0.349096	1.35548	7.3376e-06	1	1	1	1.02809	5.79893e-07	1	1	0.585323	1.16777	4.69396e-06	1	1	1	1.02943	1.15271e-07	1	1	2.50389e-05	5.418	1.73047e-05	1
GRMZM2G133407_2	0.120792	-1.8118	-8.74048e-06	1	1	0.104052	1.66169	1.29078e-05	1	1	0.934781	-1.03454	-6.5124e-07	1	1	0.00541434	2.66085	1.7882e-05	1	0.370405	0.0318654	2.18365	1.27441e-05	1	0.400012	0.734952	-1.13146	-3.76627e-06	1	1	1	-1.01516	-4.84188e-07	1	1	4.38916e-05	3.13703	6.12233e-05	1	0.00308287	0.493705	1.24686	4.65488e-06	1	1	0.083302	1.6934	1.30748e-05	1
GRMZM2G133407_1	0.727124	1.49866	8.66077e-07	1	1	0.508823	1.84017	1.45923e-06	1	1	0.345014	2.06945	1.85744e-06	1	1	1	1.05847	1.52179e-07	1	1	0.727124	-1.64722	-1.02271e-06	1	1	1	-1.16006	-4.4097e-07	1	1	0.508823	-1.77866	-1.39915e-06	1	1	0.00626339	3.9098	8.01669e-06	1	0.154379	0.345014	-2.27459	-2.01408e-06	1	1	0.345014	-2.00027	-1.79737e-06	1
GRMZM2G133407_4	1	-1.12174	-3.56849e-07	1	1	0.334435	1.79153	2.60266e-06	1	1	0.791278	1.24898	8.18698e-07	1	1	0.456376	1.78126	2.2901e-06	1	1	0.791278	1.32637	9.56689e-07	1	1	1	-1.1282	-6.69408e-07	1	1	0.461612	1.42778	2.51998e-06	1	1	0.000262897	3.53809	1.32524e-05	1	0.0133725	1	-1.05629	-2.18858e-07	1	1	0.110006	2.04799	4.30394e-06	1
GRMZM2G144109_2	0.660228	-1.29453	-1.24758e-06	1	1	0.1336	1.9803	5.37543e-06	1	1	1	1.05754	3.15507e-07	1	1	0.0656504	2.34523	5.69819e-06	1	1	1	-1.04621	-1.87101e-07	1	1	0.884004	-1.0931	-9.24818e-07	1	1	0.541456	-1.30701	-2.55067e-06	1	1	0.0345027	1.96205	9.55702e-06	1	0.481393	0.660228	-1.43228	-1.75018e-06	1	1	0.466521	1.43271	2.50926e-06	1
GRMZM2G336533_2	0.60574	-1.20224	-2.53073e-06	1	1	0.156932	1.65619	9.87204e-06	1	1	0.0968608	-1.91903	-7.20484e-06	1	0.928432	0.100863	1.7977	9.98212e-06	1	1	0.177472	-1.93602	-6.05006e-06	1	1	0.837682	-1.1076	-2.42065e-06	1	1	0.419954	-1.34243	-6.35581e-06	1	1	0.00261959	2.48825	3.34794e-05	1	0.0817555	0.872752	-1.21288	-1.37596e-06	1	1	0.0229233	2.36756	1.07211e-05	1
GRMZM5G883250_2	0.170262	-1.76153	-4.40386e-06	1	1	0.416371	1.36416	3.70959e-06	1	1	0.239081	-1.65445	-4.02956e-06	1	1	0.170262	1.72559	4.19602e-06	1	1	0.844948	1.11816	6.83323e-07	1	1	0.416371	-1.39257	-3.91743e-06	1	1	1	-1.04578	-6.08341e-07	1	1	0.00270726	2.41119	1.40821e-05	1	0.0837868	1	1.05019	3.09029e-07	1	1	0.0451747	2.15813	7.13081e-06	1
GRMZM2G099491_1	0.359116	-1.49317	-3.72803e-06	1	1	0.811686	-1.17597	-1.68904e-06	1	1	0.540461	1.28451	3.21139e-06	1	1	0.303162	1.52647	3.97974e-06	1	1	0.101896	1.93032	7.03255e-06	1	0.817478	0.725229	1.2022	1.94076e-06	1	1	7.36339e-05	4.22701	3.09736e-05	1	0.00485814	2.91098e-06	5.08994	4.71938e-05	0.183607	0.000317659	1	1.00642	9.31345e-08	1	1	0.00223111	2.79831	2.60732e-05	1
GRMZM5G899851_1	0.781078	1.13767	2.93993e-06	1	1	0.0676883	2.06071	2.26508e-05	1	1	4.70618e-05	-9.06119	-1.89976e-05	1	0.00315796	0.00171257	3.32071	5.63797e-05	1	0.156096	3.59954e-05	-9.08128	-2.1619e-05	1	0.00237487	0.0974049	1.83329	3.66688e-05	1	1	0.0027958	-3.5241	-3.15182e-05	1	0.0861796	0.266899	1.48915	3.94616e-05	1	1	1	1.13516	3.18522e-07	1	1	0.00320536	5.29851	1.01302e-05	1
GRMZM2G124175_1	0.89661	1.07863	1.46175e-06	1	1	0.128312	1.83082	1.54456e-05	1	1	0.000302836	-6.1195	-1.55528e-05	1	0.0151958	0.000206066	4.21933	6.45556e-05	1	0.0312437	0.000355205	-5.78928	-1.65888e-05	1	0.0149861	0.0131563	2.48581	5.05717e-05	1	1	0.183307	-1.70862	-1.4116e-05	1	1	0.0210544	2.21446	0.000102753	1	0.354602	1	1.14015	4.25776e-07	1	1	0.000150424	6.55718	1.68824e-05	1
GRMZM2G124229_1	0.137655	-1.81863	-1.04942e-05	1	1	0.00413351	2.74172	4.06054e-05	1	0.747039	0.0267628	-2.46995	-1.38746e-05	1	0.432592	8.54815e-07	6.25336	6.73441e-05	0.0539166	0.000472953	0.141638	-2.12919	-6.79854e-06	1	0.944539	0.490031	1.25414	1.62445e-05	1	1	0.761354	-1.11659	-6.67411e-06	1	1	0.214528	1.49485	3.96692e-05	1	1	0.409113	-1.56773	-3.41812e-06	1	1	2.9797e-06	6.06482	4.78059e-05	0.187942
GRMZM2G029270_1	1	-1.51722	-1.60447e-07	1	1	0.625168	3.25228	1.06005e-06	1	1	1	1.20323	9.56537e-08	1	1	0.125168	7.6249	2.05511e-06	1	1	1	2.03091	3.19799e-07	1	1	1	1.54525	8.3461e-07	1	1	0.726807	1.74172	1.13536e-06	1	1	0.0269523	3.39527	5.66558e-06	1	0.412419	1	1.11248	6.36982e-08	1	1	0.219065	4.70779	2.09976e-06	1
GRMZM2G035103_1	0.550953	-1.55913	-2.24283e-06	1	1	0.00124959	3.47285	1.54656e-05	1	0.394084	0.106389	-2.53043	-3.78257e-06	1	0.98769	2.46719e-05	5.95389	1.98716e-05	1	0.00624962	0.257712	-2.30469	-2.27081e-06	1	1	0.829559	1.0996	2.16319e-06	1	1	0.884923	1.05655	1.22818e-06	1	1	0.00640198	2.18468	2.82935e-05	1	0.155644	0.739554	-1.42003	-7.31067e-07	1	1	4.33921e-07	9.28474	2.04763e-05	0.0273691
GRMZM2G176085_1	1	1.17721	4.97789e-07	1	1	0.00417734	3.58742	7.26803e-06	1	0.749884	0.219065	-3.05944	-1.89085e-06	1	1	1.2056e-06	6.19257	1.71706e-05	0.0760419	0.000608336	0.289503	-2.50101	-1.9846e-06	1	1	0.0212734	2.03209	1.04004e-05	1	1	0.00050358	-5.73736	-8.32063e-06	1	0.0234066	3.51814e-07	-7.0336	-1.7566e-05	0.0221903	5.13664e-05	1	1.44006	4.04038e-07	1	1	1	1.91299	8.38249e-07	1
GRMZM2G377904_1	0.933536	-1.06228	-1.12223e-06	1	1	0.171304	1.54005	1.03373e-05	1	1	0.472118	-1.28556	-4.25182e-06	1	1	0.0121207	2.19179	2.14751e-05	1	0.650086	0.933536	1.06443	1.16096e-06	1	1	0.351222	1.33975	1.00155e-05	1	1	0.305725	1.35115	1.03514e-05	1	1	0.144728	1.49174	1.94209e-05	1	1	0.472118	1.28816	4.29055e-06	1	1	0.00152061	2.67504	2.49406e-05	1
GRMZM2G312069_1	1	-1.02641	-4.39725e-08	1	1	0.753999	1.53887	9.20816e-07	1	1	0.645301	-2.1601	-9.1772e-07	1	1	0.0017613	7.44037	1.0722e-05	1	0.159615	0.645301	-2.03827	-8.48038e-07	1	1	0.00948677	4.71054	9.75724e-06	1	1	1	1.03689	9.69988e-08	1	1	0.0157114	2.84065	2.27998e-05	1	0.285667	1	1.0325	2.57095e-08	1	1	0.2573	3.44673	1.93553e-06	1
GRMZM2G090432_1	0.52631	-1.39101	-4.72189e-06	1	1	0.155957	1.82681	1.38887e-05	1	1	0.00885642	-4.14946	-1.27497e-05	1	0.200436	0.00752776	3.20256	2.65983e-05	1	0.462323	0.205203	-2.01964	-6.09676e-06	1	1	0.580568	1.2603	7.98766e-06	1	1	0.759931	-1.15612	-4.14393e-06	1	1	0.0399742	2.21543	4.70058e-05	1	0.51826	0.601111	1.47702	1.93108e-06	1	1	0.000119814	6.55664	2.24945e-05	1
GRMZM5G818068_1	1	2.11925	6.27948e-07	1	1	1	1.93056	5.22084e-07	1	1	1	-1.97946	-2.77612e-07	1	1	0.706427	1.84411	1.00364e-06	1	1	0.510736	-9.58026	-1.06488e-06	1	1	0.706427	2.02435	1.1095e-06	1	1	1	1.37822	4.09661e-07	1	1	0.0130583	4.34121	7.32605e-06	1	0.255149	1	-2.28375	-1.59324e-07	1	1	0.266104	5.26682	1.20936e-06	1
GRMZM2G051270_1	0.192023	-1.40745	-1.57526e-05	1	1	0.907704	-1.03805	-1.99439e-06	1	1	0.28832	-1.32014	-1.31956e-05	1	1	0.00242506	2.14839	4.43979e-05	1	0.202594	0.517007	-1.19441	-6.2927e-06	1	1	0.0560699	1.58451	3.06397e-05	1	1	0.07546	1.52604	2.75745e-05	1	0.758254	0.670293	1.107	8.88707e-06	1	1	0.371435	-1.2734	-8.84965e-06	1	1	0.00580663	1.94075	3.87757e-05	1
GRMZM2G317614_1	1	-1.76821	-5.66637e-07	1	1	0.000975531	8.58037	9.88662e-06	1	0.353252	1	-1.29633	-2.98141e-07	1	1	6.24574e-05	21.6032	1.5197e-05	1	0.0120842	1	-2.54733	-4.48044e-07	1	1	0.486804	1.42389	4.74373e-06	1	1	0.0249108	2.61618	1.80865e-05	1	0.396273	0.00150464	3.48555	3.96061e-05	1	0.0540198	0.51356	-3.47459	-7.1654e-07	1	1	1.55191e-08	29.0999	2.82713e-05	0.000978851
GRMZM2G129140_1	0.684493	-1.44241	-1.74511e-06	1	1	0.000817363	3.80434	1.59559e-05	1	0.316284	0.0347997	-4.31074	-4.36982e-06	1	0.510693	7.37692e-05	5.70888	1.85746e-05	1	0.0138069	0.133003	-3.24477	-2.72892e-06	1	0.910172	1	1.04036	8.73668e-07	1	1	0.10976	-1.82877	-9.80947e-06	1	0.937009	1	-1.00985	-2.19567e-07	1	1	1	-1.08572	-1.04212e-07	1	1	0.000173049	8.96749	1.05162e-05	1
GRMZM2G403719_1	0.599028	-1.7631	-1.86704e-06	1	1	0.104196	2.08638	4.68628e-06	1	1	0.245598	-2.77579	-2.75964e-06	1	1	0.0181051	3.81522	6.88783e-06	1	0.837831	0.465241	-2.29499	-1.38056e-06	1	1	1	1.03717	3.34512e-07	1	1	0.159034	-1.87632	-4.20336e-06	1	1	0.303271	1.47533	4.43696e-06	1	1	1	-1.45772	-4.87961e-07	1	1	0.164032	3.08654	3.24257e-06	1
GRMZM2G332390_1	1	1.1885	9.69433e-08	1	1	1	2.14881	5.90821e-07	1	1	1	-1.53088	-1.78345e-07	1	1	1	1.86588	5.29253e-07	1	1	1	-1.47638	-1.97224e-07	1	1	1	1.03201	3.53756e-08	1	1	0.289503	2.76441	1.94986e-06	1	1	2.89053e-05	11.0855	1.15023e-05	1	0.00221259	1	1.23237	7.80639e-08	1	1	0.0313551	9.09371	2.71903e-06	1
GRMZM2G446454_1	1	2.59115	3.59639e-07	1	1	1	1.00439	9.93208e-10	1	1	0.00111945	23.8579	5.16646e-06	1	0.042129	1	-1.29593	-1.33739e-07	1	1	0.0021585	11.3267	6.04796e-06	1	0.0601545	1	1.9907	2.24908e-07	1	1	6.89043e-11	82.4076	1.8481e-05	4.34607e-06	2.61811e-08	6.62828e-11	46.5967	2.06063e-05	4.18072e-06	2.50343e-08	0.686325	1.23016	1.24115e-06	1	1	0.000223865	3.46927	1.33155e-05	1
GRMZM2G124918_1	0.789989	1.10259	1.66414e-06	1	1	0.0155037	2.12883	1.83106e-05	1	1	0.0845224	-1.92782	-7.80677e-06	1	0.857514	0.00554	2.36601	2.4431e-05	1	0.377354	0.192782	-1.58214	-6.58066e-06	1	1	0.508437	1.22543	7.78448e-06	1	1	0.0379295	-1.90933	-1.64458e-05	1	0.51894	0.476135	-1.24399	-8.29958e-06	1	1	0.505583	1.3435	2.89026e-06	1	1	0.0376781	2.14945	9.67157e-06	1
GRMZM2G170128_1	0.679023	-1.20375	-5.03846e-06	1	1	1	-1.00759	-2.24294e-07	1	1	0.00735018	-2.92814	-1.96013e-05	1	0.179344	0.0404459	2.09346	2.70399e-05	1	1	0.000842766	-4.41541	-1.91282e-05	1	0.0298465	0.110558	1.75232	2.22257e-05	1	1	0.0806448	-1.92927	-1.42299e-05	1	0.785138	0.321923	-1.41274	-1.51244e-05	1	1	0.267101	-1.81516	-4.56538e-06	1	1	0.380408	1.50631	5.14708e-06	1
GRMZM5G819464_1	0.057534	-2.61238	-5.46852e-06	1	1	0.261241	1.56199	4.97926e-06	1	1	0.756031	-1.27255	-1.8976e-06	1	1	0.00123957	4.1935	1.0831e-05	1	0.123289	0.110776	2.2479	4.23236e-06	1	0.851529	1	1.02769	3.83258e-07	1	1	0.731983	-1.17046	-2.01549e-06	1	1	0.0757593	1.74793	1.06376e-05	1	0.750588	1	1.095	6.61443e-07	1	1	0.200014	1.69822	4.86138e-06	1
GRMZM2G339562_1	0.894712	-1.08457	-1.63874e-06	1	1	0.8529	1.09081	1.90834e-06	1	1	0.123006	-1.8286	-9.52277e-06	1	1	0.0276845	2.24255	2.40765e-05	1	1	0.601499	-1.234	-3.67431e-06	1	1	0.0766852	1.89555	2.05294e-05	1	1	1	1.03194	7.32098e-07	1	1	0.13052	1.68611	2.98136e-05	1	0.974712	0.521434	1.3663	4.20972e-06	1	1	0.0648864	2.05835	1.21632e-05	1
GRMZM2G032910_2	0.254022	-1.58971	-5.9973e-06	1	1	0.0251331	2.11892	1.80898e-05	1	1	0.071763	-2.11321	-8.51661e-06	1	0.772683	0.000516613	3.44553	2.48707e-05	1	0.0631489	0.793673	-1.1416	-1.26144e-06	1	1	1	1.02287	7.83582e-07	1	1	0.079072	-1.78301	-1.5044e-05	1	0.776126	0.922879	-1.04666	-1.56223e-06	1	1	0.777595	1.16442	1.25787e-06	1	1	0.0218637	2.51132	1.15624e-05	1
GRMZM2G032910_3	0.713107	-1.20991	-2.10273e-06	1	1	0.00523202	2.47549	1.78831e-05	1	0.852121	0.166316	-1.75255	-5.20438e-06	1	1	0.00111986	3.05264	2.0562e-05	1	0.11411	0.568852	-1.28757	-2.23732e-06	1	1	1	1.01921	5.76222e-07	1	1	0.0711476	-1.76498	-1.3004e-05	1	0.727556	1	1.00318	9.71206e-08	1	1	1	1.12498	8.64329e-07	1	1	0.0164089	2.45806	1.00835e-05	1
GRMZM2G032910_4	0.405671	-1.37058	-5.59608e-06	1	1	0.00402017	2.42743	2.95438e-05	1	0.741261	0.123864	-1.7891	-9.12866e-06	1	1	0.000237935	3.28886	3.45642e-05	1	0.0346524	0.396511	-1.42552	-4.50768e-06	1	1	0.971565	-1.01159	-5.7571e-07	1	1	0.0309096	-1.94717	-2.44389e-05	1	0.45527	1	-1.0025	-1.23646e-07	1	1	0.906717	-1.09205	-9.75105e-07	1	1	0.0200273	2.23038	1.42336e-05	1
GRMZM2G032910_5	0.326177	-1.44087	-5.42903e-06	1	1	0.00456049	2.36777	2.4269e-05	1	0.781653	0.114488	-1.82009	-7.99474e-06	1	1	0.000203166	3.41173	2.9699e-05	1	0.0308784	0.625607	-1.27265	-2.63822e-06	1	1	1	1.00002	1.005e-09	1	1	0.0817687	-1.68642	-1.71001e-05	1	0.792273	1	-1.01098	-4.56382e-07	1	1	1	-1.00749	-7.25023e-08	1	1	0.00704609	2.55545	1.51636e-05	1
GRMZM2G032910_1	0.0606646	-1.96504	-1.09512e-05	1	1	0.00526884	2.32154	2.94693e-05	1	0.852121	0.0606646	-1.96231	-1.09354e-05	1	0.725213	9.09837e-06	4.30178	3.74683e-05	0.573871	0.00304545	0.662172	1.20994	2.38239e-06	1	1	0.858683	-1.06048	-2.95223e-06	1	1	0.107513	-1.60638	-1.95416e-05	1	0.93574	0.631028	1.16042	7.83126e-06	1	1	0.662172	1.20826	2.3666e-06	1	1	0.0021687	2.83595	2.08631e-05	1
GRMZM2G073114_1	0.403111	-1.57337	-3.36868e-06	1	1	0.225986	1.76484	7.07012e-06	1	1	0.403111	-1.57297	-3.36718e-06	1	1	0.140055	2.10604	6.49818e-06	1	1	0.558769	1.40246	2.36455e-06	1	1	0.554424	-1.31848	-3.94062e-06	1	1	0.00230903	3.27065	3.70434e-05	1	0.0746104	2.35416e-05	5.33172	5.35979e-05	1	0.00184044	0.558769	1.40211	2.36305e-06	1	1	4.54464e-07	9.07951	4.74807e-05	0.0286648
GRMZM5G892700_1	1	-1.07744	-3.99118e-08	1	1	0.37528	3.59823	1.44284e-06	1	1	1	-2.9612	-3.67786e-07	1	1	0.125294	5.78315	2.46527e-06	1	1	1	-1.22301	-9.39809e-08	1	1	0.754182	1.49171	9.8251e-07	1	1	1	1.07731	1.54481e-07	1	1	0.00955621	3.42265	7.22111e-06	1	0.206775	1	2.24723	2.33894e-07	1	1	0.125168	11.4789	1.96511e-06	1
GRMZM2G122654_1	0.199572	-1.53614	-2.78182e-05	1	1	6.37462e-05	3.48118	0.00019776	1	0.0618573	9.81769e-07	-5.62425	-6.55326e-05	0.0619241	0.000116028	4.41787e-09	6.85699	0.000303895	0.000278653	9.60872e-06	2.71414e-05	-4.71291	-4.08766e-05	1	0.00186078	0.406277	1.28226	7.83166e-05	1	1	0.00677147	-2.28371	-0.000155967	1	0.165994	0.155298	-1.53049	-0.000123319	1	1	0.62249	-1.28723	-3.16221e-06	1	1	1.19704e-09	8.57335	0.000107326	7.55023e-05
GRMZM2G089873_1	0.866205	-1.08082	-1.5236e-06	1	1	0.599105	-1.22524	-3.74583e-06	1	1	0.219123	-1.51712	-6.94535e-06	1	1	0.62591	1.18823	3.54862e-06	1	1	0.151511	-1.64557	-7.39601e-06	1	0.974547	0.398507	1.34701	5.77086e-06	1	1	0.855366	1.07269	1.20889e-06	1	1	0.00460431	2.22298	2.73963e-05	1	0.121707	0.732592	-1.17233	-1.97426e-06	1	1	0.425588	1.32823	4.4084e-06	1
GRMZM2G381453_1	0.422499	-1.67817	-2.65873e-06	1	1	0.0830028	1.91687	6.03225e-06	1	1	0.626187	1.30965	2.03722e-06	1	1	0.000284873	4.72239	1.45935e-05	1	0.0397294	0.671968	1.47014	1.84317e-06	1	1	0.298902	1.46803	5.90249e-06	1	1	0.258081	1.49285	6.21557e-06	1	1	0.247552	-1.50196	-6.18739e-06	1	1	0.396543	-1.49496	-2.85278e-06	1	1	0.0303668	2.18502	1.02106e-05	1
GRMZM2G067591_1	0.195646	-1.89214	-2.03809e-05	1	1	0.00318899	3.89731	0.000125239	1	0.661652	3.47431e-05	-9.61347	-3.87296e-05	1	0.00242142	2.61082e-05	7.78332	0.000154965	1	0.00653472	0.310181	-1.69817	-9.39228e-06	1	1	0.910637	1.05547	9.34533e-06	1	1	0.260067	-1.65507	-6.66781e-05	1	1	0.934757	1.04125	7.33518e-06	1	1	0.0726894	2.9919	8.95638e-06	1	1	1.80472e-08	22.6375	9.72906e-05	0.00113831
GRMZM2G144420_1	0.866568	-1.19609	-1.29357e-06	1	1	0.876818	1.10404	8.209e-07	1	1	0.106365	-2.26894	-4.41273e-06	1	0.98769	0.437183	1.50863	3.35528e-06	1	1	0.0979189	-3.09921	-4.46816e-06	1	0.798157	0.776763	1.14244	1.24082e-06	1	1	0.0927864	-2.41524	-5.10439e-06	1	0.852579	0.290721	1.50003	4.97629e-06	1	1	0.568028	-1.63378	-1.34899e-06	1	1	1	1.03717	1.29247e-07	1
GRMZM2G087827_1	0.301602	-1.97493	-2.76316e-06	1	1	0.0128735	3.45184	1.37239e-05	1	1	0.0503464	-5.25222	-4.53166e-06	1	0.644127	0.000120815	8.37474	2.09016e-05	1	0.020848	0.257372	-5.60687	-2.32873e-06	1	1	0.643381	1.22848	4.4146e-06	1	1	0.417465	-1.49773	-6.42087e-06	1	1	0.958507	1.03758	8.91953e-07	1	1	1	-2.10828	-5.60226e-07	1	1	0.000307302	12.1049	1.18347e-05	1
AC197764.4_FG003_1	0.710991	-1.38744	-1.53373e-06	1	1	5.61618e-05	6.38066	2.95523e-05	1	0.0587936	0.187115	-2.70342	-3.4607e-06	1	1	5.16898e-08	13.4078	4.91176e-05	0.00326028	5.34473e-05	0.635973	-1.59818	-1.48166e-06	1	1	0.279823	1.51453	1.80316e-05	1	1	0.677858	-1.19326	-5.67589e-06	1	1	0.824112	-1.10483	-5.03602e-06	1	1	1	1.21919	4.45314e-07	1	1	3.30042e-07	14.4558	2.73371e-05	0.0208171
GRMZM2G173596_1	0.701568	-1.7603	-8.69356e-07	1	1	0.0275785	4.00012	6.03861e-06	1	1	0.394183	-4.41988	-1.5574e-06	1	1	0.000774588	9.10446	9.26692e-06	1	0.0864829	0.507853	-3.59154	-8.25065e-07	1	1	0.691658	1.29299	2.35895e-06	1	1	0.760085	-1.2472	-1.59582e-06	1	1	0.000182418	3.79659	2.91135e-05	1	0.00998772	1	-1.4304	-1.37025e-07	1	1	0.000692382	14.1758	6.00019e-06	1
GRMZM2G134597_1	1	-1.35498	-3.59215e-07	1	1	0.00040833	8.38459	1.01253e-05	1	0.20069	0.632268	-2.37137	-7.92931e-07	1	1	1.71766e-09	24.9817	2.42675e-05	0.000108339	5.93263e-06	0.504916	-2.73334	-6.41705e-07	1	1	0.018748	2.1989	1.37831e-05	1	1	0.698348	-1.19043	-1.83905e-06	1	1	0.00211683	2.2868	3.25297e-05	1	0.0688586	1	-1.56181	-2.0799e-07	1	1	0.000144829	16.7023	9.07915e-06	1
GRMZM2G150893_3	0.00894568	-2.88922	-1.09696e-05	1	1	0.417667	-1.37748	-4.59722e-06	1	1	0.355506	-1.40628	-4.84662e-06	1	1	1.02409e-05	5.18302	2.42884e-05	0.645937	0.0033125	0.220693	1.77767	4.51548e-06	1	1	0.00733468	2.47109	1.7916e-05	1	1	2.32018e-06	4.38144	4.11818e-05	0.146343	0.000273029	1	1.01082	3.25664e-07	1	1	0.716907	-1.15573	-1.60747e-06	1	1	1.38017e-06	4.47304	4.14312e-05	0.0870528
GRMZM5G869635_1	1	1.01073	7.30656e-08	1	1	0.180749	1.62598	4.26107e-06	1	1	0.000257791	-14.1124	-6.32469e-06	1	0.0133278	5.95383e-05	3.42562	1.66885e-05	1	0.0117354	0.00768124	-5.42749	-5.61246e-06	1	0.153044	0.00597256	2.12942	1.25005e-05	1	1	0.00405319	-3.56044	-7.95947e-06	1	0.113421	0.0390992	-1.70752	-9.76578e-06	1	0.511838	1	2.62807	7.85294e-07	1	1	0.125923	6.44482	2.62629e-06	1
AC225718.2_FG006_1	0.021428	-2.52938	-2.08592e-05	1	1	0.0213861	2.39602	4.81604e-05	1	1	0.969407	-1.02578	-8.66949e-07	1	1	9.00179e-07	7.29999	8.59257e-05	0.0567779	0.000493721	0.0838447	2.01659	1.38652e-05	1	0.72464	0.621993	1.20453	1.6906e-05	1	1	0.129998	1.72275	5.97416e-05	1	0.988721	0.163184	1.65029	6.47458e-05	1	1	0.641476	-1.22277	-6.12705e-06	1	1	0.000120327	4.23416	0.000108769	1
AC225718.2_FG009_1	0.00463179	-3.75528	-3.33849e-05	1	1	0.104958	1.9852	4.4828e-05	1	1	0.00585691	-3.49166	-3.24701e-05	1	0.150845	0.000291145	5.42154	5.35744e-05	1	0.0403597	0.187793	1.89981	1.09027e-05	1	1	0.442972	-1.37507	-2.46385e-05	1	1	0.220905	-1.66926	-3.6216e-05	1	1	0.914249	1.0557	3.65904e-06	1	1	0.246705	1.76644	9.9879e-06	1	1	0.00173578	4.15252	4.1082e-05	1
GRMZM2G140443_2	0.78824	1.1383	1.21348e-06	1	1	0.279545	1.55663	4.88387e-06	1	1	1	-1.09975	-7.95828e-07	1	1	0.49218	1.37367	3.73203e-06	1	1	0.383471	-1.45101	-3.10435e-06	1	1	1	1.00451	6.16413e-08	1	1	0.829044	-1.11352	-1.39239e-06	1	1	0.0396424	2.05117	1.44216e-05	1	0.514838	0.753093	-1.15909	-1.09505e-06	1	1	0.297197	1.53738	4.28731e-06	1
GRMZM2G382785_1	0.117514	-2.07491	-6.935e-06	1	1	0.278998	1.5534	7.40826e-06	1	1	0.00353433	-4.67568	-1.05237e-05	1	0.104905	0.000163017	5.14518	2.67435e-05	1	0.0260968	0.067386	-3.78293	-4.74623e-06	1	0.638855	0.206541	1.59631	1.24002e-05	1	1	0.946979	-1.06767	-1.31809e-06	1	1	0.0333346	2.07409	3.56546e-05	1	0.470306	0.547154	-1.67874	-1.15757e-06	1	1	0.000105031	6.80284	1.66138e-05	1
GRMZM2G080183_1	0.184021	-1.83526	-4.54123e-06	1	1	0.0979161	1.76226	7.60595e-06	1	1	0.0829122	-2.14911	-5.33522e-06	1	0.846351	0.0253716	2.58793	8.63342e-06	1	1	0.848832	1.26313	1.43063e-06	1	1	0.517175	-1.24973	-3.51376e-06	1	1	0.259619	-1.46171	-5.55428e-06	1	1	0.00044629	2.55079	2.18201e-05	1	0.0207897	0.433769	1.47914	2.22462e-06	1	1	0.0231978	2.59101	7.3869e-06	1
GRMZM2G162098_1	1	-1.24287	-4.39778e-07	1	1	0.00732844	3.93762	6.61129e-06	1	1	0.68771	-1.64704	-8.84135e-07	1	1	0.000187907	6.90899	1.06999e-05	1	0.0291923	0.625168	-2.02928	-9.18456e-07	1	1	0.44295	1.41175	3.64883e-06	1	1	0.459726	-1.45843	-2.78557e-06	1	1	1	1.00627	7.84933e-08	1	1	1	-1.53131	-4.74098e-07	1	1	0.0130742	4.44685	4.70986e-06	1
GRMZM2G091672_1	1	1.03727	6.52849e-08	1	1	0.146537	2.72965	3.02971e-06	1	1	1	-1.63445	-6.79938e-07	1	1	0.00158683	5.77961	8.68415e-06	1	0.146724	0.625168	-2.49344	-1.08824e-06	1	1	0.062265	2.19626	5.71972e-06	1	1	0.803971	-1.25418	-9.69025e-07	1	1	0.628572	-1.18736	-1.65706e-06	1	1	1	-1.47073	-3.43014e-07	1	1	0.180128	3.55728	2.74062e-06	1
GRMZM2G347766_1	0.882118	-1.15543	-1.27712e-06	1	1	0.0383774	2.03592	9.8348e-06	1	1	0.239397	-1.78465	-4.17409e-06	1	1	0.0115768	2.46763	1.2059e-05	1	0.638841	0.196159	-1.86408	-3.80876e-06	1	1	0.931963	1.049	9.47115e-07	1	1	0.121177	-1.75786	-8.33306e-06	1	0.965286	0.931963	-1.06638	-1.26212e-06	1	1	1	-1.20685	-9.11789e-07	1	1	0.0862445	2.06695	5.67584e-06	1
GRMZM2G168115_1	0.193531	-1.88413	-4.29316e-06	1	1	0.00470797	2.87264	1.71328e-05	1	0.789995	0.451072	-1.47666	-2.95327e-06	1	1	0.000136972	4.90835	1.89782e-05	1	0.0231618	1	1.081	3.93332e-07	1	1	0.80071	-1.1027	-2.44774e-06	1	1	0.851049	-1.08126	-1.9752e-06	1	1	0.095599	1.69265	1.65086e-05	1	0.861771	0.854686	-1.18033	-9.4656e-07	1	1	0.000608655	3.92313	1.81108e-05	1
GRMZM2G128807_5	0.451769	1.39596	4.75523e-06	1	1	0.321125	-1.56458	-4.33362e-06	1	1	0.91262	-1.06741	-7.58398e-07	1	1	0.0885536	-2.10902	-8.81561e-06	1	1	0.224691	1.5093	8.53826e-06	1	1	1	1.0356	2.73231e-07	1	1	1.35083e-06	6.03807	3.86713e-05	0.0852022	0.000173175	1	1.03865	3.07261e-07	1	1	0.0258783	2.24894	1.40519e-05	1	1	5.55372e-05	4.11936	3.5096e-05	1
GRMZM2G048073_1	0.702795	-1.78544	-9.3053e-07	1	1	0.000472771	6.71187	1.20821e-05	1	0.220886	0.137965	-6.61459	-1.79547e-06	1	1	0.000267294	9.91291	1.05593e-05	1	0.0378861	0.508572	-3.47697	-8.43989e-07	1	1	0.684992	-1.20889	-2.45325e-06	1	1	0.0916395	-2.17564	-7.67174e-06	1	0.852141	0.379184	-1.58718	-4.34474e-06	1	1	1	1.06551	2.09483e-08	1	1	0.000750515	20.4061	6.20579e-06	1
GRMZM2G173192_1	0.377638	-1.61001	-4.10732e-06	1	1	5.26711e-06	8.76985	8.42293e-05	0.332218	0.0174852	0.0806177	-3.09019	-7.33248e-06	1	0.83127	5.77826e-10	22.5925	0.000145387	3.64458e-05	2.60327e-06	0.518653	-1.69405	-2.75858e-06	1	1	0.256132	1.60008	5.70499e-05	1	1	0.678821	1.18949	1.80149e-05	1	1	0.280451	1.54957	8.36003e-05	1	1	1	1.133	4.66584e-07	1	1	7.63901e-11	32.2359	0.000109577	4.81823e-06
GRMZM2G029087_2	0.191377	-1.98593	-4.36886e-06	1	1	0.170863	1.60465	5.32095e-06	1	1	0.0773684	-2.40152	-5.13569e-06	1	0.811969	0.00710117	3.11228	9.35994e-06	1	0.44656	0.279832	-2.11742	-2.33847e-06	1	1	1	-1.02392	-3.29878e-07	1	1	0.435793	-1.31391	-3.37371e-06	1	1	0.90654	1.10669	1.47134e-06	1	1	0.558095	-1.751	-1.57164e-06	1	1	0.0180728	2.93292	7.08294e-06	1
GRMZM2G029087_3	0.286096	-1.38649	-3.09263e-05	1	1	0.0678832	1.72556	8.0497e-05	1	1	0.0222211	-2.01324	-5.58374e-05	1	0.380243	0.000782599	2.7922	0.00014341	1	0.0869043	0.14622	-1.58179	-2.94313e-05	1	0.953347	0.601992	1.16708	3.1987e-05	1	1	0.728172	-1.11042	-1.90373e-05	1	1	0.811215	-1.07318	-1.52353e-05	1	1	0.809735	-1.08935	-4.52021e-06	1	1	0.000204042	3.1285	0.000117297	1
GRMZM2G017249_1	0.868343	-1.06141	-4.01684e-06	1	1	0.154458	1.56647	3.93302e-05	1	1	0.527327	-1.22925	-1.29483e-05	1	1	0.0559793	1.8221	5.37764e-05	1	1	0.164298	-1.5587	-2.34469e-05	1	1	0.771581	1.09589	1.04294e-05	1	1	0.00649936	-2.38102	-6.30824e-05	1	0.161077	0.731574	1.11188	1.33348e-05	1	1	0.355588	-1.34588	-1.45155e-05	1	1	0.519727	-1.23652	-1.0804e-05	1
GRMZM2G462118_1	0.875501	-1.11774	-8.8217e-07	1	1	0.201718	1.67528	5.6553e-06	1	1	0.211507	-1.72163	-3.51031e-06	1	1	0.072296	2.08323	8.11614e-06	1	1	0.250492	-1.89507	-3.53885e-06	1	1	0.831237	1.11252	1.57867e-06	1	1	0.81914	-1.1053	-1.33658e-06	1	1	0.00104005	2.50054	2.34215e-05	1	0.0397817	1	-1.23034	-9.1071e-07	1	1	0.0206009	2.60945	7.82903e-06	1
AC207043.3_FG002_1	0.353353	-1.42311	-7.95513e-06	1	1	0.106917	1.75412	2.01776e-05	1	1	0.142735	-1.74572	-1.14296e-05	1	1	0.000517736	3.37712	4.46934e-05	1	0.0631638	0.578972	-1.27028	-4.0004e-06	1	1	0.362041	1.35285	1.65606e-05	1	1	0.496975	1.2469	1.15879e-05	1	1	0.597437	1.17918	1.13767e-05	1	1	1	-1.03553	-5.2593e-07	1	1	0.000170951	3.81824	4.31951e-05	1
GRMZM2G180211_3	0.733281	1.16897	2.61094e-06	1	1	0.000953771	3.00159	3.09284e-05	1	0.349757	0.553605	-1.28036	-3.38351e-06	1	1	1.32153e-05	3.96921	5.36325e-05	0.833544	0.00398825	0.258429	-1.53499	-6.29543e-06	1	1	0.134751	1.54581	2.5315e-05	1	1	0.672283	1.13785	6.39366e-06	1	1	0.588967	1.16731	1.19954e-05	1	1	1	-1.02558	-3.00983e-07	1	1	7.59397e-06	4.37289	4.07056e-05	0.478982
GRMZM2G075333_2	0.151741	-1.5813	-3.51031e-05	1	1	0.0633987	1.79519	7.59324e-05	1	1	0.44368	-1.27847	-2.07994e-05	1	1	0.00562268	2.42782	8.6222e-05	1	0.379299	0.919498	1.03548	2.14256e-06	1	1	0.621936	-1.16925	-2.48136e-05	1	1	0.95386	-1.02352	-3.93975e-06	1	1	0.480364	1.24504	3.59253e-05	1	1	0.599718	-1.19449	-1.21612e-05	1	1	0.0106664	2.24235	9.2792e-05	1
GRMZM2G120320_1	0.0927521	-1.72017	-1.27818e-05	1	1	0.00191764	2.43164	4.37081e-05	1	0.509888	0.0927521	-1.71037	-1.26801e-05	1	0.907883	0.000185901	3.15999	3.83362e-05	1	0.0290236	0.0928418	-1.87091	-8.26184e-06	1	0.774693	0.312529	-1.32368	-1.81537e-05	1	1	0.37227	1.27027	2.00644e-05	1	1	0.00147753	2.32524	7.43256e-05	1	0.0532839	0.0777083	-1.88164	-8.36359e-06	1	1	1.53593e-08	5.28305	7.64525e-05	0.00096877
GRMZM5G815077_1	1	-1.02789	-1.65037e-08	1	1	0.219065	4.11422	1.8939e-06	1	1	1	-1.56168	-2.18728e-07	1	1	0.125294	5.28738	2.5366e-06	1	1	1	-1.48044	-1.92002e-07	1	1	1	1.25027	6.26195e-07	1	1	0.726807	-1.6054	-9.43523e-07	1	1	0.0230128	2.89605	5.93129e-06	1	0.370188	1	1.02625	1.02224e-08	1	1	0.250168	4.00218	1.1691e-06	1
GRMZM2G063851_4	0.152731	-1.43712	-3.65495e-05	1	1	0.326014	1.26818	3.22249e-05	1	1	0.00381945	-2.08058	-6.24087e-05	1	0.111529	0.0233996	1.7608	6.36138e-05	1	0.987889	0.0945049	-1.54483	-2.9489e-05	1	0.782771	0.888638	-1.03505	-5.16061e-06	1	1	0.157618	-1.41262	-4.4512e-05	1	1	0.954185	-1.01726	-2.4982e-06	1	1	0.836732	-1.06706	-3.62976e-06	1	1	0.0135951	1.86784	5.01216e-05	1
GRMZM2G082504_1	1	1.29528	9.22616e-08	1	1	0.0156986	11.7143	3.34769e-06	1	1	1	1.10493	3.27859e-08	1	1	0.00346079	15.4075	5.8309e-06	1	0.266148	1	-1.17846	-6.1289e-08	1	1	0.360315	1.70366	2.57548e-06	1	1	0.549333	-1.70039	-1.50761e-06	1	1	0.0243079	2.16369	7.2563e-06	1	0.38455	1	-1.00528	-1.81329e-09	1	1	0.125168	6.23494	1.80729e-06	1
AC214771.3_FG003_1	0.355234	-2.344	-2.01261e-06	1	1	0.00601431	3.51583	8.83077e-06	1	0.926318	0.188982	-2.66561	-2.19328e-06	1	1	4.47464e-05	8.96617	1.19291e-05	1	0.00969873	1	-1.48554	-4.8944e-07	1	1	0.899152	1.08798	1.08577e-06	1	1	0.0215198	-2.81359	-7.9547e-06	1	0.363489	0.0191273	-2.73978	-8.526e-06	1	0.330531	1	-1.30631	-3.08769e-07	1	1	0.0723871	3.33091	3.06935e-06	1
GRMZM2G159759_1	0.899949	-1.05227	-2.02613e-06	1	1	0.00881693	2.15949	4.72925e-05	1	1	0.812424	1.07696	3.13915e-06	1	1	0.000200641	2.97228	7.64477e-05	1	0.0307913	0.824592	-1.08643	-3.08374e-06	1	1	0.348755	1.30801	2.71291e-05	1	1	0.459127	1.23219	2.04511e-05	1	1	0.583903	1.16613	1.91394e-05	1	1	0.50405	-1.23121	-8.24902e-06	1	1	0.00165876	2.47074	6.46044e-05	1
GRMZM2G174128_1	0.726807	-1.62147	-9.25948e-07	1	1	0.581617	1.80016	1.93308e-06	1	1	1	-1.0295	-6.92173e-08	1	1	0.22714	2.67452	2.49491e-06	1	1	1	1.0756	1.12637e-07	1	1	1	-1.09138	-3.64121e-07	1	1	0.648315	1.30508	1.32676e-06	1	1	0.052944	2.38616	5.52363e-06	1	0.629119	1	-1.46432	-7.44094e-07	1	1	0.119085	2.41864	3.32906e-06	1
GRMZM2G160370_1	0.602456	-1.3577	-2.13403e-06	1	1	0.175259	1.72766	5.89412e-06	1	1	0.733774	-1.23897	-1.56233e-06	1	1	0.160026	1.90858	5.42065e-06	1	1	1	-1.08536	-4.69224e-07	1	1	0.712255	-1.229	-2.60751e-06	1	1	0.229554	-1.60826	-5.29274e-06	1	1	0.151966	1.63059	7.18034e-06	1	1	0.849857	-1.18937	-1.04093e-06	1	1	0.616677	1.33095	2.16371e-06	1
GRMZM2G424519_1	0.548298	-1.31699	-2.34252e-06	1	1	0.0375037	2.05491	1.02669e-05	1	1	0.612244	1.26518	2.58087e-06	1	1	0.0108154	2.55518	1.14926e-05	1	0.606464	0.755293	1.14611	1.07973e-06	1	1	0.865045	-1.05914	-1.11675e-06	1	1	0.810815	1.09955	1.99102e-06	1	1	0.0203992	1.94836	1.79074e-05	1	0.346341	0.366686	-1.45382	-3.84366e-06	1	1	0.0746903	1.7859	9.677e-06	1
GRMZM2G453575_1	1	-1.76749	-3.48696e-07	1	1	1	1.4448	3.57189e-07	1	1	1	-5.1072	-6.45794e-07	1	1	1	2.34671	6.11856e-07	1	1	1	-2.00852	-2.2813e-07	1	1	1	-1.08819	-9.40287e-08	1	1	1	1.60932	7.06948e-07	1	1	2.03697e-05	10.7159	1.03589e-05	1	0.00163668	1	1.43863	6.89683e-08	1	1	0.250168	11.875	1.70993e-06	1
GRMZM2G133430_1	0.627858	1.17652	6.36127e-06	1	1	0.000207094	3.16412	7.79893e-05	1	0.131942	0.239454	-1.49323	-1.19036e-05	1	1	0.0003127	3.0585	8.72775e-05	1	0.0425987	0.23147	-1.48485	-1.38446e-05	1	1	0.677054	1.13724	1.56496e-05	1	1	0.93848	-1.02847	-3.15617e-06	1	1	0.946746	1.02264	2.93523e-06	1	1	0.649188	1.18316	4.42032e-06	1	1	1.55244e-06	4.594	8.67367e-05	0.0979188
GRMZM2G366910_1	0.126414	-1.97398	-1.33823e-05	1	1	3.21327e-05	4.91918	0.000106297	1	0.043122	0.000858492	-4.64947	-2.12888e-05	1	0.0352071	6.66001e-09	11.0163	0.000137623	0.000420074	1.27295e-05	0.0607076	-2.59396	-8.44298e-06	1	0.615267	0.73242	1.13449	1.79438e-05	1	1	0.291477	-1.45425	-4.16748e-05	1	1	0.773138	1.10833	1.63967e-05	1	1	1	-1.10129	-5.36516e-07	1	1	7.58179e-10	15.7274	8.59105e-05	4.78214e-05
GRMZM2G569948_1	0.276335	-1.48939	-7.95965e-06	1	1	0.2129	1.52088	1.2618e-05	1	1	0.355629	-1.41251	-7.0745e-06	1	1	0.0245481	2.167	1.89808e-05	1	1	0.933216	1.05779	9.39923e-07	1	1	0.928699	-1.04531	-1.59693e-06	1	1	0.928699	-1.0452	-1.59329e-06	1	1	0.064891	1.76624	2.70063e-05	1	0.696038	1	1.00319	5.47734e-08	1	1	0.0369354	2.05537	1.80992e-05	1
GRMZM2G028677_1	0.211774	-2.05663	-6.77879e-06	1	1	0.0114479	3.24931	2.9678e-05	1	1	0.320038	-1.75862	-5.69163e-06	1	1	0.000253904	6.22227	3.35034e-05	1	0.0364801	0.61167	-1.45641	-2.01049e-06	1	1	0.860092	-1.07399	-2.9534e-06	1	1	1	-1.00402	-1.71585e-07	1	1	0.186121	1.7216	2.88056e-05	1	1	0.354918	-1.70321	-3.09765e-06	1	1	0.00021565	5.69142	3.5198e-05	1
GRMZM2G043893_2	0.584618	-1.2679	-2.3468e-06	1	1	0.42658	1.38136	4.2357e-06	1	1	0.000157392	-8.02157	-9.7222e-06	1	0.00874654	0.1738	1.67508	5.9137e-06	1	1	0.00541212	-4.58909	-6.85114e-06	1	0.119987	1	-1.04558	-6.68807e-07	1	1	0.107009	-1.8988	-7.26239e-06	1	0.932891	0.214578	1.52689	7.73147e-06	1	1	0.695962	1.37863	5.2426e-07	1	1	0.00277049	5.83564	6.69551e-06	1
GRMZM2G043893_3	0.830072	-1.1791	-1.53422e-06	1	1	0.0951114	2.2516	1.26421e-05	1	1	0.00798629	-6.42026	-8.52743e-06	1	0.18438	0.077345	2.42872	1.22391e-05	1	1	0.705024	-1.25596	-1.74584e-06	1	1	0.873081	-1.09311	-1.93716e-06	1	1	0.0951114	-2.29765	-1.28445e-05	1	0.865764	0.0796343	2.11921	2.32859e-05	1	0.771204	0.0467456	4.33537	5.24738e-06	1	1	0.00798629	6.29159	8.32499e-06	1
GRMZM2G423643_1	1	1.07322	4.09015e-07	1	1	0.0651375	2.18965	6.64561e-06	1	1	0.233423	-1.93268	-2.6958e-06	1	1	0.00223889	3.16196	1.29613e-05	1	0.190832	0.0922037	-2.75641	-3.82019e-06	1	0.774206	0.238716	1.54978	6.72475e-06	1	1	1	-1.02056	-2.46365e-07	1	1	0.062866	1.67485	1.27929e-05	1	0.687568	0.761661	-1.32891	-7.15381e-07	1	1	0.001449	4.14666	9.09504e-06	1
GRMZM2G016434_1	0.625168	-1.8848	-7.65608e-07	1	1	0.22714	2.47923	2.41248e-06	1	1	1	-1.19701	-2.68417e-07	1	1	0.0657547	5.78863	4.14355e-06	1	1	1	-1.32272	-2.11117e-07	1	1	0.814902	1.23878	9.65466e-07	1	1	0.152688	2.0407	4.20794e-06	1	1	0.425662	1.50975	2.55324e-06	1	1	1	-2.08275	-7.08307e-07	1	1	0.00133964	6.0561	6.88884e-06	1
GRMZM2G172230_1	0.579891	1.18072	5.49024e-06	1	1	0.00506797	2.10617	3.36059e-05	1	0.830279	0.0721496	-1.68676	-1.23693e-05	1	0.775032	0.000218015	2.58662	5.69128e-05	1	0.0325855	0.0187316	-2.01452	-1.80646e-05	1	0.286142	0.129802	1.45005	2.87972e-05	1	1	0.000809886	-2.46019	-3.79775e-05	1	0.0337403	0.00522793	-2.01115	-4.6649e-05	1	0.134262	1	-1.01152	-2.0507e-07	1	1	0.252344	1.44404	7.99759e-06	1
GRMZM2G113332_1	1	1.01411	3.62853e-07	1	1	0.523437	-1.24552	-5.06761e-06	1	1	6.65074e-08	4.37601	8.679e-05	0.00419489	1.09398e-05	0.530289	-1.25217	-5.25022e-06	1	1	2.3045e-08	4.68794	9.61473e-05	0.00145354	4.18253e-06	1	1.00873	1.80246e-07	1	1	9.79881e-10	5.6084	9.51187e-05	6.1805e-05	2.92915e-07	0.0460752	1.8672	1.80555e-05	1	0.570546	0.752022	1.0864	9.72015e-06	1	1	0.928239	1.02899	3.26103e-06	1
GRMZM2G074017_1	0.784706	1.10363	2.68862e-06	1	1	0.0355739	2.00192	2.59946e-05	1	1	0.0447331	-2.14472	-1.38477e-05	1	0.592005	0.00355291	2.57549	4.51117e-05	1	0.272292	0.161945	-1.64937	-1.12732e-05	1	1	0.258035	1.41983	2.18057e-05	1	1	0.0525385	-1.91365	-2.47978e-05	1	0.630136	0.243176	1.43347	3.19664e-05	1	1	0.373172	1.43508	5.26314e-06	1	1	0.0343036	2.24365	1.50445e-05	1
GRMZM2G139300_1	0.68771	-2.16064	-1.13094e-06	1	1	0.68771	-1.71388	-8.76937e-07	1	1	0.37528	-2.57804	-1.28871e-06	1	1	0.0657547	4.95255	3.85141e-06	1	1	1	-1.52913	-3.37178e-07	1	1	0.0657547	3.92849	3.59741e-06	1	1	1	1.36158	4.44167e-07	1	1	0.406092	1.49222	2.37535e-06	1	1	1	-1.28155	-1.79414e-07	1	1	0.625168	2.04811	8.55935e-07	1
GRMZM2G139300_2	0.0276132	-1.85149	-3.08747e-05	1	1	0.001222	2.31942	8.85787e-05	1	0.391252	0.0865683	-1.59762	-2.5113e-05	1	0.872098	1.16659e-08	4.76152	0.000136392	0.000735818	1.88671e-05	0.842812	-1.082	-2.74809e-06	1	1	0.684532	1.10878	1.69386e-05	1	1	0.874099	-1.04645	-6.91181e-06	1	1	0.00283175	2.09523	0.000189094	1	0.0865358	0.458241	-1.25394	-8.50983e-06	1	1	2.45165e-06	3.54107	0.00010678	0.154635
GRMZM2G071484_1	1	-1.0159	-2.15466e-08	1	1	0.0338744	4.08479	4.24637e-06	1	1	1	1.14366	1.97752e-07	1	1	0.000893078	7.36752	8.62803e-06	1	0.0961263	1	1.26429	3.58113e-07	1	1	0.276343	1.77542	4.3601e-06	1	1	1	1.03913	2.20004e-07	1	1	0.00179952	2.96276	1.95942e-05	1	0.0626049	1	1.08818	1.38814e-07	1	1	0.0529517	3.71144	4.26863e-06	1
GRMZM2G303964_1	0.526853	-1.44367	-1.71979e-06	1	1	0.0903102	2.18176	6.61322e-06	1	1	0.0803044	-3.6595	-4.0669e-06	1	0.830034	0.0435543	2.6508	6.39901e-06	1	1	0.374168	-2.22108	-2.13107e-06	1	1	0.720023	-1.18822	-1.934e-06	1	1	0.370875	-1.4939	-4.03656e-06	1	1	0.12622	1.77323	7.94515e-06	1	0.955155	1	1.14128	2.16041e-07	1	1	0.0104147	5.34447	6.64356e-06	1
GRMZM2G057841_1	0.714227	1.23202	2.34049e-06	1	1	0.042308	2.6239	1.63813e-05	1	1	0.0929195	-2.53864	-6.114e-06	1	0.908793	0.00626334	3.54756	3.16614e-05	1	0.409385	0.0196778	-3.92553	-9.26216e-06	1	0.296023	0.242182	1.66571	1.76206e-05	1	1	0.231355	1.6808	1.80199e-05	1	1	0.0349983	2.37086	6.04407e-05	1	0.486337	0.829477	-1.25511	-8.07668e-07	1	1	2.07209e-06	11.196	4.05152e-05	0.130695
GRMZM2G113439_2	0.817405	-1.09087	-1.20252e-06	1	1	0.0781635	1.69539	1.0039e-05	1	1	0.319565	-1.43025	-4.34284e-06	1	1	0.0161729	2.05129	1.39127e-05	1	0.777508	0.352246	-1.47148	-4.24035e-06	1	1	0.760737	1.10914	2.67126e-06	1	1	0.253551	-1.40498	-7.05497e-06	1	1	0.82056	-1.08318	-2.08467e-06	1	1	0.884876	-1.12231	-1.10003e-06	1	1	0.103563	1.72588	7.32682e-06	1
GRMZM2G460958_1	1	-1.20708	-2.26956e-07	1	1	0.0962865	3.50467	3.31358e-06	1	1	1	-1.67304	-5.32208e-07	1	1	0.0421091	5.12402	4.51996e-06	1	1	1	-1.61417	-4.17017e-07	1	1	0.852443	1.21124	9.79426e-07	1	1	0.00287268	3.96363	1.3741e-05	1	0.088214	4.53516e-09	11.6578	5.98541e-05	0.000286051	1.11906e-06	1	-1.16461	-1.11765e-07	1	1	6.05579e-07	23.2405	1.75868e-05	0.0381963
GRMZM2G105429_1	1	-3.06804	-5.84431e-07	1	1	1	1.30107	2.61039e-07	1	1	1	-1.96521	-4.25843e-07	1	1	0.503476	3.63744	7.45344e-07	1	1	1	1.96984	2.74077e-07	1	1	1	-1.0974	-1.00125e-07	1	1	1	-1.28907	-2.52966e-07	1	1	8.37291e-07	15.6893	1.50998e-05	0.0528113	0.000109699	1	1.26177	1.15489e-07	1	1	1	1.98351	4.33915e-07	1
GRMZM2G105466_1	0.953358	1.0281	1.70268e-06	1	1	0.0898087	1.60842	3.68681e-05	1	1	0.49836	-1.2216	-1.09923e-05	1	1	0.0330721	1.81428	5.07286e-05	1	1	0.0724832	-1.69974	-2.56468e-05	1	0.661526	0.590771	1.15968	1.55631e-05	1	1	0.843412	-1.06466	-5.91931e-06	1	1	0.739746	-1.10067	-1.03375e-05	1	1	0.316543	-1.35337	-1.29518e-05	1	1	0.0268906	1.84552	4.19412e-05	1
GRMZM2G325683_1	0.2163	-2.03793	-6.40277e-06	1	1	0.00889912	3.60468	3.27449e-05	1	1	0.00115051	-12.495	-1.15654e-05	1	0.0430219	2.45347e-05	9.10489	4.99973e-05	1	0.00623994	0.376953	-1.93529	-2.98126e-06	1	1	0.654267	1.23942	1.08497e-05	1	1	0.508181	-1.36153	-1.20329e-05	1	1	0.636528	-1.24784	-1.11554e-05	1	1	0.362198	3.16812	2.1814e-06	1	1	1.36296e-07	33.0809	3.22774e-05	0.00859672
GRMZM2G325693_1	0.425508	-1.87879	-4.16018e-06	1	1	0.026513	3.76038	2.45513e-05	1	1	0.0046965	-14.1144	-8.26402e-06	1	0.12711	0.000707989	8.96499	3.77062e-05	1	0.0811922	0.714174	-1.59165	-1.75972e-06	1	1	0.672174	1.26894	8.99476e-06	1	1	0.458563	-1.51847	-1.14198e-05	1	1	0.77243	-1.17771	-6.40392e-06	1	1	0.200158	4.71996	2.34413e-06	1	1	3.66016e-05	34.9532	2.13956e-05	1
GRMZM2G146380_1	0.754791	1.17724	1.31603e-06	1	1	0.383568	1.4193	3.11344e-06	1	1	0.383568	1.44952	3.33782e-06	1	1	0.0536834	2.05279	9.20278e-06	1	1	1	-1.01257	-1.085e-07	1	1	0.163252	1.70268	7.40537e-06	1	1	0.0118782	2.32201	1.39324e-05	1	0.243486	7.10292e-05	3.03617	3.65372e-05	1	0.00458087	0.679934	-1.24677	-2.13029e-06	1	1	0.0118782	2.27361	1.3708e-05	1
GRMZM2G103152_3	1	-1.15428	-3.075e-07	1	1	1	-1.50593	-7.7291e-07	1	1	1.71077e-05	6.4366	1.25075e-05	1	0.00131753	1	-1.27409	-4.28771e-07	1	1	0.0848954	3.03895	4.06387e-06	1	0.730254	1	1.02398	3.66389e-08	1	1	0.5145	2.16594	1.78122e-06	1	1	0.00348815	5.62015	7.22752e-06	1	0.100508	0.0129591	-2.4448	-8.75117e-06	1	1	0.000165862	-4.47521	-1.14992e-05	1
GRMZM5G882364_1	0.37528	-2.62542	-1.37039e-06	1	1	0.119085	2.49676	3.31306e-06	1	1	0.37528	-4.16962	-1.68262e-06	1	1	0.0118152	6.10678	4.3055e-06	1	0.641336	1	-1.8408	-3.8509e-07	1	1	1	-1.07341	-3.77943e-07	1	1	0.481578	-1.43574	-1.67728e-06	1	1	0.186311	1.72633	3.73957e-06	1	1	1	-1.15907	-7.28535e-08	1	1	0.0705576	7.251	3.3184e-06	1
GRMZM2G109959_2	0.978396	1.02243	1.24037e-06	1	1	0.0604943	1.85359	4.72e-05	1	1	0.493969	1.25532	1.41182e-05	1	1	0.175413	1.55882	3.15936e-05	1	1	0.0257207	2.06815	6.03893e-05	1	0.353367	0.646666	-1.16301	-1.43661e-05	1	1	0.00284063	2.60431	0.000164435	1	0.0873147	4.13388e-06	4.50675	0.000309049	0.26074	0.000426046	0.106727	1.68446	4.75115e-05	1	1	3.77617e-05	3.84548	0.000197517	1
GRMZM2G122276_1	0.846231	-1.0588	-4.22278e-06	1	1	0.0441024	1.73684	5.60244e-05	1	1	1.54357e-05	-3.7974	-5.6011e-05	0.973591	0.00121547	0.0129691	2.00015	7.18216e-05	1	0.677782	0.0028889	-2.42464	-4.21936e-05	1	0.0756077	0.765745	1.08765	1.15744e-05	1	1	0.0670904	-1.6573	-5.23755e-05	1	0.712761	0.0158229	-1.95342	-7.01038e-05	1	0.287127	0.23025	1.47919	9.59458e-06	1	1	7.73758e-06	3.97965	5.96599e-05	0.48804
GRMZM2G300771_1	1	1.31577	6.91413e-08	1	1	1	3.73293	5.98401e-07	1	1	1	-1.39311	-6.17867e-08	1	1	0.125168	6.9104	1.70279e-06	1	1	1	-1.43187	-8.68947e-08	1	1	0.37528	2.43576	1.17353e-06	1	1	1	-1.1844	-1.27256e-07	1	1	0.0494652	3.23821	4.45603e-06	1	0.60115	1	1.28016	4.40333e-08	1	1	1	4.39073	5.32931e-07	1
GRMZM2G137409_1	0.821915	-1.08873	-9.43961e-06	1	1	4.10992e-05	4.54443	0.00041053	1	0.0457457	0.00342629	-3.02181	-7.74946e-05	1	0.102959	1.48021e-05	4.99096	0.000424575	0.933631	0.00430245	0.00691365	-2.78104	-6.81309e-05	1	0.143492	0.983232	1.00875	4.60522e-06	1	1	0.00628831	-2.66761	-0.000329041	1	0.158208	0.403788	-1.34239	-0.000135427	1	1	1	-1.00199	-7.59731e-08	1	1	1.77715e-05	5.14784	0.000158984	1
GRMZM2G129189_1	0.0504784	-2.12281	-1.78539e-05	1	1	0.0123759	2.40976	4.75863e-05	1	1	0.618979	-1.20925	-5.8409e-06	1	1	0.00034475	3.84495	4.52376e-05	1	0.0460694	0.660824	1.21194	3.37014e-06	1	1	0.401392	-1.33044	-2.02026e-05	1	1	1	-1.00168	-1.36345e-07	1	1	0.491162	1.27023	1.65216e-05	1	1	0.333919	-1.44848	-8.64281e-06	1	1	0.00256488	2.90911	5.32908e-05	1
GRMZM2G129189_2	0.509374	-2.95662	-5.94083e-07	1	1	0.215545	4.11254	2.79415e-06	1	1	0.509374	-2.94255	-5.9263e-07	1	1	0.0023528	20.0613	5.7875e-06	1	0.198362	1	1.37062	1.1253e-07	1	1	0.433448	1.64988	2.39927e-06	1	1	0.215545	-4.02416	-2.77444e-06	1	1	0.394001	1.61325	3.7354e-06	1	1	1	1.36409	1.11077e-07	1	1	0.509374	3.00717	6.12344e-07	1
GRMZM2G012841_10	0.308769	1.35537	1.00839e-05	1	1	0.770525	1.1122	3.18373e-06	1	1	0.108507	-1.64064	-1.10802e-05	1	0.997715	0.538211	-1.19843	-6.36796e-06	1	1	0.144445	-1.53838	-1.34595e-05	1	0.952705	1	1.01686	5.3223e-07	1	1	0.347355	-1.33078	-7.84445e-06	1	1	2.7882e-05	-4.60233	-2.51187e-05	1	0.00214467	0.247042	1.44547	7.70462e-06	1	1	0.342045	1.37116	6.41945e-06	1
GRMZM2G148387_3	0.490168	1.2927	1.813e-05	1	1	0.14974	1.69104	4.28037e-05	1	1	5.02247e-05	-5.26835	-5.01838e-05	1	0.00333812	0.0703518	1.91936	7.36139e-05	1	1	5.67752e-05	-4.88	-6.3663e-05	1	0.00353508	0.283756	1.46723	4.89402e-05	1	1	0.000613019	-3.68635	-7.63305e-05	1	0.027191	0.0106297	-2.51497	-9.25767e-05	1	0.224307	0.45518	1.39557	4.6508e-06	1	1	0.0358591	2.41675	1.6657e-05	1
GRMZM2G094602_2	1	-1.06701	-1.80903e-07	1	1	0.000832299	4.53834	1.01928e-05	1	0.317852	0.756856	-1.22748	-5.33857e-07	1	1	3.67834e-06	6.64645	1.52441e-05	0.232008	0.00151044	0.457086	-2.35532	-1.55352e-06	1	1	0.339318	1.37254	4.87039e-06	1	1	0.135293	-1.73778	-5.55037e-06	1	1	1	-1.0247	-4.32447e-07	1	1	0.689764	-2.04739	-1.20056e-06	1	1	0.0219848	3.20566	5.17626e-06	1
GRMZM2G334660_1	0.604461	-1.39781	-1.89946e-06	1	1	0.0004856	4.45471	2.30577e-05	1	0.223568	0.161621	-2.26765	-3.73103e-06	1	1	4.17617e-06	7.666	3.1829e-05	0.263408	0.00168851	0.198239	-2.68716	-2.99793e-06	1	1	0.602109	1.23113	6.87185e-06	1	1	0.630502	1.19406	5.76991e-06	1	1	0.175886	1.59716	2.18584e-05	1	1	0.548031	-1.6564	-1.16636e-06	1	1	1.09656e-07	12.0621	3.25587e-05	0.00691645
GRMZM2G170692_1	0.343259	-1.4663	-6.19334e-06	1	1	0.0012473	3.15987	4.20637e-05	1	0.394084	0.494102	-1.31697	-4.68727e-06	1	1	1.53496e-05	4.99991	5.3126e-05	0.968158	0.00442081	0.765393	-1.19514	-2.16865e-06	1	1	0.847818	1.07912	4.86896e-06	1	1	0.676689	1.15469	9.51914e-06	1	1	0.0284178	2.02367	6.79795e-05	1	0.427685	0.568179	-1.33066	-3.67472e-06	1	1	1.7971e-05	4.80516	5.62701e-05	1
GRMZM2G170016_1	0.430308	1.30328	1.69248e-05	1	1	0.0073103	2.46208	8.15936e-05	1	1	0.0100481	-2.56455	-3.40459e-05	1	0.220981	0.00645514	2.49356	0.000108629	1	0.414614	0.00187346	-3.02675	-4.87019e-05	1	0.0545552	0.400429	1.31994	4.39603e-05	1	1	0.103371	-1.71605	-5.73326e-05	1	0.910164	0.507881	1.24013	4.35504e-05	1	1	0.81562	1.10426	2.26879e-06	1	1	0.000313143	3.67945	5.83069e-05	1
GRMZM2G170017_1	0.986225	1.00947	7.43434e-07	1	1	1.87933e-05	4.95241	0.000310323	1	0.032037	1.53584e-07	-10.2226	-7.08344e-05	0.00968714	2.25807e-05	1.53018e-08	8.9538	0.000630405	0.000965146	2.14477e-05	4.14604e-07	-8.89728	-7.03502e-05	0.0261507	5.28523e-05	0.0900433	1.82509	0.000320825	1	1	0.135103	-1.70423	-0.000160677	1	1	0.992238	1.00404	2.87011e-06	1	1	0.806548	1.15984	1.22765e-06	1	1	3.38209e-14	29.7065	0.00022048	2.13322e-09
GRMZM2G135385_1	0.408776	-1.40212	-1.1292e-05	1	1	1.42957e-05	4.98722	0.000156989	0.901687	0.0293205	0.105998	-1.87852	-1.84135e-05	1	0.985461	1.45253e-08	8.89626	0.000221736	0.000916172	2.13063e-05	0.807216	-1.11553	-2.90826e-06	1	1	0.487613	1.27222	5.34548e-05	1	1	0.177207	-1.59563	-7.32995e-05	1	1	0.534757	-1.23755	-4.79537e-05	1	1	0.699203	1.20102	4.21323e-06	1	1	3.63029e-06	5.87142	0.000102103	0.228977
GRMZM2G466044_1	0.0499515	-3.34796	-5.13122e-06	1	1	0.000390136	3.57318	1.88269e-05	1	0.196859	0.157666	-2.24282	-4.05438e-06	1	1	0.000722326	5.94808	1.08135e-05	1	0.0823869	1	1.03938	8.60542e-08	1	1	0.0400777	-2.01121	-1.31447e-05	1	1	0.898834	1.04806	1.25653e-06	1	1	0.0468146	1.98538	1.28088e-05	1	0.578071	0.76767	-1.43619	-9.90788e-07	1	1	2.52219e-07	8.39918	2.41379e-05	0.0159085
GRMZM2G112830_2	0.0877213	-2.50634	-4.56922e-06	1	1	1	-1.09584	-6.64911e-07	1	1	0.0877213	-2.32858	-4.33767e-06	1	0.880199	0.0276163	2.99671	6.05669e-06	1	1	0.128945	-3.59812	-2.1903e-06	1	0.892781	0.613405	1.31025	2.15237e-06	1	1	0.420703	-1.50993	-2.34297e-06	1	1	1	-1.0176	-1.57232e-07	1	1	0.128945	-3.87279	-2.42185e-06	1	1	0.615286	1.4073	1.3298e-06	1
GRMZM2G144097_2	1	-1.16983	-3.43895e-07	1	1	1	-1.49462	-7.83925e-07	1	1	0.388344	1.77977	1.84715e-06	1	1	1	-1.07836	-1.47143e-07	1	1	0.754182	1.47045	9.52626e-07	1	1	1	1.1848	2.92887e-07	1	1	0.00152572	5.89984	7.76579e-06	1	0.0552747	6.26609e-05	6.86008	1.1004e-05	1	0.00410839	0.790855	-1.41592	-1.23842e-06	1	1	0.076364	2.21792	5.13472e-06	1
AC209374.4_FG002_1	0.243606	-1.4843	-1.16437e-05	1	1	0.0198312	2.02098	3.64346e-05	1	1	0.590029	-1.20959	-6.18354e-06	1	1	0.00158879	2.7193	4.13358e-05	1	0.146724	0.433345	1.30381	7.30419e-06	1	1	0.761175	-1.10313	-6.74257e-06	1	1	0.661372	-1.14204	-8.96997e-06	1	1	0.242242	1.41186	2.69267e-05	1	1	0.917241	1.0625	1.84401e-06	1	1	0.012527	2.14052	3.36482e-05	1
GRMZM2G057789_1	0.755259	-1.52649	-1.07041e-06	1	1	0.00666596	3.57203	7.98235e-06	1	0.980067	0.755259	-1.53136	-1.07688e-06	1	1	0.0793985	3.11542	4.30088e-06	1	1	1	1.35037	7.12352e-07	1	1	0.170371	-1.75022	-4.75188e-06	1	1	1	1.06144	6.8114e-07	1	1	0.847205	1.14451	9.15302e-07	1	1	1	1.35468	7.1882e-07	1	1	0.000108256	5.80616	9.74038e-06	1
GRMZM2G126572_1	1	-1.34174	-5.67759e-07	1	1	0.388344	1.97329	2.16961e-06	1	1	0.68771	-1.70061	-9.18358e-07	1	1	0.508253	1.74952	1.24524e-06	1	1	1	-1.23431	-3.1538e-07	1	1	0.790855	-1.51335	-1.49213e-06	1	1	1	-1.08797	-3.55661e-07	1	1	0.014904	3.29282	6.66439e-06	1	0.281454	1	1.02687	3.52188e-08	1	1	0.109769	3.08448	2.73231e-06	1
GRMZM2G044851_2	1	-1.04538	-5.03926e-07	1	1	0.212549	-1.66615	-4.64083e-06	1	1	1	1.01434	1.66496e-07	1	1	0.268577	-1.52938	-3.84339e-06	1	1	0.0929692	1.66128	7.34256e-06	1	0.775346	1	1.04213	2.93519e-07	1	1	0.851003	-1.12505	-7.7432e-07	1	1	0.302557	-1.70062	-2.99103e-06	1	1	0.122726	1.56669	6.67214e-06	1	1	0.0804897	-1.90138	-5.58165e-06	1
GRMZM2G076313_1	0.384775	-2.3418	-1.74023e-06	1	1	0.00730007	6.14328	1.5621e-05	1	1	0.384775	-2.95938	-2.01089e-06	1	1	0.000313386	14.6749	1.77355e-05	1	0.0426003	1	-1.21243	-2.27234e-07	1	1	1	1.02006	3.74208e-07	1	1	0.000878689	-10.7799	-1.69274e-05	1	0.0360759	0.000878689	-10.4705	-1.72147e-05	1	0.0359823	1	1.04231	4.34196e-08	1	1	1	1.68651	7.04552e-07	1
GRMZM2G181637_1	0.536298	-1.51376	-2.30704e-06	1	1	0.00386197	2.62524	1.10476e-05	1	0.736248	0.397405	-1.60219	-2.55489e-06	1	1	3.07569e-05	4.56721	1.60185e-05	1	0.00736708	0.614951	-1.34478	-1.15127e-06	1	1	0.755665	1.14928	2.66386e-06	1	1	0.139856	-1.60448	-6.72307e-06	1	1	0.0098534	-2.25325	-1.1407e-05	1	0.211528	0.794641	-1.27055	-9.03431e-07	1	1	0.0208711	2.62149	6.87937e-06	1
GRMZM2G009506_1	1	-1.02749	-1.46391e-07	1	1	0.0690644	2.46027	7.98867e-06	1	1	0.268406	-2.11975	-2.88988e-06	1	1	0.00547174	3.41578	1.28623e-05	1	0.373511	0.509538	-1.65182	-2.10102e-06	1	1	0.487898	1.35123	4.72728e-06	1	1	1	1.01471	1.97944e-07	1	1	0.871809	-1.10923	-1.79085e-06	1	1	1	1.24894	6.42474e-07	1	1	0.00167182	5.29185	1.10765e-05	1
GRMZM2G164912_1	0.475269	-1.38256	-2.92586e-06	1	1	0.162172	1.69878	7.3888e-06	1	1	0.225759	-1.65324	-4.17803e-06	1	1	0.0257915	2.36753	1.04589e-05	1	1	0.475064	-1.53708	-2.67233e-06	1	1	1	1.00803	1.44241e-07	1	1	0.858897	1.05579	1.00208e-06	1	1	1	1.02271	4.11254e-07	1	1	0.708029	-1.28542	-1.42017e-06	1	1	0.00292233	2.96517	1.25689e-05	1
GRMZM2G466298_1	1	-1.15202	-2.01677e-07	1	1	0.117099	3.29177	3.5026e-06	1	1	0.633712	-1.76638	-6.631e-07	1	1	0.0331828	4.25259	4.31508e-06	1	1	1	-1.73814	-5.63396e-07	1	1	1	1.12141	6.108e-07	1	1	1	1.12918	6.49914e-07	1	1	0.0111563	2.89206	1.06745e-05	1	0.232313	1	-1.1336	-1.01974e-07	1	1	0.0102803	6.56566	4.81561e-06	1
GRMZM2G459110_1	0.778127	-1.39511	-1.07562e-06	1	1	0.0108347	2.8742	7.11816e-06	1	1	1	-1.282	-8.3543e-07	1	1	0.000334704	4.99519	1.08763e-05	1	0.045013	1	1.16221	4.41593e-07	1	1	0.59273	1.24574	2.68249e-06	1	1	0.889901	1.12117	1.32275e-06	1	1	0.550912	1.2174	2.95632e-06	1	1	1	1.06798	2.014e-07	1	1	0.000861468	4.13122	9.27634e-06	1
GRMZM2G399921_1	0.0174184	-2.57005	-1.48627e-05	1	1	0.0085957	2.31913	3.20932e-05	1	1	0.208883	-1.61675	-9.28093e-06	1	1	2.26586e-06	5.62763	4.3807e-05	0.142917	0.00100237	0.293858	1.58009	5.4914e-06	1	1	0.854063	-1.05911	-3.14885e-06	1	1	0.282629	1.38558	2.17553e-05	1	1	0.00420462	2.30813	6.96886e-05	1	0.11441	1	-1.00604	-9.036e-08	1	1	5.5231e-07	5.19516	6.31295e-05	0.0348364
GRMZM2G542272_1	0.31454	-1.36113	-1.26834e-05	1	1	9.41202e-05	3.11597	0.000101154	1	0.0824519	0.0295859	-2.01069	-2.40297e-05	1	0.467108	2.00258e-09	5.99467	0.000175421	0.00012631	6.31552e-06	0.311845	-1.43226	-1.05998e-05	1	1	0.206973	1.41343	6.15836e-05	1	1	0.0140159	-2.01487	-7.50292e-05	1	0.273782	0.0702093	-1.6479	-8.27783e-05	1	0.71803	0.949955	1.0314	7.46502e-07	1	1	0.000268578	3.10952	5.01547e-05	1
GRMZM2G315726_2	0.489049	-1.26482	-8.49876e-06	1	1	0.00422999	2.26272	5.12555e-05	1	0.749884	0.00616253	-2.41155	-2.37594e-05	1	0.157814	0.000160952	3.04738	6.57059e-05	1	0.0260781	0.0123069	-2.30296	-1.81573e-05	1	0.214433	0.843589	1.0648	5.95163e-06	1	1	0.478518	-1.21875	-1.64856e-05	1	1	0.895001	1.03964	3.87652e-06	1	1	0.712893	-1.20787	-2.8967e-06	1	1	1.49864e-06	4.47724	5.85293e-05	0.0945255
GRMZM2G090609_2	0.00415785	4.46994	2.85003e-05	1	1	0.324033	-2.0416	-4.19042e-06	1	1	0.247823	1.92	7.55639e-06	1	1	0.000388792	-7.10505	-3.15465e-05	1	0.0499443	0.0123736	-3.57695	-2.64498e-05	1	0.215356	0.863346	1.28441	1.14421e-06	1	1	0.137798	2.6192	6.51415e-06	1	1	0.51065	1.61315	3.1683e-06	1	1	0.445262	-1.53643	-5.5059e-06	1	1	0.499864	-1.49659	-5.23266e-06	1
GRMZM2G059526_1	1	-1.34678	-5.3027e-07	1	1	0.391251	1.94864	1.95365e-06	1	1	1	1.07292	1.50176e-07	1	1	0.0948721	3.65011	4.05241e-06	1	1	1	1.46168	7.05981e-07	1	1	0.651463	1.39084	1.56848e-06	1	1	1	1.0586	2.35162e-07	1	1	0.0229443	2.33791	7.46763e-06	1	0.36984	1	1.01156	2.5535e-08	1	1	0.391251	1.92263	2.03864e-06	1
GRMZM2G303509_1	0.369008	1.91394	3.16839e-06	1	1	3.65587e-05	8.09884	2.46097e-05	1	0.0457457	0.0254008	-11.2216	-3.15779e-06	1	0.415706	9.42489e-05	6.06777	3.36252e-05	1	0.0170334	0.0069987	-13.8926	-6.15752e-06	1	0.144449	0.362904	1.43395	1.21839e-05	1	1	0.0467486	-2.3018	-1.58789e-05	1	0.58458	0.94672	1.02955	1.18969e-06	1	1	1	1.54596	1.68667e-07	1	1	1.30296e-05	39.4828	1.18887e-05	0.821829
GRMZM2G151204_1	0.68771	-1.81329	-9.04505e-07	1	1	0.180249	2.48877	3.00236e-06	1	1	0.37528	-3.07826	-1.36153e-06	1	1	0.0657547	4.51794	3.91251e-06	1	1	1	-1.48207	-3.61749e-07	1	1	1	1.00113	5.6499e-09	1	1	0.814902	-1.25422	-1.01733e-06	1	1	0.0357502	2.34436	6.75498e-06	1	0.490091	1	1.14543	9.52787e-08	1	1	0.0392517	6.10823	3.34656e-06	1
GRMZM2G142779_1	0.358462	-1.53059	-2.75189e-06	1	1	0.87503	1.18577	1.47474e-06	1	1	0.865872	-1.07852	-5.77976e-07	1	1	0.280009	1.71226	3.69413e-06	1	1	1	1.08998	4.66688e-07	1	1	1	-1.05996	-5.32504e-07	1	1	0.624955	-1.32618	-2.31523e-06	1	1	0.0146881	2.24336	1.10419e-05	1	0.278711	0.582501	-1.30199	-1.70723e-06	1	1	1	-1.03698	-2.62514e-07	1
GRMZM2G142709_3	0.0638373	-2.11204	-8.034e-06	1	1	0.0840261	1.74953	1.14368e-05	1	1	0.519066	-1.30611	-3.57607e-06	1	1	8.65894e-05	4.09596	2.23669e-05	1	0.0157848	0.0984983	1.94207	6.80602e-06	1	0.800706	0.757285	1.10849	2.89616e-06	1	1	0.631139	-1.19457	-4.34816e-06	1	1	0.0116911	1.99264	2.93736e-05	1	0.239625	0.6592	1.20099	2.34808e-06	1	1	0.0655343	1.91288	1.06647e-05	1
GRMZM2G480364_1	0.372962	-1.713	-5.89165e-06	1	1	0.00350984	3.88895	4.08925e-05	1	0.69754	0.000107307	-18.1265	-1.33739e-05	1	0.00642154	3.98948e-05	7.88142	5.68621e-05	1	0.00893506	0.0998611	-3.20682	-5.68639e-06	1	0.807547	0.707918	1.18308	1.00779e-05	1	1	0.0590436	-2.33928	-3.15156e-05	1	0.677993	0.874139	1.07534	4.90651e-06	1	1	0.27047	3.29975	1.79585e-06	1	1	1.68556e-06	30.1345	2.27508e-05	0.106315
GRMZM2G179768_1	0.508823	-1.76593	-1.33508e-06	1	1	0.00981992	3.31218	7.11726e-06	1	1	0.125675	-4.21684	-2.34819e-06	1	1	9.28747e-07	9.31405	1.4492e-05	0.0585798	0.000504998	0.625386	-2.5874	-1.0694e-06	1	1	0.131394	1.59239	6.0397e-06	1	1	0.00430914	-4.09272	-7.7043e-06	1	0.118755	0.0313049	-1.95086	-7.91309e-06	1	0.44805	1	-1.08355	-5.62886e-08	1	1	0.219473	3.41264	1.76115e-06	1
GRMZM2G320786_1	1	-1.03226	-2.32702e-07	1	1	0.000346425	9.07786	6.01522e-05	1	0.182087	0.0646488	-4.03765	-5.60228e-06	1	0.738122	4.60968e-06	18.4228	0.000125685	0.290751	0.00182862	0.0147911	-11.6779	-6.59612e-06	1	0.244454	0.20721	1.966	6.53003e-05	1	1	0.74937	-1.19959	-1.12472e-05	1	1	0.0146044	3.70384	0.000359338	1	0.277511	0.66661	-2.98555	-1.22654e-06	1	1	1.44549e-06	30.5548	5.45073e-05	0.0911731
GRMZM2G380432_1	0.195528	-1.68412	-4.39844e-06	1	1	0.0229485	2.27072	1.37592e-05	1	1	0.03991	-2.47265	-6.44878e-06	1	0.545339	0.00444218	3.16381	1.3912e-05	1	0.319847	0.287334	-2.04873	-3.29115e-06	1	1	0.562036	-1.20872	-4.24563e-06	1	1	0.66917	-1.16723	-3.52256e-06	1	1	0.151923	1.55477	1.12848e-05	1	1	0.63823	-1.39538	-1.2408e-06	1	1	0.000104892	4.81029	1.66854e-05	1
AC220927.3_FG001_1	0.250168	-7.29827	-1.50244e-06	1	1	0.0214952	3.83125	4.92916e-06	1	1	0.250168	-5.0065	-1.39324e-06	1	1	0.0626401	12.0179	2.62829e-06	1	1	1	2.23121	2.93702e-07	1	1	0.0969188	-2.32666	-3.80331e-06	1	1	0.5245	-1.48115	-2.16678e-06	1	1	0.00955621	3.608	7.47669e-06	1	0.206775	1	1.53057	1.84505e-07	1	1	0.00393783	12.9502	4.15562e-06	1
GRMZM2G069298_1	1	-1.1186	-7.84359e-07	1	1	0.337458	-1.7293	-3.12002e-06	1	1	0.000208355	3.52126	1.86525e-05	1	0.011175	0.709879	-1.25292	-1.33508e-06	1	1	3.31279e-07	5.7442	3.13769e-05	0.0208951	4.3261e-05	0.830118	1.23388	1.00058e-06	1	1	2.85394e-06	6.11391	2.18777e-05	0.180009	0.000330292	0.192428	1.85023	4.48809e-06	1	1	0.18453	1.45834	1.194e-05	1	1	1	1.00404	1.05193e-07	1
GRMZM2G032856_1	0.77002	-1.19736	-2.86168e-06	1	1	0.000139344	4.8182	6.62894e-05	1	0.103014	0.000396682	-7.03859	-1.48948e-05	1	0.0190414	6.11679e-07	8.13235	0.000103417	0.0385811	0.000367845	0.0112836	-3.88021	-1.07629e-05	1	0.203809	0.368519	1.40963	3.42661e-05	1	1	0.294723	-1.49611	-2.77388e-05	1	1	0.718587	1.14086	1.66098e-05	1	1	0.807464	1.51497	1.27024e-06	1	1	1.45405e-09	22.6676	5.34454e-05	9.17126e-05
GRMZM2G110185_2	0.720004	1.12336	1.17808e-05	1	1	0.932435	1.03303	3.15466e-06	1	1	2.19597e-09	-8.57696	-8.43659e-05	0.000138508	5.22673e-07	0.822826	1.07647	8.20336e-06	1	1	0.000653594	-2.99326	-7.14402e-05	1	0.0241222	0.619744	1.17059	1.68295e-05	1	1	1.05781e-08	-7.8128	-8.60277e-05	0.000667203	2.4174e-06	2.46772e-11	-11.7085	-0.000105621	1.55649e-06	1.05884e-08	0.00190132	3.2189	2.47065e-05	1	1	0.835619	1.13407	1.49284e-06	1
GRMZM2G122231_1	0.320538	-1.44697	-9.21044e-06	1	1	0.359618	1.41131	1.22641e-05	1	1	0.823619	1.11788	3.51467e-06	1	1	0.0337499	2.15797	2.38617e-05	1	1	0.757386	1.11916	2.45554e-06	1	1	0.865717	1.05673	2.38714e-06	1	1	0.840011	1.07416	3.12057e-06	1	1	0.0450325	1.97599	4.34006e-05	1	0.561451	0.324391	-1.4453	-1.02696e-05	1	1	0.393885	1.35612	1.187e-05	1
GRMZM2G030465_1	0.78051	1.11472	2.43985e-06	1	1	0.729835	1.13743	2.92278e-06	1	1	0.107227	-1.79626	-9.42762e-06	1	0.992992	0.215348	1.48963	1.16078e-05	1	1	0.0503073	-2.03064	-1.20325e-05	1	0.545484	0.267192	1.45989	1.11249e-05	1	1	0.675839	-1.17754	-3.64716e-06	1	1	0.12065	1.58592	2.0692e-05	1	0.950541	1	-1.01414	-1.65069e-07	1	1	0.124198	1.73508	8.70324e-06	1
GRMZM5G806449_2	0.159872	1.47037	4.40466e-05	1	1	0.00730564	2.08551	0.00010165	1	1	0.402683	-1.27054	-1.99396e-05	1	1	0.0802747	1.60776	8.36825e-05	1	1	0.00381436	-2.26036	-7.67746e-05	1	0.0936516	0.652273	1.13354	2.60787e-05	1	1	0.31202	-1.31467	-4.6744e-05	1	1	0.310451	1.31278	6.92412e-05	1	1	0.530649	-1.20994	-1.27884e-05	1	1	0.0120822	2.01551	7.4846e-05	1
GRMZM5G806449_3	0.71813	-1.08925	-2.14601e-05	1	1	0.243089	1.31199	8.17095e-05	1	1	0.143955	-1.40928	-7.60597e-05	1	1	0.0756313	1.51512	0.000123855	1	1	0.0377887	-1.63038	-9.29642e-05	1	0.451161	0.805069	1.0602	2.06849e-05	1	1	0.220529	-1.32915	-8.5091e-05	1	1	0.873815	1.03954	1.44029e-05	1	1	0.325753	-1.26015	-3.83646e-05	1	1	0.158062	1.39109	7.26781e-05	1
GRMZM2G374827_1	0.178782	-1.54157	-1.27107e-05	1	1	0.00875406	2.18271	4.27915e-05	1	1	0.000422362	-3.51453	-2.58863e-05	1	0.0201057	3.26093e-05	3.67306	6.27375e-05	1	0.0076461	0.127924	-1.75551	-1.01008e-05	1	0.88823	0.779048	1.09162	7.2353e-06	1	1	0.00410574	-2.38732	-4.58925e-05	1	0.114688	0.983346	-1.01016	-8.67024e-07	1	1	0.512756	1.29868	3.07478e-06	1	1	0.00112356	3.2133	2.27853e-05	1
GRMZM2G015793_1	0.0151423	-3.42352	-7.42644e-06	1	1	0.0502281	2.03525	1.08605e-05	1	1	0.0072647	-3.9247	-7.81775e-06	1	0.178363	5.74205e-05	6.21252	1.59728e-05	1	0.0115165	1	1.0896	2.74567e-07	1	1	0.807131	-1.12156	-2.31415e-06	1	1	1	-1.01685	-3.5389e-07	1	1	0.110289	1.62456	1.18899e-05	1	0.929481	1	1.24911	6.65878e-07	1	1	3.42082e-06	7.85535	1.83244e-05	0.215765
GRMZM2G476040_1	1	-1.08607	-2.45029e-07	1	1	0.00204093	4.81046	1.17813e-05	1	0.525426	0.150948	-6.25738	-2.59771e-06	1	1	0.000238629	6.78367	1.64649e-05	1	0.0346524	0.150948	-3.34834	-1.99658e-06	1	0.972015	0.583147	1.29843	4.43861e-06	1	1	0.369905	-1.4908	-4.89648e-06	1	1	1	1.01138	2.19859e-07	1	1	1	1.7207	3.56101e-07	1	1	3.11028e-05	20.1911	9.48249e-06	1
GRMZM2G127328_1	1	1.03957	4.78332e-07	1	1	0.000670111	3.23804	2.70519e-05	1	0.26716	0.140403	-1.91167	-5.7644e-06	1	1	2.02841e-05	4.24843	4.08186e-05	1	0.00548389	0.00584928	-4.04736	-9.46098e-06	1	0.12766	0.313068	1.36396	1.42451e-05	1	1	0.303297	-1.39573	-1.10971e-05	1	1	0.0288108	1.85008	4.53808e-05	1	0.432361	0.225646	-2.03659	-3.21825e-06	1	1	0.000111866	4.435	2.17192e-05	1
GRMZM2G454556_1	0.0423693	-6.86428	-5.30035e-06	1	1	0.00201077	4.78266	2.34683e-05	1	0.521922	0.0423693	-5.28079	-5.02933e-06	1	0.569687	0.000836634	14.1871	1.1919e-05	1	0.0912974	0.507254	3.07919	1.87924e-06	1	1	0.0850084	-2.31403	-1.68497e-05	1	1	0.115411	-2.14932	-1.5867e-05	1	0.965286	0.495962	1.46151	5.91786e-06	1	1	0.507254	2.36886	1.60822e-06	1	1	0.000496643	11.7508	1.26307e-05	1
GRMZM2G409627_1	0.147239	-3.30368	-3.28654e-06	1	1	0.268459	-2.24403	-2.61286e-06	1	1	0.804423	-1.31646	-1.13298e-06	1	1	0.508823	2.27131	1.81371e-06	1	1	0.0582546	3.73549	3.90257e-06	1	0.601678	0.754537	1.54279	1.14004e-06	1	1	0.181135	2.33829	2.81084e-06	1	1	1.69768e-07	6.81418	1.884e-05	0.0107079	2.77407e-05	0.482733	1.48852	1.74901e-06	1	1	0.630578	1.37176	1.33096e-06	1
GRMZM2G130728_1	1	1.2298	2.9209e-07	1	1	0.180128	2.82744	2.32278e-06	1	1	0.500112	-4.00824	-9.53947e-07	1	1	2.74928e-06	9.54957	1.33643e-05	0.173408	0.00117168	0.625168	-2.57889	-9.57018e-07	1	1	0.000329441	4.15361	1.13336e-05	1	1	0.180128	-2.68009	-2.2529e-06	1	1	0.490983	-1.27962	-3.26187e-06	1	1	1	1.91141	2.8902e-07	1	1	0.500112	4.2286	1.02383e-06	1
GRMZM2G039362_1	0.333116	-1.6064	-3.67475e-06	1	1	0.00933169	2.33289	1.29753e-05	1	1	0.0458522	-2.56402	-5.93803e-06	1	0.603392	0.00365596	3.09111	1.2672e-05	1	0.277492	0.392286	-1.57144	-2.20365e-06	1	1	0.545715	-1.21237	-3.97804e-06	1	1	0.934573	-1.06292	-1.34437e-06	1	1	0.697859	-1.15099	-2.45724e-06	1	1	1	1.01571	5.9631e-08	1	1	1.08856e-05	5.62747	1.75689e-05	0.686598
GRMZM2G143765_1	0.27594	-1.58788	-5.45247e-06	1	1	0.200418	1.52528	7.73596e-06	1	1	0.410092	-1.39357	-4.15926e-06	1	1	0.000898432	3.0866	1.93527e-05	1	0.0965378	0.880922	-1.12862	-1.057e-06	1	1	0.385523	1.27442	6.16432e-06	1	1	0.804577	-1.12217	-2.4455e-06	1	1	0.946705	-1.03518	-9.72805e-07	1	1	0.569066	-1.28599	-2.35021e-06	1	1	0.045245	1.89418	9.44971e-06	1
GRMZM2G104836_1	0.950046	1.04435	9.7434e-07	1	1	0.0212477	2.2205	2.6814e-05	1	1	0.335073	-1.47774	-7.10259e-06	1	1	2.24378e-05	4.24223	7.439e-05	1	0.00582403	0.2057	-1.64725	-9.01534e-06	1	1	0.0320253	1.99521	4.85503e-05	1	1	0.870865	-1.07186	-3.27071e-06	1	1	0.133652	-1.61435	-3.7041e-05	1	0.990737	1	-1.06737	-9.38415e-07	1	1	0.00191615	3.06132	3.06459e-05	1
GRMZM2G099619_1	0.315275	-2.63847	-2.68176e-06	1	1	0.0500644	3.01313	8.69369e-06	1	1	1	1.02711	1.17078e-07	1	1	0.00218729	8.08745	1.16003e-05	1	0.187702	1	1.22006	3.60189e-07	1	1	1	1.01728	2.24892e-07	1	1	0.937679	1.0384	4.99693e-07	1	1	0.0991019	2.19031	1.57563e-05	1	0.878655	0.369884	-2.2212	-2.43865e-06	1	1	0.0419331	3.04625	9.07631e-06	1
GRMZM2G163406_6	0.139563	2.36282	1.46676e-05	1	1	0.822038	1.15433	1.66096e-06	1	1	0.160571	2.23121	1.32511e-05	1	1	0.139563	-2.37086	-1.47041e-05	1	1	0.914157	1.06244	1.5878e-06	1	1	0.822038	-1.15826	-1.69747e-06	1	1	0.269446	-2.02201	-6.27943e-06	1	1	0.0542966	-3.99495	-8.04124e-06	1	0.639295	0.8548	1.12511	3.00427e-06	1	1	0.0248148	-3.90836	-1.78696e-05	1
GRMZM2G334181_1	5.68408e-06	-7.01782	-7.15377e-05	0.358518	0.0275783	0.0603691	2.05784	8.82503e-05	1	1	3.87898e-06	-7.78213	-7.27052e-05	0.244663	0.00038163	3.0543e-08	11.2169	0.000121455	0.00192647	3.56754e-05	0.380185	-1.60154	-4.465e-06	1	1	0.507047	-1.28748	-3.8333e-05	1	1	0.669301	-1.17975	-2.61572e-05	1	1	0.122462	1.79655	0.000106215	1	0.950541	0.493316	-1.44425	-3.29748e-06	1	1	6.72298e-09	13.5743	0.000134798	0.000424045
GRMZM2G021909_1	0.690115	-1.72695	-8.77379e-07	1	1	0.12618	2.81008	3.77279e-06	1	1	0.690115	-1.49422	-6.89398e-07	1	1	0.00860632	5.6616	5.62627e-06	1	0.508749	0.690115	1.85367	1.03032e-06	1	1	0.844021	1.16665	9.761e-07	1	1	0.656238	-1.45115	-1.82091e-06	1	1	0.151758	1.73161	4.99924e-06	1	1	0.690115	1.60386	8.42342e-07	1	1	0.114319	2.8935	2.64128e-06	1
GRMZM2G124815_1	0.0871033	-2.27114	-8.89092e-06	1	1	0.0893052	2.02754	1.63229e-05	1	1	0.00375304	-4.53112	-1.23795e-05	1	0.110204	0.000667426	4.64729	2.55109e-05	1	0.0778137	0.377839	-1.83116	-3.17477e-06	1	1	1	1.00922	2.97067e-07	1	1	0.346142	-1.48864	-1.05722e-05	1	1	0.000312966	4.03812	9.87551e-05	1	0.015446	1	1.08953	3.13861e-07	1	1	0.00029894	6.17144	1.81302e-05	1
GRMZM2G039009_1	0.906742	1.08022	1.0928e-06	1	1	0.000433559	8.49777	0.000102137	1	0.205605	0.000923396	-15.2049	-1.27264e-05	1	0.0372631	2.14916e-05	14.2687	0.00019525	1	0.00564817	0.00524683	-8.30822	-1.29439e-05	1	0.117044	0.278732	1.81381	9.42057e-05	1	1	0.148602	-2.24114	-6.41071e-05	1	1	0.517738	-1.42375	-6.24917e-05	1	1	0.669313	1.97692	8.75235e-07	1	1	3.8179e-07	57.6529	5.07559e-05	0.024081
GRMZM2G362298_1	0.497407	-1.5293	-1.902e-06	1	1	0.0308143	2.37205	7.54001e-06	1	1	0.0649146	-3.59231	-3.96566e-06	1	0.738122	0.00115724	4.03413	1.09029e-05	1	0.117162	0.188206	-3.45775	-2.55419e-06	1	1	0.902817	1.11207	1.46093e-06	1	1	0.201039	-1.5701	-4.73316e-06	1	1	0.511905	1.26401	3.82715e-06	1	1	1	-1.47202	-4.90537e-07	1	1	0.00191221	5.42712	6.7725e-06	1
GRMZM2G145461_1	2.08702e-05	-4.45099	-0.000300125	1	0.0692826	0.0283631	2.08481	0.000419923	1	1	9.86304e-10	-9.64889	-0.000346975	6.22101e-05	2.60293e-07	7.56255e-09	8.0501	0.000613132	0.000477	1.34546e-05	0.374686	-1.37389	-2.36674e-05	1	1	0.66881	-1.15272	-0.000106916	1	1	0.406767	-1.31743	-0.000194445	1	1	0.459702	1.27773	0.000194438	1	1	0.216439	1.57786	2.31825e-05	1	1	7.36149e-13	15.2693	0.000572452	4.64319e-08
GRMZM2G065888_1	1	1.06326	6.97845e-07	1	1	0.0279104	2.13585	1.25306e-05	1	1	0.324917	-1.54089	-3.87247e-06	1	1	0.0103517	2.41779	1.66303e-05	1	0.587688	0.0713166	-2.24676	-6.50899e-06	1	0.653242	0.5922	1.20361	4.79756e-06	1	1	0.0804779	-1.77025	-1.02522e-05	1	0.78496	0.854762	1.05581	1.58277e-06	1	1	0.58831	-1.37134	-1.93867e-06	1	1	0.146572	1.85913	6.15085e-06	1
GRMZM2G173928_1	0.776537	1.20634	1.8449e-06	1	1	0.0141485	2.30925	1.17059e-05	1	1	1	1.07815	6.98751e-07	1	1	0.0243507	2.16136	1.25262e-05	1	1	0.455834	-1.4091	-3.13141e-06	1	1	0.734395	1.12908	2.66518e-06	1	1	0.329753	-1.37367	-5.61644e-06	1	1	0.812111	1.07738	1.80397e-06	1	1	0.643851	-1.25936	-1.98526e-06	1	1	0.215228	1.55922	5.39074e-06	1
GRMZM2G134930_1	1	-1.12779	-7.82882e-07	1	1	0.298095	1.5776	3.99077e-06	1	1	0.427621	-1.57926	-2.53427e-06	1	1	0.279737	1.68827	4.21661e-06	1	1	0.276676	-2.05194	-3.14073e-06	1	1	1	-1.05386	-5.57044e-07	1	1	0.190721	1.55292	6.02691e-06	1	1	0.079242	1.88934	9.19844e-06	1	0.768424	0.631707	-1.46534	-1.38935e-06	1	1	0.000706328	3.869	1.25519e-05	1
GRMZM2G134930_3	0.927723	-1.05166	-8.23539e-07	1	1	0.00326528	2.51016	2.53177e-05	1	0.67193	0.930875	1.05337	8.94823e-07	1	1	0.000728515	2.93932	3.09152e-05	1	0.0829428	0.769965	-1.185	-2.48869e-06	1	1	0.746665	1.11344	4.77402e-06	1	1	0.608047	1.16294	6.8568e-06	1	1	0.0785525	1.61135	2.86457e-05	1	0.766139	0.451238	-1.31273	-4.20705e-06	1	1	0.000691365	2.77125	3.12796e-05	1
GRMZM2G140917_1	0.573548	1.18381	6.73232e-06	1	1	0.00250806	2.20834	4.42575e-05	1	0.573164	0.544057	1.19222	7.04041e-06	1	1	0.000133459	2.65412	7.1721e-05	1	0.0226284	0.680868	-1.11652	-4.52502e-06	1	1	0.154976	1.42277	3.41958e-05	1	1	0.136985	-1.45863	-2.5432e-05	1	1	0.0437094	1.60273	6.93624e-05	1	0.553045	0.680868	-1.12446	-4.8331e-06	1	1	0.368501	1.26989	1.17852e-05	1
GRMZM2G333875_1	1	1.04406	1.68296e-07	1	1	0.0089657	3.09265	7.99245e-06	1	1	1	-1.22948	-7.12857e-07	1	1	0.00186391	3.72115	1.08508e-05	1	0.167232	0.401514	-1.70171	-1.64431e-06	1	1	0.625248	1.25624	3.0267e-06	1	1	0.782267	-1.16719	-1.6919e-06	1	1	0.227837	1.47165	6.99848e-06	1	1	0.759755	-1.32568	-7.63154e-07	1	1	0.0142157	3.2577	7.0134e-06	1
GRMZM2G099092_1	0.2817	2.66955	1.4967e-06	1	1	0.0837356	4.85658	3.4573e-06	1	1	0.523454	-2.36218	-5.16959e-07	1	1	0.000535007	9.8953	2.12879e-05	1	0.0646456	1	1.00081	1.94631e-09	1	1	0.00544917	5.43922	1.93273e-05	1	1	0.268522	2.19549	5.20486e-06	1	1	0.0496286	2.6188	3.83349e-05	1	0.602288	0.0937037	6.31108	2.0156e-06	1	1	0.000375009	25.1868	9.17912e-06	1
GRMZM2G089400_1	0.0887612	-1.60474	-2.27427e-05	1	1	0.0279789	1.75184	4.53738e-05	1	1	0.166342	-1.46466	-1.91461e-05	1	1	4.83271e-05	2.96043	7.37268e-05	1	0.0102288	0.330131	1.32329	1.2158e-05	1	1	0.865846	1.05307	5.61038e-06	1	1	0.969604	1.01658	1.75307e-06	1	1	0.913449	1.03025	3.36787e-06	1	1	0.513052	1.20778	8.56146e-06	1	1	0.000221085	2.60841	6.62729e-05	1
GRMZM2G100709_1	0.687982	1.99237	1.0972e-06	1	1	0.00137569	7.37646	7.05003e-06	1	0.415168	1	-1.86338	-5.12283e-07	1	1	2.60822e-05	7.09614	1.34288e-05	1	0.00653472	0.375643	-2.65043	-1.37171e-06	1	1	0.0569161	1.91666	7.47597e-06	1	1	0.232517	-1.83559	-3.71258e-06	1	1	0.115802	-1.69237	-6.3951e-06	1	0.950541	1	1.40073	2.37774e-07	1	1	0.0218019	7.48813	3.84973e-06	1
GRMZM2G420715_1	0.0139768	-2.34955	-1.42798e-05	1	1	0.0288342	1.84049	2.08954e-05	1	1	0.0263461	-2.11688	-1.31168e-05	1	0.427342	1.64049e-05	4.10286	3.2832e-05	1	0.00466092	0.390787	-1.47356	-3.40049e-06	1	1	0.862296	-1.05397	-2.3432e-06	1	1	0.278421	1.32107	1.46909e-05	1	1	0.0693893	1.60413	2.62271e-05	1	0.71803	0.26852	-1.63552	-4.56348e-06	1	1	2.76923e-08	5.147	4.87031e-05	0.00174667
GRMZM2G170281_1	0.128193	-1.62816	-1.35092e-05	1	1	0.129986	1.57181	2.00222e-05	1	1	0.291969	-1.38183	-9.67547e-06	1	1	0.00344776	2.46349	3.14738e-05	1	0.266148	1	1.00295	6.35053e-08	1	1	0.892771	-1.03884	-2.05749e-06	1	1	0.466109	-1.24848	-1.09539e-05	1	1	0.221059	1.40661	2.15421e-05	1	1	0.684321	-1.17479	-3.77021e-06	1	1	0.0650415	1.7397	1.87437e-05	1
AC209050.3_FG003_1	0.415701	-2.07114	-2.01572e-06	1	1	0.0473145	2.6937	6.60133e-06	1	1	0.0479536	-5.83748	-3.2299e-06	1	0.624019	0.000384291	7.22587	1.17162e-05	1	0.0496696	0.38755	-3.21066	-1.29573e-06	1	1	0.555928	1.29519	3.09914e-06	1	1	0.806031	1.14218	1.4927e-06	1	1	0.030936	1.99446	1.35227e-05	1	0.44805	1	-1.13914	-8.15537e-08	1	1	1.26688e-05	17.9601	1.13239e-05	0.799074
GRMZM5G862355_1	0.437837	1.26046	6.3104e-06	1	1	0.371817	1.29376	7.11712e-06	1	1	4.03562e-09	-17.9699	-2.28792e-05	0.000254542	9.12339e-07	0.11005	1.58125	1.77501e-05	1	1	3.73495e-10	-18.1631	-2.88565e-05	2.35578e-05	1.06674e-07	0.123374	1.54055	1.69434e-05	1	1	1.67589e-07	-7.30115	-2.70515e-05	0.0105705	2.70345e-05	1.18519e-05	-3.82321	-3.56577e-05	0.74755	0.00103396	1	1.24706	3.3309e-07	1	1	0.12832	3.18426	2.94487e-06	1
GRMZM2G071659_1	0.537525	1.1686	5.96169e-06	1	1	0.262567	1.33776	1.19434e-05	1	1	0.106149	1.49578	1.75309e-05	1	0.986337	0.0411165	1.66329	2.74083e-05	1	1	0.320649	1.29277	1.20978e-05	1	1	0.132701	1.45296	2.14266e-05	1	1	0.0108385	1.84581	4.00096e-05	1	0.229713	0.00397924	1.91988	6.32233e-05	1	0.109458	0.968626	1.01	5.28647e-07	1	1	0.0321758	1.65081	3.44221e-05	1
GRMZM2G071659_2	0.258011	-1.61032	-3.95062e-06	1	1	0.304895	1.46814	4.87975e-06	1	1	0.538655	-1.2576	-2.13512e-06	1	1	0.0162481	2.41334	9.14855e-06	1	0.779934	0.497474	1.38415	2.48659e-06	1	1	1	1.02079	3.18178e-07	1	1	0.824398	1.11578	1.77181e-06	1	1	0.0655722	1.6565	1.02556e-05	1	0.696038	0.872131	1.08097	6.71085e-07	1	1	0.026011	2.0601	8.78667e-06	1
GRMZM2G042838_1	1	1.04893	2.89418e-07	1	1	0.70413	1.28044	1.65876e-06	1	1	0.24122	-1.72141	-2.47883e-06	1	1	0.30245	1.64172	3.98146e-06	1	1	0.24122	-1.91615	-2.96643e-06	1	1	0.505427	1.34489	2.61212e-06	1	1	0.20645	1.62748	4.75233e-06	1	1	0.21144	1.501	5.10309e-06	1	1	1	-1.06121	-1.98185e-07	1	1	0.00161606	3.5872	8.88992e-06	1
GRMZM2G403076_1	0.46105	-1.54486	-3.17612e-06	1	1	9.63209e-05	4.29464	2.96695e-05	1	0.0832239	0.000473217	-12.2053	-8.26757e-06	1	0.0220931	8.40105e-08	8.38899	4.30725e-05	0.00529888	7.79247e-05	0.0385315	-4.43352	-4.51446e-06	1	0.455781	0.474721	1.26443	1.02269e-05	1	1	0.0015986	-3.0512	-2.59996e-05	1	0.0572192	0.536345	1.21706	1.06147e-05	1	1	1	1.78201	5.76992e-07	1	1	2.40809e-05	17.1792	1.19375e-05	1
GRMZM2G041258_1	0.297844	-1.37636	-1.88002e-05	1	1	0.799714	-1.08939	-5.64175e-06	1	1	0.0023601	2.45087	9.97513e-05	1	0.076027	0.462011	1.25633	1.28042e-05	1	1	4.85801e-07	4.57183	0.000178421	0.0306414	6.07157e-05	1	-1.00565	-3.54283e-07	1	1	5.94015e-05	3.32866	0.000146964	1	0.00417692	0.412588	1.2916	1.82997e-05	1	1	0.285524	1.3553	5.98699e-05	1	1	0.442057	1.2467	4.15704e-05	1
GRMZM2G102888_1	1	1.01929	1.68641e-07	1	1	0.510351	1.33341	2.91422e-06	1	1	0.518505	-1.39559	-2.47759e-06	1	1	0.0699235	1.94176	8.39035e-06	1	1	0.224405	-1.85753	-4.11294e-06	1	1	0.297929	1.48433	5.64476e-06	1	1	0.0084619	2.38995	1.61997e-05	1	0.190548	0.0504777	-2.17885	-9.35979e-06	1	0.610163	0.695308	-1.3058	-1.46671e-06	1	1	3.65098e-05	4.44747	2.15915e-05	1
GRMZM2G156712_1	1	-2.43632	-6.58342e-07	1	1	1	1.33216	3.70921e-07	1	1	0.510662	-4.47963	-8.67413e-07	1	1	0.0361537	9.66168	3.97012e-06	1	1	1	-1.12644	-5.14474e-08	1	1	0.19571	2.97689	2.94085e-06	1	1	0.640503	-2.24874	-8.26083e-07	1	1	0.142709	2.2665	5.60866e-06	1	1	1	1.63231	1.57624e-07	1	1	1	2.65375	4.12251e-07	1
GRMZM2G067373_1	0.75147	-1.1192	-3.10305e-06	1	1	0.118338	1.5513	1.60621e-05	1	1	0.304991	-1.35781	-7.67758e-06	1	1	0.00135902	2.46492	3.81346e-05	1	0.132078	0.570334	-1.19085	-4.17194e-06	1	1	0.18869	1.4197	1.89694e-05	1	1	0.933111	1.02843	1.28511e-06	1	1	0.592434	-1.15762	-8.73693e-06	1	1	1	1.01876	4.02585e-07	1	1	0.00582856	2.16626	2.50248e-05	1
GRMZM2G054028_1	0.549611	-1.35768	-2.623e-06	1	1	0.527418	1.32138	3.19977e-06	1	1	0.886992	-1.06318	-5.91624e-07	1	1	0.0552996	2.14401	8.38958e-06	1	1	0.461866	1.43532	3.19239e-06	1	1	0.659652	1.1951	2.56682e-06	1	1	0.909264	1.06517	8.57387e-07	1	1	0.0351628	1.88641	1.3937e-05	1	0.487014	0.779634	1.12398	1.16101e-06	1	1	0.253912	1.49641	4.64878e-06	1
AC212465.3_FG002_1	1	1	0	1	1	1	6.01703	6.22656e-07	1	1	1	1	2.11758e-22	1	1	0.0156986	28.48	3.4105e-06	1	0.758753	1	1	0	1	1	0.0705576	4.73324	2.78785e-06	1	1	1	-6.01703	-6.22656e-07	1	1	0.0646223	2.48113	5.23524e-06	1	0.696038	1	-1	-2.11758e-22	1	1	1	1	0	1
GRMZM2G467520_1	1	1.27677	1.54832e-07	1	1	0.107273	6.65182	3.16171e-06	1	1	1	-1.23761	-1.07401e-07	1	1	0.00139219	12.9721	8.55105e-06	1	0.133859	1	-1.22572	-1.31529e-07	1	1	0.135506	2.48992	5.54417e-06	1	1	1.85782e-05	9.18433	3.04549e-05	1	0.00159863	4.73804e-08	11.9718	0.000101657	0.00298847	9.00142e-06	1	1.28916	1.30704e-07	1	1	1.10178e-09	75.6084	3.3724e-05	6.94939e-05
GRMZM2G156310_1	0.160942	-2.50424	-4.40581e-06	1	1	0.0687917	2.04752	7.6833e-06	1	1	1	-1.04317	-3.03512e-07	1	1	3.51419e-05	6.93262	1.73762e-05	1	0.00811918	0.0635439	2.98776	5.82199e-06	1	0.62175	0.437988	1.35205	5.28708e-06	1	1	0.281316	1.4651	6.98488e-06	1	1	0.0066546	2.29865	2.63692e-05	1	0.160326	0.763087	1.24458	1.71969e-06	1	1	0.00182194	3.12931	1.49717e-05	1
GRMZM2G420883_1	0.0129353	-3.11664	-9.91872e-06	1	1	0.00399555	2.66804	2.43613e-05	1	0.741261	0.19302	1.61826	9.02953e-06	1	1	0.00129851	4.1595	1.48056e-05	1	0.127977	1.2989e-05	6.10489	2.39219e-05	0.819266	0.00100627	0.0375346	-1.99911	-1.94744e-05	1	1	0.0271568	1.94325	3.67547e-05	1	0.421997	7.53368e-09	6.22075	0.000101761	0.000475179	1.78772e-06	0.593929	1.21044	4.97363e-06	1	1	0.000146358	3.20385	5.20865e-05	1
GRMZM2G142363_1	0.086165	-3.12708	-4.15664e-06	1	1	0.0190172	2.42688	8.71935e-06	1	1	0.111729	1.91257	5.57651e-06	1	1	1.20989e-05	8.09342	1.38616e-05	0.763129	0.00383482	0.000942231	5.68555	9.15627e-06	1	0.0326899	1	1.06646	9.85617e-07	1	1	0.515618	1.25131	3.727e-06	1	1	0.911383	1.06491	1.02663e-06	1	1	1	-1.05192	-5.76873e-07	1	1	0.130769	1.5878	6.86985e-06	1
GRMZM2G032505_2	0.0201539	-2.66317	-1.31019e-05	1	1	0.14081	1.61624	1.29285e-05	1	1	0.000169454	-4.66004	-1.64776e-05	1	0.00931023	0.000770417	3.81507	2.21762e-05	1	0.0864829	0.218857	-1.84886	-3.61684e-06	1	1	0.717929	-1.12824	-3.85422e-06	1	1	0.48457	-1.25172	-6.81885e-06	1	1	0.000162841	-4.26492	-2.30071e-05	1	0.00903347	1	-1.05661	-2.41198e-07	1	1	7.12334e-06	6.01713	2.25872e-05	0.449297
GRMZM2G450233_4	0.518681	-1.26708	-9.662e-06	1	1	0.0917444	1.83142	3.81109e-05	1	1	0.00198105	-3.48209	-3.26743e-05	1	0.065489	0.0249519	2.2431	4.49706e-05	1	1	0.00120349	-3.86121	-2.68071e-05	1	0.0386897	0.930316	-1.03453	-2.80231e-06	1	1	0.0126354	-2.48954	-5.02284e-05	1	0.254459	0.170677	-1.63553	-3.15318e-05	1	1	0.475431	-1.40504	-3.79486e-06	1	1	0.0218797	2.56159	2.05568e-05	1
GRMZM2G163054_1	1	1.02916	1.45633e-07	1	1	4.04155e-05	6.02723	2.5104e-05	1	0.0457457	0.134305	-3.26675	-3.46499e-06	1	1	3.13026e-05	6.42986	2.79054e-05	1	0.00736708	0.134305	-3.14165	-3.5034e-06	1	0.9156	0.814787	1.09791	2.94697e-06	1	1	0.479389	-1.31863	-7.27266e-06	1	1	0.674388	1.164	5.41928e-06	1	1	1	1.07015	1.07225e-07	1	1	3.03391e-07	14.9318	2.12963e-05	0.0191361
GRMZM2G163054_4	1	-1.43115	-2.94845e-07	1	1	0.0130742	6.32063	5.2073e-06	1	1	0.500112	-2.61384	-6.0427e-07	1	1	2.18006e-05	15.5146	9.92589e-06	1	0.0057056	0.625168	2.2518	8.5605e-07	1	1	0.164308	1.71512	4.42375e-06	1	1	0.701975	1.24174	1.49542e-06	1	1	0.0493867	1.75053	7.96289e-06	1	0.60115	0.250168	4.11266	1.16547e-06	1	1	6.24835e-05	20.5149	7.30699e-06	1
GRMZM2G167387_1	1	1.05951	2.55875e-07	1	1	1.48727e-05	4.45473	1.48542e-05	0.938079	0.0293205	0.651137	1.26086	1.12163e-06	1	1	0.032289	2.51584	6.90548e-06	1	1	1	-1.06005	-2.58078e-07	1	1	0.0819883	-1.67122	-7.69287e-06	1	1	0.000437859	-3.17082	-1.31132e-05	1	0.0212606	0.128547	-1.89657	-5.418e-06	1	0.965964	0.651137	-1.26151	-1.12383e-06	1	1	1	1.11425	6.19366e-07	1
GRMZM2G323888_1	0.0604455	-2.23928	-6.55023e-06	1	1	0.328609	1.42788	5.06433e-06	1	1	0.103952	-1.8498	-5.43735e-06	1	0.972388	1.67647e-05	4.75473	1.98457e-05	1	0.00474177	0.0252337	2.45167	7.67284e-06	1	0.347889	0.204675	1.48705	8.23112e-06	1	1	0.529413	-1.23246	-3.18757e-06	1	1	0.287292	1.32923	8.2739e-06	1	1	0.062272	2.02525	6.55995e-06	1	1	0.0478401	2.14312	7.31411e-06	1
GRMZM2G447795_1	0.0559526	-2.33786	-4.94794e-05	1	1	0.0141652	2.88098	0.000162636	1	1	4.71612e-05	-7.13802	-7.43503e-05	1	0.00316115	7.82878e-05	5.98013	0.000184185	1	0.0145662	0.0313737	-2.79491	-2.37514e-05	1	0.396566	0.778844	-1.12628	-2.79302e-05	1	1	0.0825732	-2.09404	-0.000130143	1	0.797146	0.50222	1.32578	7.20517e-05	1	1	0.936434	1.09242	1.11952e-06	1	1	2.68152e-06	9.82049	0.000106843	0.169134
GRMZM2G008642_1	0.619784	-1.375	-2.61185e-06	1	1	0.0081942	3.19706	2.10409e-05	1	1	0.0969123	-2.44285	-5.65648e-06	1	0.928432	0.0097792	3.43553	1.69634e-05	1	0.562273	0.405135	-1.58039	-2.55785e-06	1	1	0.573051	-1.27955	-6.68931e-06	1	1	0.184891	-1.72791	-1.28983e-05	1	1	0.918811	1.06973	1.66851e-06	1	1	1	1.12417	4.86776e-07	1	1	0.00272529	4.51987	1.37991e-05	1
GRMZM2G441656_1	0.968246	1.01902	9.05817e-07	1	1	0.0408117	1.69531	3.31054e-05	1	1	1.50983e-06	3.32596	0.000110745	0.095231	0.00016766	4.04257e-06	3.21881	0.000107653	0.254981	0.00164504	1.58886e-06	3.35747	0.000114381	0.100216	0.000169857	0.00660807	1.93478	7.54538e-05	1	1	1.5129e-05	2.83641	0.000148231	0.954244	0.00135235	0.37694	1.23203	3.62363e-05	1	1	0.903754	1.02868	4.54178e-06	1	1	0.109762	1.44577	7.05914e-05	1
GRMZM2G317426_1	0.42767	-1.75767	-2.32678e-06	1	1	2.63439e-05	7.29922	3.40016e-05	1	0.0381205	0.191223	-2.55106	-3.28186e-06	1	1	3.93998e-08	15.9685	4.59676e-05	0.0024851	4.28466e-05	0.783178	-1.28611	-6.83173e-07	1	1	0.602823	1.24465	9.63922e-06	1	1	0.143255	1.74319	2.92814e-05	1	1	0.0137953	2.46662	7.19211e-05	1	0.265524	1	1.12851	2.7191e-07	1	1	8.29197e-12	32.4596	6.65648e-05	5.23008e-07
GRMZM2G132550_1	1	1.23424	3.69107e-07	1	1	0.00466556	5.03259	6.35442e-06	1	0.788942	0.250501	-12.6967	-1.45166e-06	1	1	2.31725e-05	7.52753	1.26952e-05	1	0.00594138	0.375834	-4.10369	-1.47094e-06	1	1	0.101006	1.84612	6.70991e-06	1	1	0.00139492	-8.93234	-7.04238e-06	1	0.0514221	0.140986	-1.65199	-5.778e-06	1	1	1	3.8187	3.49825e-07	1	1	0.500334	7.15346	7.63697e-07	1
GRMZM2G031876_1	1	-1.37467	-7.1724e-07	1	1	0.23686	2.04665	2.75435e-06	1	1	0.465235	-2.13596	-1.39955e-06	1	1	0.0282877	4.03211	5.80449e-06	1	1	1	-1.27132	-4.08555e-07	1	1	0.592141	1.43315	2.33291e-06	1	1	0.592141	1.4078	2.19636e-06	1	1	0.000362886	3.27786	1.75825e-05	1	0.0174456	1	1.22219	2.7375e-07	1	1	0.00402724	6.15427	6.35025e-06	1
GRMZM2G401970_1	0.829029	-1.38603	-1.34586e-06	1	1	2.79802e-05	6.33565	2.57833e-05	1	0.0392183	0.191335	-2.54961	-2.93697e-06	1	1	6.77929e-07	9.76948	3.05739e-05	0.0427597	0.000393729	0.0920369	-4.34292	-2.68362e-06	1	0.774206	0.814909	1.11252	3.44473e-06	1	1	0.758207	-1.14062	-3.77436e-06	1	1	0.0835619	1.76109	2.59229e-05	1	0.798178	0.398546	-2.36092	-1.09251e-06	1	1	1.40118e-07	14.162	2.49459e-05	0.00883778
PK1_1; GRMZM2G328785_T01	0.952169	-1.03578	-9.01594e-07	1	1	0.0661655	1.76782	2.0039e-05	1	1	0.0158469	-2.35443	-1.50137e-05	1	0.299259	0.0231097	2.06434	2.6818e-05	1	0.980903	0.000879118	-3.78074	-1.85324e-05	1	0.0309608	0.729329	1.12739	5.87739e-06	1	1	0.391623	-1.31711	-1.11082e-05	1	1	0.583076	1.1715	8.92064e-06	1	1	0.282163	-1.66326	-4.42031e-06	1	1	0.000902287	3.16011	2.39445e-05	1
GRMZM2G339091_3	0.372024	-1.38779	-5.37318e-06	1	1	0.00531024	2.37755	2.64892e-05	1	0.85226	0.000204923	-5.23552	-1.55563e-05	1	0.0110002	2.25471e-05	3.98272	4.13284e-05	1	0.00582842	0.00117951	-4.81276	-1.0977e-05	1	0.038113	0.51942	1.20705	9.46606e-06	1	1	0.00833052	-2.31067	-2.59326e-05	1	0.188397	0.100189	-1.61774	-2.10723e-05	1	0.885677	0.791659	-1.27573	-7.93816e-07	1	1	0.00015269	5.38707	1.61129e-05	1
GRMZM2G147245_1	0.162747	-1.93969	-4.98761e-06	1	1	0.0544382	2.03244	1.06293e-05	1	1	0.162747	-1.97803	-5.09048e-06	1	1	0.00116803	3.75179	1.46058e-05	1	0.118065	1	-1.08411	-4.11787e-07	1	1	0.938231	-1.05078	-1.01113e-06	1	1	0.882336	1.06357	1.33016e-06	1	1	0.104427	1.6958	1.38557e-05	1	0.910008	1	-1.0631	-3.08915e-07	1	1	0.000309369	4.27577	1.70499e-05	1
GRMZM2G358491_1	1	1.03002	1.87312e-07	1	1	0.0121059	2.50287	9.37876e-06	1	1	0.525623	-1.4447	-1.92094e-06	1	1	0.00442574	2.90812	1.22652e-05	1	0.319731	0.409314	-1.50475	-2.15616e-06	1	1	0.605364	1.19679	3.07375e-06	1	1	0.126595	-1.71099	-6.49052e-06	1	0.971039	0.466999	1.2392	4.4714e-06	1	1	1	-1.01121	-4.7907e-08	1	1	0.0961928	2.11333	4.80919e-06	1
GRMZM2G423863_1	0.0348496	-5.10572	-4.748e-06	1	1	0.281652	1.65883	3.88999e-06	1	1	0.154983	-2.78407	-3.78364e-06	1	1	0.00235554	7.70047	7.74866e-06	1	0.198362	0.474453	2.10947	1.28303e-06	1	1	0.892061	-1.09987	-8.89331e-07	1	1	0.629751	1.23183	2.27062e-06	1	1	0.333375	1.4581	4.07944e-06	1	1	1	1.15026	3.18668e-07	1	1	0.00125904	5.68893	9.94425e-06	1
GRMZM2G132995_1	1	1.02676	5.18253e-08	1	1	0.256895	2.9706	3.81661e-06	1	1	0.732502	-1.50173	-6.47078e-07	1	1	0.0210009	5.87991	9.70422e-06	1	0.936781	1	-1.32864	-4.91884e-07	1	1	0.275086	2.03234	5.93943e-06	1	1	0.0431243	3.70535	1.55649e-05	1	0.552738	0.000157556	8.57782	8.86062e-05	1	0.00878664	1	1.16052	2.0702e-07	1	1	0.000153238	16.5296	2.00286e-05	1
GRMZM2G132995_2	1	1.36998	2.29257e-07	1	1	0.625168	3.00724	1.24377e-06	1	1	1	-1.35906	-1.63707e-07	1	1	0.0130742	7.18818	5.25314e-06	1	0.678158	1	-2.04078	-4.32932e-07	1	1	0.0354553	3.27465	4.23862e-06	1	1	0.726807	1.49961	9.30981e-07	1	1	0.122864	1.81294	4.96059e-06	1	0.950541	1	-1.09609	-3.99684e-08	1	1	0.219065	6.12893	2.33846e-06	1
GRMZM2G012724_1	0.617692	-1.62285	-1.66002e-06	1	1	0.0165576	3.10538	9.1062e-06	1	1	0.431194	-1.82529	-1.9556e-06	1	1	3.69661e-05	7.39166	1.7035e-05	1	0.00841734	0.743214	-1.51982	-9.11565e-07	1	1	0.301784	1.46673	6.2688e-06	1	1	0.268469	1.51514	6.91902e-06	1	1	0.000208401	3.31816	4.56683e-05	1	0.0111585	1	-1.35126	-6.15978e-07	1	1	8.84926e-06	8.5881	1.79808e-05	0.558158
GRMZM2G012724_3	0.0280966	-2.7263	-1.0246e-05	1	1	0.00994772	2.66363	2.69198e-05	1	1	0.0280966	-2.86189	-1.05273e-05	1	0.448536	6.89696e-06	6.82914	3.45976e-05	0.435019	0.00252534	0.180913	-2.59941	-3.65196e-06	1	1	0.863035	-1.06336	-2.56823e-06	1	1	0.807069	-1.10418	-4.06674e-06	1	1	0.246422	1.50379	2.042e-05	1	1	0.180913	-2.47625	-3.37076e-06	1	1	4.63173e-06	6.90375	3.33803e-05	0.292142
AC215201.3_FG003_1	0.9131	-1.06392	-1.5779e-06	1	1	0.0420032	2.04974	2.75714e-05	1	1	1	1.0097	2.54649e-07	1	1	0.00166943	3.02181	4.99125e-05	1	0.153271	0.327146	-1.46656	-7.85375e-06	1	1	0.335995	1.38567	2.07631e-05	1	1	0.849054	1.07079	3.81101e-06	1	1	0.935044	1.03543	2.64279e-06	1	1	0.231455	-1.57542	-9.6863e-06	1	1	0.0246893	2.17376	3.11278e-05	1
GRMZM2G023683_1	0.642675	-2.09424	-9.13878e-07	1	1	0.0355534	4.05393	5.34148e-06	1	1	0.268314	-10.0177	-1.57445e-06	1	1	0.000556209	14.5217	1.12929e-05	1	0.0664438	1	-2.14373	-4.45584e-07	1	1	0.295597	1.71047	5.03759e-06	1	1	0.630688	-1.4525	-2.20893e-06	1	1	0.00385895	3.19388	2.66077e-05	1	0.108555	1	2.23137	2.14992e-07	1	1	0.00487916	27.9594	4.707e-06	1
GRMZM2G323757_1	0.0139317	-3.01526	-6.87565e-06	1	1	0.0906517	1.73291	7.53971e-06	1	1	0.0139317	-3.10532	-6.97459e-06	1	0.278784	0.000774691	4.0744	1.04892e-05	1	0.0864829	1	-1.39272	-9.62062e-07	1	1	0.433924	-1.28244	-3.92619e-06	1	1	0.751638	-1.11734	-1.87215e-06	1	1	0.801678	-1.14303	-1.73949e-06	1	1	1	-1.35233	-8.63121e-07	1	1	9.04393e-05	4.8161	1.26422e-05	1
GRMZM2G080940_2	0.597384	1.17192	4.92898e-06	1	1	0.0751038	1.62766	1.7995e-05	1	1	0.744055	-1.11372	-2.92735e-06	1	1	0.0504261	1.70826	2.37968e-05	1	1	0.157155	-1.49383	-1.11071e-05	1	0.996378	0.439256	1.22995	1.07308e-05	1	1	0.557631	-1.18043	-7.13273e-06	1	1	0.808982	1.06725	3.85983e-06	1	1	0.72101	-1.14453	-3.2508e-06	1	1	0.124531	1.53567	1.37896e-05	1
GRMZM2G058472_3	0.514293	1.40949	1.61609e-06	1	1	0.653856	1.31321	1.23612e-06	1	1	0.816747	1.22535	8.89352e-07	1	1	0.838175	-1.25792	-1.14056e-06	1	1	0.673787	-1.31454	-1.33102e-06	1	1	1	-1.17199	-7.60589e-07	1	1	0.846725	1.20365	1.05545e-06	1	1	1.68644e-06	6.18579	2.29324e-05	0.106371	0.000199569	1	-1.1428	-6.04279e-07	1	1	0.691061	1.28996	1.40222e-06	1
GRMZM2G058472_1	0.75502	-1.20827	-1.57914e-06	1	1	0.310617	-1.57616	-3.34881e-06	1	1	0.424199	1.39233	3.59421e-06	1	1	0.863634	-1.1378	-9.18249e-07	1	1	0.873798	1.10744	8.14593e-07	1	1	0.851136	1.14649	8.51428e-07	1	1	0.00642666	2.79845	1.04532e-05	1	0.159777	8.97483e-06	4.54512	2.36238e-05	0.566079	0.000815191	0.271629	-1.51911	-4.35875e-06	1	1	0.503669	1.27519	3.51014e-06	1
AC208916.3_FG003_1	1	-1.17476	-1.6595e-07	1	1	0.453968	2.17658	1.31252e-06	1	1	1	-2.77728	-7.13868e-07	1	1	0.0661766	5.10475	3.89779e-06	1	1	1	-1.50808	-3.19917e-07	1	1	0.425642	1.99641	2.41932e-06	1	1	1	-1.29416	-5.51894e-07	1	1	0.0729905	2.21674	5.89798e-06	1	0.733908	1	1.56764	2.28001e-07	1	1	0.125386	4.67096	1.47449e-06	1
GRMZM2G100727_1	1	-1.21766	-2.96339e-07	1	1	0.0266841	3.89486	4.79923e-06	1	1	1	1.07309	1.21165e-07	1	1	0.00647878	6.35338	7.28866e-06	1	0.41571	1	-1.14806	-1.75588e-07	1	1	0.730092	1.33964	2.19309e-06	1	1	0.860393	1.15949	1.02982e-06	1	1	0.269777	1.52987	4.58348e-06	1	1	1	-1.50011	-5.93091e-07	1	1	0.0104378	4.20846	5.70789e-06	1
GRMZM5G856297_1	1	-1.11151	-4.86849e-07	1	1	0.223351	1.89768	4.35639e-06	1	1	1	1.13984	6.7863e-07	1	1	0.203515	1.9819	4.28705e-06	1	1	0.444633	-1.78023	-1.91354e-06	1	1	1	-1.06428	-5.56183e-07	1	1	0.29489	1.46256	4.25983e-06	1	1	0.0315338	2.08371	9.37748e-06	1	0.449991	0.233445	-2.25545	-3.07902e-06	1	1	0.016479	2.43496	7.93758e-06	1
GRMZM2G080045_2	0.449913	-1.69642	-1.84971e-06	1	1	0.162686	2.04624	4.71411e-06	1	1	1	-1.0219	-9.65616e-08	1	1	0.00398031	4.25573	8.64734e-06	1	0.295011	1	1.07228	1.91973e-07	1	1	0.682443	1.22598	2.08352e-06	1	1	0.08062	1.85605	7.89271e-06	1	0.785138	0.715484	1.16894	1.90964e-06	1	1	0.449913	-1.54817	-1.56118e-06	1	1	0.000552717	3.88112	1.27034e-05	1
GRMZM2G169953_1	0.231487	-3.89863	-1.93701e-06	1	1	0.0136228	3.70763	7.05408e-06	1	1	0.467723	-2.21429	-1.4287e-06	1	1	0.000379613	13.0745	8.06882e-06	1	0.0493684	1	1.12654	8.45588e-08	1	1	0.885645	-1.10556	-9.22271e-07	1	1	0.790931	1.14429	1.39375e-06	1	1	0.0165616	2.2898	1.12691e-05	1	0.296964	1	-1.5629	-4.23759e-07	1	1	0.000154585	9.39435	9.87653e-06	1
GRMZM2G169966_1	1	-1.16576	-2.1471e-07	1	1	0.0334215	4.41078	5.15043e-06	1	1	1	-1.1423	-1.88116e-07	1	1	0.00123918	7.50051	8.42035e-06	1	0.123289	1	-1.27975	-2.83157e-07	1	1	0.449254	1.45871	3.0552e-06	1	1	0.251151	1.64482	4.2948e-06	1	1	4.48094e-05	3.78659	2.70736e-05	1	0.00313686	1	-1.30602	-3.0975e-07	1	1	0.000198805	8.28734	9.63335e-06	1
GRMZM2G127297_2	0.738837	-1.14197	-3.56826e-06	1	1	0.629098	1.1585	4.54939e-06	1	1	0.686977	-1.12824	-3.26243e-06	1	1	0.445002	1.28528	7.17028e-06	1	1	0.491217	-1.25761	-5.14856e-06	1	1	0.953913	-1.02933	-9.47368e-07	1	1	0.824405	1.06524	2.16948e-06	1	1	0.00591461	2.02661	3.3164e-05	1	0.14757	0.447916	-1.27291	-5.45438e-06	1	1	0.219717	1.39235	9.9813e-06	1
GRMZM2G125034_1	0.437822	-1.71997	-1.95543e-06	1	1	0.427342	1.52392	2.44748e-06	1	1	1	-1.12204	-5.08086e-07	1	1	0.0502596	2.90513	5.17436e-06	1	1	0.591602	1.42028	1.14149e-06	1	1	0.864147	1.10837	7.71448e-07	1	1	0.736786	1.18643	1.32718e-06	1	1	0.00281833	2.69025	1.33367e-05	1	0.0862093	1	-1.07929	-3.05851e-07	1	1	0.126586	2.02868	4.28274e-06	1
GRMZM2G429714_1	1	1.01934	1.81585e-07	1	1	0.0597862	2.25927	1.18255e-05	1	1	0.597082	1.29909	2.80871e-06	1	1	0.00910409	2.98956	1.90448e-05	1	0.532721	0.596252	-1.41357	-2.80063e-06	1	1	0.489364	1.34883	7.40088e-06	1	1	0.850116	-1.11728	-2.22705e-06	1	1	0.962922	1.02547	7.28882e-07	1	1	0.240717	-1.80153	-5.42775e-06	1	1	0.30888	1.55656	6.78979e-06	1
GRMZM2G117582_1	0.00186966	-2.85506	-8.12115e-05	1	1	0.928682	-1.03243	-3.926e-06	1	1	1.3877e-06	-5.42354	-0.000101944	0.087528	0.000155191	6.22786e-05	3.91821	0.000127755	1	0.0120842	0.639716	-1.18459	-6.82174e-06	1	1	0.28149	1.41688	5.0469e-05	1	1	0.154605	-1.5954	-4.51807e-05	1	1	0.00391265	-2.57937	-0.000105031	1	0.108555	0.201604	1.60362	1.39109e-05	1	1	0.000629925	3.29271	5.28374e-05	1
GRMZM2G140752_1	0.391581	-1.72975	-1.68624e-06	1	1	0.0806214	2.29863	5.19057e-06	1	1	0.584414	-1.39341	-1.12849e-06	1	1	0.0516058	2.97359	4.56043e-06	1	1	0.68876	-1.85177	-1.06288e-06	1	1	0.482243	-1.33712	-2.31638e-06	1	1	1	1.00486	4.46229e-08	1	1	0.026724	2.19553	8.21471e-06	1	0.41082	0.291711	-2.29875	-1.62063e-06	1	1	0.0118228	3.21849	6.36368e-06	1
GRMZM2G140763_2	0.230569	-1.48174	-5.97962e-06	1	1	0.77859	1.12222	2.24795e-06	1	1	0.00010478	-4.24679	-1.40613e-05	1	0.0062882	0.0794964	1.76917	9.54725e-06	1	1	0.146851	-1.76832	-5.39311e-06	1	0.954991	0.85944	1.06394	1.31968e-06	1	1	0.00799491	-2.39415	-1.2019e-05	1	0.182179	0.929994	-1.03117	-6.63886e-07	1	1	0.315614	1.62079	2.68853e-06	1	1	0.13281	1.99062	4.29021e-06	1
GRMZM2G305159_2	1	-1.03694	-1.8821e-07	1	1	0.111764	1.88313	4.66529e-06	1	1	1	-1.10884	-5.18549e-07	1	1	0.200613	1.7786	3.96653e-06	1	1	0.818732	-1.19144	-8.18592e-07	1	1	0.877345	-1.09789	-8.86972e-07	1	1	0.883808	1.10106	1.00529e-06	1	1	0.00935057	2.23004	1.11454e-05	1	0.203302	1	-1.11419	-4.88253e-07	1	1	0.0361022	2.29911	6.18913e-06	1
GRMZM2G001332_1	0.187884	-2.50035	-3.33076e-06	1	1	0.00116766	4.57058	1.98194e-05	1	0.38341	0.0031361	-28.357	-5.35501e-06	1	0.0957436	6.56135e-06	11.5108	2.33339e-05	0.413851	0.00243441	0.40664	-2.7971	-1.42631e-06	1	1	1	1.00724	1.83701e-07	1	1	6.56135e-06	-12.9888	-2.34169e-05	0.413851	0.000664287	0.000109459	-7.40354	-2.21023e-05	1	0.00661941	1	4.05463	5.97929e-07	1	1	0.14497	9.97848	1.7575e-06	1
GRMZM2G305115_4	0.0641744	2.03773	1.08311e-05	1	1	0.740064	1.20182	2.10651e-06	1	1	0.337112	-1.58337	-3.84547e-06	1	1	0.000102698	-6.78042	-1.81317e-05	1	0.0182467	0.0163637	-2.50526	-1.27789e-05	1	0.257838	0.0121357	-3.999	-9.40709e-06	1	1	0.159789	-1.92143	-6.01544e-06	1	1	0.300802	1.95426	2.99327e-06	1	1	0.655925	1.28787	1.89763e-06	1	1	1	-1.00972	-6.34624e-08	1
GRMZM2G141026_1	0.529115	-1.51877	-1.75447e-06	1	1	0.741828	1.33774	1.73477e-06	1	1	0.248907	-2.17191	-2.77153e-06	1	1	0.256191	1.96764	3.27256e-06	1	1	0.780249	-1.6585	-1.34281e-06	1	1	1	-1.03256	-2.16684e-07	1	1	0.779151	1.1645	1.13034e-06	1	1	0.102071	2.17325	7.80748e-06	1	0.897282	1	-1.15975	-3.25757e-07	1	1	0.0385374	3.3834	5.63664e-06	1
AC206788.3_FG015_1	0.907694	1.06657	1.30353e-06	1	1	0.0190809	2.67394	3.27797e-05	1	1	0.111031	-2.0876	-1.02021e-05	1	1	6.36919e-05	5.37114	9.12953e-05	1	0.0122479	0.235136	-1.73599	-8.85482e-06	1	1	0.0507608	2.14241	5.98191e-05	1	1	0.649469	-1.19946	-8.70752e-06	1	1	0.0796689	1.94102	0.000105565	1	0.77142	0.617517	1.28259	2.6508e-06	1	1	0.000527643	4.65384	3.42743e-05	1
GRMZM2G004795_1	0.0195762	-2.61924	-8.67755e-06	1	1	0.0190806	1.96424	1.35347e-05	1	1	4.81186e-06	-9.23846	-1.25172e-05	0.303503	0.000450302	8.10077e-06	5.1434	2.22046e-05	0.510948	0.00287049	0.00826332	-6.94212	-4.58707e-06	1	0.159194	1	-1.00028	-7.64833e-09	1	1	1.30163e-07	-6.73328	-2.34765e-05	0.00820993	2.17194e-05	0.00280587	-2.44592	-1.62944e-05	1	0.0858697	0.62956	-1.96819	-7.47405e-07	1	1	0.242092	2.69506	2.57541e-06	1
GRMZM2G004932_1	0.349352	-1.38962	-9.25263e-06	1	1	0.0346657	1.90638	2.99111e-05	1	1	0.487514	-1.26164	-6.8438e-06	1	1	0.00062203	2.96555	4.66781e-05	1	0.0731109	0.577426	-1.24159	-4.62096e-06	1	1	0.714109	1.11944	7.51439e-06	1	1	0.281547	-1.37551	-1.71749e-05	1	1	0.347065	1.31617	2.22665e-05	1	1	0.386018	-1.36753	-7.02979e-06	1	1	0.0808391	1.74856	1.958e-05	1
GRMZM2G132212_1	0.0390567	-2.26875	-2.45065e-05	1	1	0.0399346	2.1247	4.92867e-05	1	1	0.00279648	-3.40995	-3.09708e-05	1	0.0868464	0.00101456	3.61799	5.05678e-05	1	0.104563	0.0672081	-2.35481	-1.11129e-05	1	0.637673	0.425527	-1.33235	-2.32254e-05	1	1	0.0680932	-1.95102	-4.53857e-05	1	0.720623	1	-1.00763	-5.29018e-07	1	1	0.348401	-1.56673	-4.64865e-06	1	1	0.00131795	3.7135	3.48718e-05	1
GRMZM2G126079_1	0.522533	1.33355	4.0761e-06	1	1	0.000907057	4.08171	3.76597e-05	1	0.336506	0.0191064	-3.51542	-8.74417e-06	1	0.342965	0.000162606	4.79623	6.18652e-05	1	0.0260968	0.0101992	-3.93758	-1.21578e-05	1	0.188322	0.243136	1.56699	2.82816e-05	1	1	0.102255	-1.92705	-2.39959e-05	1	0.904571	0.986193	1.00986	7.7061e-07	1	1	1	1.19057	6.62476e-07	1	1	5.63069e-05	7.44606	2.2408e-05	1
GRMZM2G090245_1	0.227227	-4.12183	-2.08851e-06	1	1	0.000581041	4.82284	1.05415e-05	1	0.247626	0.227227	-3.74899	-2.02198e-06	1	1	1.03044e-05	17.9494	1.13392e-05	0.649941	0.00331602	1	1.81772	5.47055e-07	1	1	0.901756	-1.1075	-1.29085e-06	1	1	0.0354436	-2.49041	-7.95895e-06	1	0.493013	0.309785	1.42183	5.06537e-06	1	1	1	1.65329	4.80521e-07	1	1	0.0144653	7.26015	4.60457e-06	1
GRMZM2G090245_2	0.00454721	-2.79007	-0.000255005	1	1	0.00881789	2.53265	0.000609166	1	1	1.13889e-06	-6.24764	-0.000333842	0.0718343	0.000130135	8.97723e-08	7.49826	0.00092571	0.0056623	8.20623e-05	0.0203466	-2.35527	-8.19714e-05	1	0.303534	0.865591	1.06113	6.15396e-05	1	1	0.854457	-1.0665	-6.27695e-05	1	1	0.0666902	1.90036	0.000961733	1	0.701416	0.912968	-1.05182	-3.13396e-06	1	1	8.54661e-12	14.8364	0.000880239	5.39069e-07
GRMZM5G863420_1	0.0711002	-1.97391	-3.00128e-05	1	1	0.0185851	2.27188	7.73682e-05	1	1	0.100745	-1.82317	-2.74649e-05	1	0.951398	0.000448122	3.64979	8.16582e-05	1	0.0561926	0.335421	-1.44467	-9.4854e-06	1	1	0.54615	-1.2287	-2.57228e-05	1	1	0.609094	1.19192	2.65233e-05	1	1	0.860371	-1.06949	-7.30791e-06	1	1	0.241323	-1.56411	-1.20333e-05	1	1	1.13536e-05	4.93698	0.000131356	0.716117
AC204050.4_FG006_1	1	-1.44642	-4.34735e-07	1	1	1	1.28591	4.02722e-07	1	1	1	1.02267	3.19304e-08	1	1	0.459127	2.52586	1.48591e-06	1	1	1	-1.50222	-3.25566e-07	1	1	0.730542	1.35801	6.48456e-07	1	1	1	1.05432	9.8393e-08	1	1	0.000984139	4.98244	9.79572e-06	1	0.0384122	0.627759	-2.22211	-7.92232e-07	1	1	1	1.32571	4.69185e-07	1
GRMZM2G476477_1	1	-2.45126	-6.45431e-07	1	1	0.699263	1.79847	8.70469e-07	1	1	1	-1.47331	-3.50225e-07	1	1	0.0848196	7.88902	3.06381e-06	1	1	1	1.6744	2.99931e-07	1	1	0.576123	1.78949	1.54791e-06	1	1	0.768794	1.56418	1.10616e-06	1	1	1.53271e-06	7.76856	2.37478e-05	0.0966739	0.000185554	1	1.00639	4.72518e-09	1	1	0.142094	4.14463	2.32685e-06	1
GRMZM2G037998_1	0.562061	-1.66576	-1.43308e-06	1	1	0.15924	2.14359	4.10047e-06	1	1	1	1.19428	6.96608e-07	1	1	0.00191376	4.99004	8.58873e-06	1	0.170493	0.404758	1.826	1.77801e-06	1	1	0.451317	1.39749	3.05518e-06	1	1	0.00571845	2.57102	1.2075e-05	1	0.146919	0.00294078	2.43798	1.54457e-05	1	0.0890905	1	-1.08947	-3.5168e-07	1	1	5.31931e-05	4.61468	1.54789e-05	1
GRMZM2G038284_5	0.902864	1.0886	9.49636e-07	1	1	0.896567	-1.09714	-9.48933e-07	1	1	0.0101438	2.38405	1.48338e-05	1	0.222619	0.271239	-1.68177	-4.72981e-06	1	1	0.000243903	3.22064	2.59089e-05	1	0.0113787	0.555325	-1.4081	-2.83124e-06	1	1	0.00141164	2.93367	1.88896e-05	1	0.0519475	0.149025	1.88793	6.16006e-06	1	1	0.191253	1.47061	1.20247e-05	1	1	0.749622	1.12159	3.1068e-06	1
GRMZM2G318180_1	1	-1.1699	-8.33811e-07	1	1	0.0324339	2.73776	9.97725e-06	1	1	0.412912	-1.88807	-2.70055e-06	1	1	0.00406804	4.02585	1.48498e-05	1	0.300806	0.683681	-1.30797	-1.15554e-06	1	1	0.663163	1.25694	4.03872e-06	1	1	0.0474816	-2.54478	-9.54186e-06	1	0.590934	1	1.01265	2.4992e-07	1	1	1	1.23388	7.112e-07	1	1	0.32246	2.03125	3.13594e-06	1
GRMZM2G160430_1	0.602878	-1.2863	-2.48851e-06	1	1	0.0013978	2.9444	2.17394e-05	1	0.419066	0.0236329	2.18684	1.32695e-05	1	0.395391	0.000747002	3.36384	2.05465e-05	1	0.0845896	0.165881	1.71858	6.24587e-06	1	1	0.697834	-1.12591	-3.68136e-06	1	1	0.289128	1.36338	1.19623e-05	1	1	0.0593944	1.72081	2.10756e-05	1	0.67744	0.12726	-1.63678	-9.51213e-06	1	1	0.0343533	1.83567	2.04322e-05	1
GRMZM2G354604_4	0.207269	1.77209	2.35804e-05	1	1	1.37739e-05	7.05424	0.000184902	0.868772	0.0293205	1	1.01676	5.1175e-07	1	1	0.382723	1.44403	2.40313e-05	1	1	0.140408	1.85489	4.62678e-05	1	0.940351	0.0161472	-2.7567	-0.000137291	1	1	0.0060741	-3.20477	-0.000148218	1	0.153862	0.00075781	-4.66824	-6.14114e-05	1	0.0316754	0.00750142	3.23286	6.93365e-05	1	1	0.0806229	2.16489	3.61731e-05	1
GRMZM2G364208_1	0.200633	-1.92321	-5.57062e-06	1	1	0.0151334	2.58342	1.83748e-05	1	1	0.106877	-2.31009	-6.58113e-06	1	0.990765	2.87835e-05	5.97205	3.0001e-05	1	0.00705111	1	1.10646	6.42358e-07	1	1	0.657288	1.20199	6.05557e-06	1	1	0.0891155	1.79603	2.38644e-05	1	0.836191	0.00167085	2.84599	6.652e-05	1	0.0587116	0.735265	1.32903	1.65287e-06	1	1	1.1517e-08	10.7185	4.88204e-05	0.000726424
GRMZM2G163883_1	0.174536	-1.79596	-8.13547e-06	1	1	0.0956351	1.84978	1.55989e-05	1	1	0.512513	-1.3199	-4.44904e-06	1	1	0.00129856	3.52423	2.58e-05	1	0.127977	0.258765	1.62672	6.40564e-06	1	1	0.932637	1.06084	2.0657e-06	1	1	0.159341	1.62895	2.13561e-05	1	1	0.0114433	2.31416	4.73375e-05	1	0.236802	0.737458	1.19552	2.7192e-06	1	1	0.000145823	3.97712	4.1404e-05	1
GRMZM2G080887_1	0.709833	-1.6871	-9.15698e-07	1	1	0.100877	2.8902	4.2499e-06	1	1	0.709833	-1.89129	-1.05958e-06	1	1	0.00712941	6.4889	7.31504e-06	1	0.447443	1	-2.38227	-7.73274e-07	1	1	0.684251	1.33077	2.14944e-06	1	1	0.446287	1.55882	3.63139e-06	1	1	0.000604545	4.29423	2.84877e-05	1	0.0259925	1	-2.12508	-6.29392e-07	1	1	0.00171085	8.52084	8.94088e-06	1
GRMZM2G175610_1	0.672481	1.25659	1.95821e-06	1	1	0.301384	1.56119	4.28277e-06	1	1	0.11955	1.87283	6.66105e-06	1	1	0.433927	1.45474	4.36086e-06	1	1	1	-1.04285	-3.94071e-07	1	1	0.751788	1.17091	2.0363e-06	1	1	0.127834	1.78606	9.36539e-06	1	0.978046	1.92203e-07	5.24218	5.91811e-05	0.012123	3.08942e-05	0.299029	-1.55427	-5.09691e-06	1	1	0.267143	1.48886	6.9871e-06	1
GRMZM2G175593_1	1	1.1061	1.76314e-07	1	1	0.508253	1.75944	1.262e-06	1	1	1	-1.08409	-1.289e-07	1	1	1	1.42523	7.8161e-07	1	1	0.68771	-1.40946	-5.33974e-07	1	1	1	-1.11607	-3.04075e-07	1	1	0.790855	1.37673	1.10147e-06	1	1	0.00675174	3.75979	7.22978e-06	1	0.161739	1	-1.17542	-2.2876e-07	1	1	0.22714	2.62596	2.49237e-06	1
GRMZM2G135739_1	0.152962	-2.09742	-4.08546e-06	1	1	1	1.05415	4.22804e-07	1	1	0.717476	-1.21795	-1.39727e-06	1	1	0.498137	1.48131	1.79181e-06	1	1	0.81045	1.19937	7.42219e-07	1	1	0.468584	-1.49259	-2.71645e-06	1	1	0.0165714	2.18986	9.79379e-06	1	0.303051	2.08827e-05	4.24616	1.79012e-05	1	0.00167152	0.543362	-1.43583	-1.94597e-06	1	1	0.00211317	2.81156	1.16139e-05	1
GRMZM2G128693_1	1	1.05769	6.62786e-08	1	1	0.0657547	4.21478	3.69343e-06	1	1	0.500112	-6.47839	-9.71549e-07	1	1	0.00747889	5.59228	5.5804e-06	1	0.460668	0.500112	-5.64611	-9.99948e-07	1	1	0.678431	1.40337	1.95324e-06	1	1	0.424688	-1.75423	-2.08195e-06	1	1	0.851021	1.11074	7.52573e-07	1	1	1	1.2136	3.78804e-08	1	1	0.0626401	15.5652	2.58303e-06	1
GRMZM2G071436_1	1	1.35952	5.94243e-07	1	1	0.0131021	4.25352	5.37766e-06	1	1	0.625386	-3.43552	-1.17176e-06	1	1	0.181135	2.33534	3.00067e-06	1	1	0.125386	-6.32163	-1.89165e-06	1	0.87659	0.543764	-1.33971	-1.78275e-06	1	1	0.599633	1.26477	1.86151e-06	1	1	0.181135	-2.68424	-3.29275e-06	1	1	1	-1.35348	-1.25648e-07	1	1	8.24884e-06	18.4822	8.41093e-06	0.520287
GRMZM2G026083_1	1	1.1226	2.00528e-07	1	1	0.146537	2.91078	3.1254e-06	1	1	0.625168	-2.55386	-9.95203e-07	1	1	0.0194599	4.20689	5.88849e-06	1	0.884942	1	-1.30252	-4.26471e-07	1	1	0.308763	1.62247	2.96361e-06	1	1	0.5245	1.33357	1.58814e-06	1	1	0.326016	1.41642	3.21669e-06	1	1	0.625168	2.20109	7.6926e-07	1	1	0.00185856	9.91337	5.70875e-06	1
GRMZM2G026189_1	1	1.37146	4.21176e-07	1	1	0.00412727	6.74203	6.5105e-06	1	0.747039	1	-2.30844	-6.42664e-07	1	1	0.000201434	7.94814	1.08044e-05	1	0.0308381	0.630879	-2.59872	-9.56634e-07	1	1	0.262963	1.61681	4.71509e-06	1	1	1	-1.01323	-9.98002e-08	1	1	0.798836	-1.18198	-1.90287e-06	1	1	1	1.21827	1.07206e-07	1	1	0.000129683	15.3604	7.05336e-06	1
GRMZM2G101513_1	0.538095	1.34982	1.68011e-06	1	1	0.000416317	3.60011	1.24878e-05	1	0.20069	0.277055	-2.23469	-2.65359e-06	1	1	9.17393e-06	4.10756	2.0146e-05	0.578636	0.00304545	0.106054	-2.37333	-3.75134e-06	1	0.840676	0.109881	1.54009	9.33837e-06	1	1	0.00582307	-2.69135	-1.0866e-05	1	0.1487	0.000825985	-2.67305	-1.66669e-05	1	0.0341852	1	1.27097	5.82365e-07	1	1	0.0553558	2.98926	4.27529e-06	1
GRMZM5G827455_1	0.505508	1.40632	1.54228e-06	1	1	0.00504993	3.35961	8.95638e-06	1	0.829478	0.192557	-2.76159	-2.42124e-06	1	1	0.00088129	3.64644	1.41267e-05	1	0.0952921	0.136481	-2.64367	-3.31883e-06	1	0.92345	0.172535	1.52639	6.71258e-06	1	1	0.267724	-1.57124	-4.63613e-06	1	1	0.309503	-1.3717	-5.27444e-06	1	1	0.69357	1.46905	6.44695e-07	1	1	0.00227964	5.90481	6.74149e-06	1
GRMZM2G015654_1	1	-1.50605	-5.12305e-07	1	1	0.0927545	3.24635	3.42493e-06	1	1	0.250168	-4.6304	-1.19539e-06	1	1	0.00424436	7.31236	6.39036e-06	1	0.309132	0.500112	-2.70945	-6.38718e-07	1	1	0.542353	1.49562	2.45313e-06	1	1	0.629722	-1.46431	-1.56944e-06	1	1	1	-1.05295	-3.72293e-07	1	1	1	1.13474	4.4367e-08	1	1	0.0156986	10.2655	3.05088e-06	1
GRMZM2G333274_1	0.128099	-1.81059	-4.70704e-06	1	1	0.00710342	2.21783	1.28043e-05	1	1	1.79096e-06	-26.981	-1.01243e-05	0.112963	0.000196457	1.33487e-07	5.0941	2.37741e-05	0.00841955	0.000115167	0.00730827	-6.24117	-4.87651e-06	1	0.149607	0.355896	1.26858	6.26283e-06	1	1	0.00103704	-2.78186	-1.4936e-05	1	0.0402772	0.00733438	-2.026	-1.49804e-05	1	0.172551	0.501593	2.38766	5.40743e-07	1	1	2.3061e-05	21.5106	7.99256e-06	1
GRMZM2G117281_1	1	-1.18599	-5.31877e-07	1	1	0.0344696	3.92538	9.92146e-06	1	1	0.00602611	5.31337	1.46289e-05	1	0.154508	0.375053	2.23086	3.51982e-06	1	1	0.16118	2.84458	5.27483e-06	1	1	0.234138	-2.08685	-6.93352e-06	1	1	0.0189631	3.18363	2.90707e-05	1	0.335694	7.8859e-06	10.4775	6.04615e-05	0.497395	0.00072904	0.133936	-2.21531	-9.8859e-06	1	1	0.0649292	2.35198	2.43633e-05	1
GRMZM2G470010_1	1	-2.02888	-9.06749e-07	1	1	0.0927545	2.87783	3.35765e-06	1	1	0.250168	-11.5519	-1.63326e-06	1	1	0.00239193	9.01442	7.06308e-06	1	0.200356	1	-2.8108	-5.67758e-07	1	1	0.328354	1.54389	2.79868e-06	1	1	0.0388272	-3.94931	-3.84276e-06	1	0.520665	0.572802	-1.31469	-1.90158e-06	1	1	1	2.02566	1.58755e-07	1	1	0.500112	8.41779	1.14815e-06	1
GRMZM2G456997_1	1	-1.99719	-6.35603e-07	1	1	1	-1.20888	-2.19955e-07	1	1	1	1.14289	1.81899e-07	1	1	0.652595	2.9039	1.21354e-06	1	1	0.0502383	7.3723	4.06167e-06	1	0.545063	1	1.7577	7.9789e-07	1	1	6.33431e-05	17.5745	1.74536e-05	1	0.00430529	7.32452e-12	67.7116	0.000123479	4.61987e-07	3.52661e-09	0.233712	3.22983	3.24417e-06	1	1	6.33431e-05	12.7203	1.70518e-05	1
GRMZM2G465226_1	0.182817	2.09341	3.68279e-05	1	1	0.00364251	5.18356	0.000140909	1	0.713503	0.000263672	-13.0473	-3.11001e-05	1	0.0135541	0.000121408	9.21632	0.000579329	1	0.0208656	0.373224	-1.6419	-2.75657e-05	1	1	0.0160428	3.72207	0.000475248	1	1	0.0297127	-3.31367	-0.000121902	1	0.451146	0.612231	-1.30747	-0.000152818	1	1	6.03677e-05	16.6352	4.03623e-05	1	0.761526	1.75702e-05	20.4098	5.01064e-05	1
GRMZM2G029692_1	0.689851	-1.64461	-9.14321e-07	1	1	0.378147	-3.34542	-1.63544e-06	1	1	1	1.08714	2.03263e-07	1	1	1	-1.02184	-3.0319e-08	1	1	1	-1.03887	-5.30747e-08	1	1	1	1.99069	6.908e-07	1	1	0.041213	5.88893	3.40901e-06	1	0.537859	0.000680499	7.16247	8.55408e-06	1	0.0289426	0.457239	-1.85741	-1.17066e-06	1	1	0.587288	1.61921	1.57031e-06	1
GRMZM2G073929_1	1	-1.566	-2.80838e-07	1	1	0.0531561	5.0801	3.17031e-06	1	1	1	-4.38438	-5.99793e-07	1	1	0.0531561	8.7734	3.857e-06	1	1	1	1.12998	6.44953e-08	1	1	1	1.10282	4.05852e-07	1	1	1	-1.05897	-2.19804e-07	1	1	0.00094817	4.44621	1.5002e-05	1	0.038214	1	3.16365	3.8345e-07	1	1	0.0212468	21.0328	3.5503e-06	1
GRMZM2G030138_1	0.340328	-1.44216	-5.22548e-06	1	1	0.126918	1.69704	1.18801e-05	1	1	0.724373	-1.15404	-2.275e-06	1	1	0.164693	1.74784	8.83817e-06	1	1	0.611191	1.24272	2.86851e-06	1	1	0.319714	-1.40024	-8.26742e-06	1	1	0.580925	1.20872	6.0369e-06	1	1	0.00567943	2.47575	3.04835e-05	1	0.14329	1	-1.00558	-8.19654e-08	1	1	0.0108094	2.36722	2.0192e-05	1
GRMZM2G162359_1	0.0101107	-2.11246	-0.000110273	1	1	0.00681479	2.15822	0.000242529	1	0.992693	9.7825e-08	-5.16122	-0.000168827	0.00617021	1.53488e-05	5.44606e-05	3.26309	0.000224329	1	0.0111167	0.000167585	-3.25561	-6.86778e-05	1	0.00842921	0.233593	-1.39719	-0.000128473	1	1	0.0276276	-1.86232	-0.000209258	1	0.427627	0.340399	-1.30855	-7.62687e-05	1	1	0.404378	-1.3325	-1.01239e-05	1	1	7.04981e-09	5.98129	0.000202098	0.00044466
GRMZM2G493395_1	0.191793	-2.10601	-7.24303e-06	1	1	0.000164273	5.75257	6.55467e-05	1	0.113861	0.0143301	-3.99518	-1.03397e-05	1	0.285251	6.38131e-07	12.0753	7.25303e-05	0.0402495	0.00037859	0.896431	1.13856	9.07409e-07	1	1	1	-1.00328	-2.59444e-07	1	1	0.151506	-1.85366	-3.65376e-05	1	1	0.486602	1.33406	2.64169e-05	1	1	0.269323	2.1599	4.00411e-06	1	1	2.26936e-06	12.3985	3.93489e-05	0.143137
GRMZM2G028129_2	0.0263482	-1.65202	-4.41484e-05	1	1	0.458028	1.17313	1.93658e-05	1	1	0.610839	-1.1233	-1.22786e-05	1	1	0.000259348	2.25163	8.47471e-05	1	0.0370093	0.0494897	1.55857	3.78204e-05	1	0.539587	0.49829	1.16181	2.12329e-05	1	1	0.183025	1.32668	4.28685e-05	1	1	0.00475469	1.78812	0.000120154	1	0.124749	0.802875	1.05976	5.95065e-06	1	1	0.00802641	1.74828	7.45129e-05	1
GRMZM2G340656_4	2.14463e-08	-9.63668	-8.424e-05	0.0013527	0.000450901	0.532159	-1.24179	-1.83014e-05	1	1	0.0404718	2.00552	9.45127e-05	1	0.551462	5.31818e-05	5.21243	4.10869e-05	1	0.010962	4.54606e-16	29.1244	0.000274318	2.86738e-11	5.03049e-13	0.270023	-1.48881	-2.48517e-05	1	1	0.00017242	3.65648	0.000201075	1	0.00992262	2.63318e-06	5.31206	0.000219228	0.166085	0.00029189	0.214677	1.50696	9.55656e-05	1	1	0.249302	1.46821	8.82609e-05	1
GRMZM2G079632_1	0.337739	-1.44958	-7.63366e-06	1	1	0.0160762	2.22565	3.0167e-05	1	1	0.0231761	-2.34487	-1.41165e-05	1	0.390077	0.0028645	2.92159	3.26275e-05	1	0.228703	0.136871	-1.89497	-8.01915e-06	1	0.925596	0.756833	-1.10428	-5.17311e-06	1	1	0.237406	-1.45608	-1.71584e-05	1	1	0.0313022	1.9415	4.67049e-05	1	0.44805	0.809059	-1.17145	-1.53628e-06	1	1	0.000450234	3.58419	2.71251e-05	1
GRMZM2G103617_1	0.627492	1.1643	1.96655e-05	1	1	0.0287455	1.97764	0.00011702	1	1	0.00902004	-2.33946	-6.85321e-05	1	0.203407	0.0994428	1.6775	9.44174e-05	1	1	0.00165997	-2.75924	-8.88543e-05	1	0.0499384	0.96665	-1.01256	-2.93674e-06	1	1	0.294367	-1.38216	-6.54501e-05	1	1	0.291677	-1.38513	-6.50015e-05	1	1	1	-1.013	-6.56762e-07	1	1	0.000186632	3.34738	0.000120102	1
GRMZM2G469175_1	0.726558	-1.22861	-1.87586e-06	1	1	0.413389	1.53188	5.36206e-06	1	1	0.0019343	-8.78884	-8.9342e-06	1	0.0652529	0.134684	2.07357	8.80904e-06	1	1	0.00217156	-9.05862	-7.29958e-06	1	0.0603815	0.824034	1.10173	1.57112e-06	1	1	0.00777778	-4.4238	-1.19524e-05	1	0.179921	0.207091	-1.86784	-7.90527e-06	1	1	1	-1.26633	-2.41241e-07	1	1	0.231392	3.04342	2.34391e-06	1
GRMZM2G153683_2	0.738604	-1.12085	-3.71345e-06	1	1	0.162039	1.45994	1.58411e-05	1	1	0.83596	1.06779	2.33478e-06	1	1	0.00147513	2.38371	4.25188e-05	1	0.140335	0.905626	-1.06159	-1.78286e-06	1	1	0.142046	1.4567	2.29643e-05	1	1	0.54026	1.18029	9.06555e-06	1	1	0.161386	1.4062	2.97533e-05	1	1	0.406176	-1.27055	-7.83109e-06	1	1	0.0735865	1.61376	2.25719e-05	1
GRMZM5G803276_1	1	-2.40922	-1.74896e-07	1	1	1	-2.40922	-1.74896e-07	1	1	1	2.56754	4.687e-07	1	1	1	1	0	1	1	0.500112	9.05008	9.99083e-07	1	1	1	1	0	1	1	0.0626401	20.8706	2.46611e-06	1	0.689041	1.52548e-16	237.807	2.93898e-05	9.6218e-12	2.10697e-13	1	1.46305	3.55487e-07	1	1	0.219065	3.37398	1.82251e-06	1
GRMZM2G396540_1	0.249041	-1.33882	-2.08941e-05	1	1	0.199795	-1.38332	-2.28779e-05	1	1	0.404636	1.23136	1.91011e-05	1	1	0.659775	-1.12745	-6.97121e-06	1	1	0.0105433	1.87939	5.4229e-05	1	0.193373	0.757094	-1.09119	-4.98749e-06	1	1	0.140018	1.45499	2.71553e-05	1	1	0.410496	-1.25772	-1.12076e-05	1	1	0.588696	1.14001	1.42338e-05	1	1	0.522165	-1.1707	-1.48236e-05	1
GRMZM2G061702_2	0.901204	1.05268	6.98972e-07	1	1	0.792832	-1.14475	-1.67768e-06	1	1	0.000128586	-5.78791	-1.09755e-05	1	0.00733977	1	-1.00729	-1.01018e-07	1	1	0.00102235	-3.6022	-1.00895e-05	1	0.033857	0.607569	1.19634	2.27564e-06	1	1	0.0731441	-2.12885	-6.1458e-06	1	0.741599	0.0280791	1.8288	1.1492e-05	1	0.424206	0.397999	1.69142	1.58496e-06	1	1	0.12839	2.37501	3.15197e-06	1
GRMZM2G061702_4	0.43718	1.51594	3.45987e-06	1	1	1	-1.04628	-2.96623e-07	1	1	0.00624563	-11.076	-6.10054e-06	1	0.159618	0.916956	1.10858	1.10376e-06	1	1	0.000352572	-21.542	-9.69394e-06	1	0.0149149	0.319447	1.7583	4.86025e-06	1	1	0.164699	-2.62006	-3.9631e-06	1	1	1	1.03815	4.2998e-07	1	1	1	-1.28298	-1.33541e-07	1	1	0.251104	4.04041	1.84081e-06	1
GRMZM2G061702_7	0.00253699	2.68335	3.45218e-05	1	1	0.0511158	1.93925	1.9262e-05	1	1	2.3894e-05	-7.62415	-1.7818e-05	1	0.00175651	0.316608	1.36126	1.98801e-05	1	1	5.77541e-12	-18.7917	-5.21013e-05	3.64278e-07	2.69836e-09	0.0407916	1.88358	3.514e-05	1	1	6.06263e-08	-9.26071	-3.54754e-05	0.00382394	1.14833e-05	0.00173453	-2.64916	-4.6633e-05	1	0.060645	1	1.08868	2.38545e-07	1	1	0.619059	1.59654	1.60462e-06	1
GRMZM2G027198_1	0.119992	-1.73011	-8.26858e-06	1	1	0.0227711	1.99712	1.95372e-05	1	1	0.119992	-1.71307	-8.1559e-06	1	1	2.94606e-07	5.03149	4.5657e-05	0.018582	0.00021607	0.800035	-1.19407	-1.84062e-06	1	1	0.178733	1.45619	1.78512e-05	1	1	0.695197	-1.1381	-4.74817e-06	1	1	0.528377	1.17717	1.00955e-05	1	1	0.708396	-1.20595	-1.9533e-06	1	1	0.000590603	3.00607	2.29449e-05	1
GRMZM2G123119_1	0.260514	-1.97862	-2.67862e-06	1	1	0.000794659	4.09991	1.67884e-05	1	0.309397	0.0833469	-3.11074	-3.67477e-06	1	0.849551	9.04874e-06	8.60513	2.08163e-05	0.57074	0.00304545	0.476203	-2.09754	-1.43221e-06	1	1	0.945299	1.06077	1.34935e-06	1	1	0.329619	1.38676	8.58762e-06	1	1	0.00661111	2.28684	3.03095e-05	1	0.1594	1	-1.33416	-4.36056e-07	1	1	2.41024e-09	17.6864	2.90507e-05	0.000152024
GRMZM2G170734_1	0.299766	2.20493	3.93467e-06	1	1	0.000159796	12.1054	3.62644e-05	1	0.113247	0.392574	-2.9312	-2.15144e-06	1	1	1.47009e-05	15.5593	0.000104829	0.927247	0.00430245	0.0148032	-10.0754	-6.48552e-06	1	0.244551	0.0572155	2.83403	7.24992e-05	1	1	0.356236	1.66392	2.62448e-05	1	1	0.00900915	4.10341	0.000347673	1	0.197994	1	-1.55891	-3.99414e-07	1	1	1.52784e-07	59.0415	6.46607e-05	0.00963672
GRMZM2G117878_1	0.570049	-1.43846	-2.37117e-06	1	1	0.0351037	1.99852	7.76756e-06	1	1	0.00065202	-9.76131	-6.98214e-06	1	0.028072	8.62312e-06	4.40142	1.83945e-05	0.543895	0.0029721	0.0977012	-3.32813	-3.78299e-06	1	0.797666	0.120539	1.53103	8.2558e-06	1	1	8.50097e-05	-5.21326	-1.25645e-05	1	0.00548813	0.00715426	-2.1633	-1.27996e-05	1	0.169782	0.62693	2.03896	8.27978e-07	1	1	0.12839	3.74203	2.1852e-06	1
GRMZM2G131340_1	0.802924	-1.15627	-1.63802e-06	1	1	0.733352	1.18531	2.2459e-06	1	1	0.0194542	2.11519	1.3516e-05	1	0.34712	0.220979	1.61104	6.40484e-06	1	1	0.0130078	2.26992	1.33112e-05	1	0.221797	0.683127	1.17548	2.52092e-06	1	1	0.00429057	2.36054	1.95453e-05	1	0.118435	7.06459e-06	3.42792	4.09997e-05	0.445592	0.000664072	0.826832	-1.07745	-1.84285e-06	1	1	0.31185	1.32279	8.27516e-06	1
GRMZM2G034843_1	0.539263	-1.37748	-1.82914e-06	1	1	0.845348	-1.21513	-1.18173e-06	1	1	0.0394521	2.0704	7.14471e-06	1	0.541781	0.616757	-1.51471	-1.64659e-06	1	1	0.000444451	3.45241	1.18835e-05	1	0.0178898	0.346763	-1.71709	-2.294e-06	1	1	0.130252	1.9211	5.05965e-06	1	0.990181	0.467211	1.63751	2.03942e-06	1	1	0.558706	1.21054	2.90961e-06	1	1	0.429664	-1.30957	-3.26679e-06	1
GRMZM2G479906_1	0.241098	1.93647	6.31298e-06	1	1	0.128381	2.33647	9.00947e-06	1	1	0.77131	-1.26771	-1.42358e-06	1	1	0.004719	4.15355	4.11672e-05	1	0.334434	0.241098	-2.00506	-6.54359e-06	1	1	0.011881	3.44247	3.84707e-05	1	1	0.0743468	-2.82967	-1.01845e-05	1	0.750246	0.343874	1.54481	2.95406e-05	1	1	0.77131	1.22434	1.19297e-06	1	1	1	1.04675	2.48603e-07	1
GRMZM2G139815_2	0.397452	-1.93215	-1.99657e-06	1	1	0.0632036	2.33065	5.50685e-06	1	1	1	-1.15445	-5.53666e-07	1	1	0.00587178	4.43523	7.35794e-06	1	0.39026	0.758038	1.44279	9.48417e-07	1	1	1	-1.01531	-1.45487e-07	1	1	1	-1.0478	-4.40003e-07	1	1	0.405601	1.39245	3.72821e-06	1	1	1	-1.16001	-4.94486e-07	1	1	0.0523292	2.56787	5.62052e-06	1
GRMZM2G162396_1	0.175168	-1.98471	-3.795e-06	1	1	0.0416896	2.15062	8.80099e-06	1	1	0.109682	-2.46858	-4.5504e-06	1	0.997715	0.000939523	4.08877	1.19038e-05	1	0.0997983	0.570175	-1.91651	-1.84301e-06	1	1	0.922694	-1.04392	-6.92149e-07	1	1	0.595256	1.20988	3.45253e-06	1	1	0.0204056	2.00485	1.58341e-05	1	0.346357	0.76555	-1.54086	-1.08761e-06	1	1	5.45478e-06	6.42322	1.68039e-05	0.344055
GRMZM2G417107_1	0.848645	1.24438	1.182e-06	1	1	0.489883	-1.67204	-1.94399e-06	1	1	0.0530051	2.46098	7.06622e-06	1	0.666458	0.544044	-1.57019	-2.18559e-06	1	1	0.0206148	2.54741	9.31333e-06	1	0.306664	0.804616	1.3251	9.40399e-07	1	1	0.00518374	4.2522	9.40748e-06	1	0.136461	0.804616	-1.19046	-6.13236e-07	1	1	0.448306	1.28809	3.42911e-06	1	1	1	1.03338	3.97283e-07	1
AC234163.1_FG002_1	0.37528	-4.11522	-1.75516e-06	1	1	0.388344	1.78461	1.81917e-06	1	1	0.125168	-15.5579	-2.16955e-06	1	1	0.00641282	10.0327	5.08916e-06	1	0.413581	1	-2.8023	-3.6236e-07	1	1	0.648315	1.3661	1.51483e-06	1	1	0.0392517	-10.1111	-3.72852e-06	1	0.520665	1	1.09181	5.18945e-07	1	1	1	1.3491	5.20257e-08	1	1	1	2.74597	2.60199e-07	1
GRMZM2G045638_1	1	1.00316	5.37391e-08	1	1	0.000431238	2.67092	2.83839e-05	1	0.205605	1	-1.02936	-4.8447e-07	1	1	5.24435e-06	3.62757	4.47758e-05	0.330782	0.00205455	0.692012	-1.18334	-2.64023e-06	1	1	0.225975	1.36247	1.64457e-05	1	1	0.503578	-1.18739	-7.16037e-06	1	1	0.865442	1.04227	2.61285e-06	1	1	0.763937	-1.14597	-2.10202e-06	1	1	0.00310454	2.31543	2.1708e-05	1
GRMZM2G353313_2	0.0109834	-3.19929	-8.54418e-06	1	1	0.0552267	2.02273	1.27116e-05	1	1	0.0127333	2.39598	1.73509e-05	1	0.262293	1.07018e-06	7.66746	2.59028e-05	0.0675006	0.000557856	1.9556e-10	12.2852	4.38427e-05	1.23347e-05	6.04644e-08	0.639249	1.18484	4.64702e-06	1	1	0.00333378	2.43662	3.61177e-05	1	0.100028	0.381352	1.31962	9.52084e-06	1	1	0.12059	1.60267	1.79477e-05	1	1	0.0152483	2.05703	3.14785e-05	1
GRMZM2G114642_1	1	-1.03159	-5.02829e-08	1	1	1	1.41821	6.86817e-07	1	1	0.638215	-2.40427	-9.59203e-07	1	1	0.744883	1.51551	8.2069e-07	1	1	0.263571	-4.53048	-1.24059e-06	1	1	1	1.03589	8.35906e-08	1	1	0.585711	1.44918	1.04619e-06	1	1	0.0165783	4.208	7.73986e-06	1	0.297146	1	-1.94386	-3.31668e-07	1	1	0.0905687	4.94138	2.69221e-06	1
GRMZM2G416943_1	1	-1.31519	-1.95084e-07	1	1	1	1.50026	4.07222e-07	1	1	0.625168	1.84948	6.91497e-07	1	1	0.625168	2.7474	1.08153e-06	1	1	1	2.00637	6.22877e-07	1	1	1	1.3924	4.79221e-07	1	1	0.180128	2.9748	2.41172e-06	1	1	0.002631	5.1463	7.05064e-06	1	0.081909	1	-1.21235	-2.63704e-07	1	1	0.344301	2.41309	2.12744e-06	1
GRMZM2G004207_1	0.500112	2.65135	5.01396e-07	1	1	0.00393783	14.5993	4.12914e-06	1	0.741261	1	2.32387	4.01965e-07	1	1	3.74481e-05	14.0728	1.05239e-05	1	0.00846596	1	1.20735	1.66925e-07	1	1	0.0300063	2.55572	6.89616e-06	1	1	0.607853	-1.4176	-1.30582e-06	1	1	0.412875	1.34981	3.96293e-06	1	1	1	1.37749	2.66356e-07	1	1	0.125294	4.43165	2.42135e-06	1
GRMZM2G388045_1	1	1.16215	3.42874e-07	1	1	1	1.32309	6.83216e-07	1	1	0.388292	-2.41832	-1.24019e-06	1	1	0.338962	2.02088	2.50878e-06	1	1	0.4703	-2.582	-1.5057e-06	1	1	0.338962	1.77505	2.16844e-06	1	1	0.787955	1.18942	5.29964e-07	1	1	0.00184198	3.63944	1.31081e-05	1	0.0632632	1	1.08847	7.7363e-08	1	1	0.139174	3.80574	2.45337e-06	1
GRMZM2G429617_1	0.0900729	-2.18449	-8.60149e-06	1	1	0.000248071	4.29784	5.23144e-05	1	0.148965	0.150518	-1.8775	-7.41411e-06	1	1	1.40923e-08	11.9887	7.97974e-05	0.00088886	2.13063e-05	1	1.03518	2.55497e-07	1	1	0.508418	1.27695	1.88815e-05	1	1	0.0258742	-2.31388	-3.8713e-05	1	0.407793	0.343437	1.39752	3.46074e-05	1	1	0.897986	-1.12397	-9.31882e-07	1	1	0.00329602	3.4873	2.10155e-05	1
GRMZM2G133613_2	0.544342	1.45131	1.65786e-06	1	1	0.0429417	2.90016	6.9801e-06	1	1	1	-1.24513	-7.23196e-07	1	1	0.00557805	3.61704	1.39522e-05	1	0.378312	0.544342	-1.53749	-1.86376e-06	1	1	0.151217	1.81006	8.62998e-06	1	1	0.0112901	2.63267	1.73937e-05	1	0.236722	0.000705059	3.2078	4.25741e-05	1	0.0298262	1	1.17534	5.17297e-07	1	1	7.59741e-07	9.50678	2.5097e-05	0.0479199
GRMZM2G009045_1	0.76026	-1.13557	-3.57825e-06	1	1	4.77117e-07	5.32341	0.000129582	0.0300937	0.00376171	0.000496178	-4.03229	-2.25391e-05	1	0.0226454	1.07996e-10	9.15166	0.000215154	6.81175e-06	7.1607e-07	0.00041305	-4.73375	-2.08182e-05	1	0.0168517	0.174406	1.51389	8.19938e-05	1	1	0.991768	1.00551	8.79065e-07	1	1	0.718114	1.11346	2.7406e-05	1	1	0.638451	-1.33312	-1.85735e-06	1	1	2.48262e-15	21.5838	0.000153	1.56589e-10
GRMZM2G009166_1	0.453968	-2.16607	-1.27845e-06	1	1	0.425642	1.97204	2.30841e-06	1	1	0.219473	-2.62407	-1.46981e-06	1	1	0.0228937	5.2449	4.65398e-06	1	0.975675	1	-1.6811	-4.44197e-07	1	1	0.824703	1.22786	1.06711e-06	1	1	0.804423	-1.324	-1.14606e-06	1	1	0.203954	1.70691	4.065e-06	1	1	1	-1.38769	-2.52841e-07	1	1	0.0708757	3.90842	2.63216e-06	1
GRMZM2G139535_2	0.245584	-1.46775	-9.20984e-06	1	1	0.0280888	1.84974	2.45573e-05	1	1	0.00577663	-2.55765	-1.76004e-05	1	0.148899	2.06057e-05	3.48542	4.89376e-05	1	0.00548389	0.0970265	-1.80913	-8.80625e-06	1	0.79427	0.377405	1.28379	1.51704e-05	1	1	0.627976	-1.14431	-6.74154e-06	1	1	0.0183982	-1.93407	-3.3144e-05	1	0.321187	1	-1.0382	-4.15711e-07	1	1	9.81309e-06	4.13437	3.54161e-05	0.618951
GRMZM2G416632_2	0.596815	-1.22666	-3.57756e-06	1	1	0.0873118	1.68691	1.32995e-05	1	1	0.0653312	-2.0087	-9.72259e-06	1	0.738122	0.0056171	2.43729	2.26859e-05	1	0.379299	0.608707	-1.23345	-2.98732e-06	1	1	0.579207	1.17785	5.80884e-06	1	1	0.690014	-1.14424	-4.11704e-06	1	1	0.889955	1.06091	2.34337e-06	1	1	0.545338	1.32761	3.1577e-06	1	1	0.00105388	2.96136	1.8905e-05	1
GRMZM2G082653_1	0.392144	-2.93277	-1.40927e-06	1	1	0.0256081	3.74545	5.87092e-06	1	1	0.392144	-3.24439	-1.47931e-06	1	1	0.000359245	12.574	8.43914e-06	1	0.0475031	1	-1.12634	-8.17851e-08	1	1	0.88858	1.1447	1.15894e-06	1	1	1	-1.02292	-1.79495e-07	1	1	0.000485348	3.42363	2.22206e-05	1	0.0224106	1	-1.01815	-1.17498e-08	1	1	0.00151872	11.8794	7.17073e-06	1
GRMZM2G083894_1	0.108684	-1.65834	-9.99492e-06	1	1	0.0372985	1.75326	1.89648e-05	1	1	0.437185	-1.26029	-5.19993e-06	1	1	4.91589e-05	3.19473	3.33205e-05	1	0.0103012	0.319154	1.37381	5.6752e-06	1	1	0.757134	1.09879	4.36085e-06	1	1	1	-1.00669	-2.93463e-07	1	1	0.49155	-1.21357	-8.53568e-06	1	1	1	1.04406	8.80211e-07	1	1	0.00409918	2.19493	2.38712e-05	1
GRMZM2G077655_1	1	-1.07179	-2.74251e-07	1	1	0.0355047	2.9019	7.78769e-06	1	1	1	-1.03715	-1.46679e-07	1	1	0.000836079	4.61236	1.38008e-05	1	0.0912974	1	-1.1475	-4.9109e-07	1	1	0.336568	1.48297	5.73887e-06	1	1	0.913703	1.04934	5.86294e-07	1	1	0.196491	1.55245	9.7349e-06	1	1	0.810538	-1.18582	-6.18661e-07	1	1	0.0114651	3.15822	8.52066e-06	1
GRMZM2G073548_1	0.209973	-4.04887	-2.92715e-06	1	1	0.82493	1.16693	6.4891e-07	1	1	0.380253	-2.07639	-2.01512e-06	1	1	0.00274876	9.15873	7.83302e-06	1	0.221142	0.701615	2.32452	1.27165e-06	1	1	0.24776	1.93845	4.25696e-06	1	1	0.846804	1.21179	9.60731e-07	1	1	0.00123748	3.4392	2.14482e-05	1	0.0459906	1	1.19209	3.59617e-07	1	1	0.0853085	2.93619	3.62477e-06	1
GRMZM5G872141_2	0.570163	-1.17336	-1.27341e-05	1	1	0.235417	-1.42574	-2.57366e-05	1	1	0.586716	1.17966	1.5485e-05	1	1	0.0579582	-1.79057	-3.24312e-05	1	1	0.0129667	2.03025	7.56756e-05	1	0.221797	0.208553	-1.47361	-1.94287e-05	1	1	0.787376	1.09298	5.62081e-06	1	1	0.837746	-1.07022	-2.6917e-06	1	1	0.175737	1.46676	4.74566e-05	1	1	0.140753	-1.53882	-3.56007e-05	1
GRMZM2G066219_1	0.754685	-1.64631	-1.31694e-06	1	1	0.754685	-1.64403	-1.31412e-06	1	1	0.00634447	3.11968	7.11065e-06	1	0.160956	1	-1.41463	-5.97235e-07	1	1	2.29736e-05	6.79753	1.18133e-05	1	0.00160469	1	-1.41659	-6.00055e-07	1	1	0.0782964	3.04184	4.16631e-06	1	0.772843	0.34531	2.41357	2.03612e-06	1	1	0.388722	1.32352	3.38572e-06	1	1	0.167144	-1.6861	-4.25846e-06	1
GRMZM2G012891_1	0.227113	-1.46424	-9.17691e-06	1	1	0.0112747	2.08226	3.13255e-05	1	1	0.0305645	-2.02573	-1.4656e-05	1	0.47235	1.78814e-05	3.61249	5.16424e-05	1	0.00496851	0.740014	-1.1424	-2.46408e-06	1	1	0.544614	1.18484	1.114e-05	1	1	0.00958009	-2.09126	-3.145e-05	1	0.209665	0.0885864	-1.60936	-2.70384e-05	1	0.829252	0.6398	1.21101	3.01504e-06	1	1	0.0352903	2.01702	1.45315e-05	1
GRMZM2G108133_1	0.520391	1.38751	1.56105e-05	1	1	0.193864	1.91679	3.69316e-05	1	1	0.0721531	-2.5342	-2.43876e-05	1	0.775032	0.0133966	3.40176	0.000134244	1	0.68809	0.0503467	-2.72798	-3.5405e-05	1	0.545591	0.0633557	2.46244	0.000112923	1	1	0.00582551	-4.14639	-5.85929e-05	1	0.1487	0.940868	-1.03709	-6.80007e-06	1	1	0.630898	1.28895	4.59313e-06	1	1	0.779243	1.17151	2.72627e-06	1
AC196726.2_FG001_1	0.0801906	-5.44146	-2.74492e-06	1	1	0.00159373	4.3516	1.12712e-05	1	0.454854	0.567937	-1.72434	-1.41267e-06	1	1	0.000220057	15.0911	8.70865e-06	1	0.0327355	0.386004	3.76414	1.7083e-06	1	1	0.220624	-1.56907	-5.30752e-06	1	1	0.129478	-1.78758	-6.44758e-06	1	0.98608	1	1.00974	9.08544e-08	1	1	1	1.19282	3.76046e-07	1	1	0.00824113	4.19766	6.23633e-06	1
GRMZM2G078465_1	0.627595	1.31097	2.12614e-06	1	1	0.18966	1.97993	6.69996e-06	1	1	0.00989338	-7.81249	-5.96201e-06	1	0.21834	0.0146716	3.48059	2.22343e-05	1	0.729809	0.00596596	-7.33168	-7.74076e-06	1	0.129873	0.076765	2.30459	1.76605e-05	1	1	0.00143867	-7.87053	-1.18172e-05	1	0.0528186	0.460218	-1.42032	-9.23238e-06	1	1	1	1.39694	3.47385e-07	1	1	0.650632	1.96533	8.44818e-07	1
GRMZM2G078465_2	0.943078	1.06908	7.95346e-07	1	1	0.362779	1.74544	8.58216e-06	1	1	0.0226966	-5.31699	-9.34756e-06	1	0.383798	0.0111564	4.34749	4.12016e-05	1	0.623275	0.054312	-4.1516	-9.34351e-06	1	0.577158	0.0757336	2.66284	3.34148e-05	1	1	0.0731154	-3.07056	-1.35506e-05	1	0.741427	0.851998	1.11409	6.10486e-06	1	1	0.807568	1.36918	7.99389e-07	1	1	0.168091	3.02241	4.37911e-06	1
GRMZM2G109405_1	0.561249	-1.20473	-2.1032e-05	1	1	0.0147149	2.09449	0.000135455	1	1	0.0802696	-1.7186	-5.17484e-05	1	0.830034	0.00674747	2.31175	0.000134755	1	0.429727	0.646682	-1.15008	-1.34054e-05	1	1	0.770279	-1.09151	-2.17323e-05	1	1	0.185392	-1.49062	-8.53176e-05	1	1	0.74076	1.1069	2.5387e-05	1	1	0.508077	1.24039	1.7311e-05	1	1	0.00426822	2.41484	0.000101886	1
GRMZM2G109405_3	0.662747	-1.48039	-1.66558e-06	1	1	0.594647	1.4098	2.10339e-06	1	1	0.217324	-2.13914	-2.73327e-06	1	1	0.00016166	5.63368	1.60655e-05	1	0.0260781	1	-1.05048	-1.66604e-07	1	1	0.00936806	2.69933	1.22965e-05	1	1	0.160667	-2.24868	-4.01816e-06	1	1	0.00936806	-2.82562	-1.26199e-05	1	0.203612	0.768607	1.37554	9.01084e-07	1	1	1	1.34112	8.18497e-07	1
GRMZM5G879570_2	0.54663	-1.26172	-2.18045e-06	1	1	0.376213	1.36475	3.83417e-06	1	1	0.54663	-1.26907	-2.22872e-06	1	1	0.268102	1.61361	5.11222e-06	1	1	0.865308	-1.16719	-1.19338e-06	1	1	0.906204	-1.06713	-9.02404e-07	1	1	0.305677	-1.44585	-4.42381e-06	1	1	0.121713	1.61919	8.32411e-06	1	0.950541	0.865308	-1.16043	-1.14512e-06	1	1	0.646182	1.19788	1.63909e-06	1
GRMZM2G406643_1	0.752053	-1.31804	-1.84407e-06	1	1	0.887869	1.09118	6.96863e-07	1	1	0.289594	-1.7876	-3.36716e-06	1	1	0.643344	1.36295	2.10449e-06	1	1	1	-1.03034	-1.70714e-07	1	1	1	-1.05523	-4.36445e-07	1	1	0.439161	-1.51127	-2.82119e-06	1	1	4.81947e-09	8.94958	6.28239e-05	0.000303983	1.17368e-06	0.692548	1.31633	1.35237e-06	1	1	0.692548	1.29071	1.24283e-06	1
GRMZM2G095261_1	0.0337271	-2.78964	-5.83956e-06	1	1	0.243813	1.55539	5.05546e-06	1	1	0.0169095	-3.42844	-6.44754e-06	1	0.3145	0.000309534	4.80886	1.24282e-05	1	0.0422588	1	-1.06931	-2.11507e-07	1	1	0.825244	1.10829	1.53321e-06	1	1	0.0498837	-2.191	-7.69611e-06	1	0.608817	0.488073	-1.27428	-3.3774e-06	1	1	1	1.14933	3.96464e-07	1	1	0.115415	2.43385	3.80689e-06	1
GRMZM2G449709_1	0.0990728	-2.05159	-5.29866e-06	1	1	0.0321963	2.06145	1.09726e-05	1	1	0.277049	-1.54976	-3.66708e-06	1	1	0.00231725	3.30262	1.16023e-05	1	0.19566	0.842724	1.2259	1.13826e-06	1	1	0.44933	-1.28057	-4.66896e-06	1	1	0.645331	-1.18031	-3.25541e-06	1	1	0.00164355	2.35064	2.24759e-05	1	0.057946	1	-1.07986	-4.93322e-07	1	1	0.00522545	2.70671	1.13842e-05	1
GRMZM2G415529_2	0.829283	-1.09356	-3.8298e-06	1	1	0.00144893	3.3337	0.000104468	1	0.423101	5.16111e-05	-6.18478	-3.7527e-05	1	0.00341286	0.0001842	4.19727	0.00013088	1	0.0289343	0.000206549	-5.39627	-3.33492e-05	1	0.00996778	0.701308	1.15133	2.25827e-05	1	1	0.00951494	-2.63254	-9.2545e-05	1	0.20863	0.940687	-1.03147	-5.24272e-06	1	1	1	1.04807	3.47903e-07	1	1	4.19965e-06	7.83206	4.94498e-05	0.264889
GRMZM2G357631_1	0.806632	-1.33292	-1.02361e-06	1	1	0.00656982	3.4837	1.01787e-05	1	0.973177	1	1.05451	2.23413e-07	1	1	0.000149897	5.84174	1.48865e-05	1	0.0248805	0.494971	1.70883	2.17938e-06	1	1	0.571571	1.25805	3.68412e-06	1	1	0.513842	1.2672	3.81487e-06	1	1	0.392006	1.31976	5.74327e-06	1	1	0.832294	1.21574	9.32356e-07	1	1	0.000583181	4.18634	1.37702e-05	1
GRMZM2G468657_1	0.143011	-2.02344	-7.89974e-06	1	1	0.000326459	4.27333	5.11247e-05	1	0.177509	0.000683703	-7.06815	-1.34089e-05	1	0.0290201	2.88554e-07	9.37811	6.46693e-05	0.0182003	0.00021607	0.0284546	-4.03368	-5.80525e-06	1	0.380243	0.842044	1.08457	5.64482e-06	1	1	0.212501	-1.60811	-2.52392e-05	1	1	0.117501	1.75646	5.47585e-05	1	0.950541	1	-1.15474	-2.96115e-07	1	1	3.11861e-08	18.7826	3.92944e-05	0.00196703
GRMZM2G374309_1	0.0909631	-1.85136	-9.86738e-06	1	1	0.10629	1.68778	1.47581e-05	1	1	0.0106662	-2.60336	-1.32153e-05	1	0.231507	0.00037308	3.36335	2.73916e-05	1	0.0487197	0.529685	-1.31563	-2.78058e-06	1	1	0.853654	1.07638	2.76606e-06	1	1	0.0786544	-1.74768	-1.54935e-05	1	0.775527	0.238606	1.4172	1.62633e-05	1	1	1	1.06883	5.67327e-07	1	1	0.0159637	2.51414	1.24799e-05	1
GRMZM2G431018_2	0.060832	-2.26837	-7.14082e-06	1	1	0.527772	1.27217	3.47578e-06	1	1	0.0899278	-1.99345	-6.36441e-06	1	0.896918	0.327478	1.70529	3.97073e-06	1	1	0.85551	1.13948	7.85284e-07	1	1	0.171086	-1.69223	-6.64587e-06	1	1	0.920982	-1.06618	-1.00844e-06	1	1	0.0132738	2.36654	1.31197e-05	1	0.257609	1	1.00138	8.87198e-09	1	1	0.0256029	2.3786	8.83176e-06	1
GRMZM2G431039_1	1	1.63998	4.61555e-07	1	1	0.385066	2.90527	1.37409e-06	1	1	1	1.68785	4.96084e-07	1	1	0.048082	4.69735	4.37308e-06	1	1	0.69496	1.92508	1.09415e-06	1	1	0.203853	2.65158	3.46055e-06	1	1	1	-1.32003	-5.07983e-07	1	1	0.0312732	2.41826	7.87963e-06	1	0.44805	0.69496	1.87047	1.05962e-06	1	1	1	1.30397	3.70022e-07	1
GRMZM2G075438_1	0.33705	-1.58713	-1.99979e-06	1	1	0.156828	1.87267	4.71755e-06	1	1	0.214314	-2.03856	-2.75405e-06	1	1	0.0462803	2.796	6.11729e-06	1	1	1	-1.11158	-3.41891e-07	1	1	0.874144	-1.06301	-6.00048e-07	1	1	0.508065	-1.29374	-2.29851e-06	1	1	0.383423	1.35773	3.40682e-06	1	1	1	1.15551	4.1237e-07	1	1	0.0437055	2.95078	5.17309e-06	1
GRMZM2G465999_1	0.222201	-2.54505	-3.18385e-06	1	1	0.0400129	2.56437	8.20439e-06	1	1	0.0559921	-3.9776	-3.92601e-06	1	0.690584	0.00023714	7.28144	1.2944e-05	1	0.0346524	1	-1.20734	-3.53888e-07	1	1	0.921656	1.11568	1.55581e-06	1	1	0.570953	-1.34176	-3.42561e-06	1	1	0.330405	1.43104	6.46763e-06	1	1	1	1.29448	3.88277e-07	1	1	0.000699128	7.60196	8.7048e-06	1
GRMZM2G465999_2	0.673112	-1.30042	-2.08372e-06	1	1	0.0490641	2.21878	1.09931e-05	1	1	0.0302136	-3.19615	-6.1977e-06	1	0.47235	0.00557206	3.22959	1.54646e-05	1	0.378312	0.0591807	-3.09705	-4.69648e-06	1	0.608133	0.836112	1.11931	2.38774e-06	1	1	0.368771	-1.42005	-5.91979e-06	1	1	0.0752643	1.78808	1.76535e-05	1	0.747123	1	-1.26009	-5.825e-07	1	1	0.00124224	4.99388	1.1271e-05	1
GRMZM2G103972_1	0.760199	-1.42181	-8.8562e-07	1	1	0.0459434	2.91997	5.73147e-06	1	1	1	-1.06256	-1.75756e-07	1	1	0.0891977	3.02323	4.2479e-06	1	1	1	-1.12108	-2.26765e-07	1	1	0.611968	-1.37325	-2.36919e-06	1	1	0.740066	-1.27212	-1.86457e-06	1	1	0.0042983	2.85059	1.17466e-05	1	0.115662	0.732199	-1.50012	-9.36628e-07	1	1	0.0768468	2.43896	4.04266e-06	1
GRMZM2G066923_2	1	1.08654	6.88929e-07	1	1	0.401585	1.4478	3.56473e-06	1	1	0.122379	-2.16701	-4.28699e-06	1	1	0.186706	1.59336	5.13221e-06	1	1	0.0189994	-4.22296	-6.60122e-06	1	0.289391	0.720302	1.19578	2.25641e-06	1	1	0.902537	1.07898	9.10293e-07	1	1	0.595903	1.21734	2.99531e-06	1	1	0.565766	-1.79353	-1.6253e-06	1	1	0.00578548	3.3852	8.76201e-06	1
GRMZM5G844243_1	1	1.21461	1.30127e-07	1	1	1	1.6378	3.8673e-07	1	1	7.17849e-13	48.1521	2.85905e-05	4.52776e-08	3.90324e-10	1	-1.68997	-3.00683e-07	1	1	2.7707e-09	30.0302	2.13799e-05	0.000174759	6.35488e-07	1	-2.2788	-5.57287e-07	1	1	0.000905224	9.20041	8.14363e-06	1	0.0370754	3.22588e-08	40.4671	1.71994e-05	0.00203469	6.43889e-06	0.334568	-1.32014	-7.08044e-06	1	1	0.000181274	-3.19556	-2.00601e-05	1
GRMZM5G801949_2	0.201966	-1.62742	-5.6653e-06	1	1	0.480354	1.30246	4.44459e-06	1	1	0.92012	-1.06069	-8.40753e-07	1	1	0.0466891	2.09187	9.85905e-06	1	1	1	-1.10278	-8.41528e-07	1	1	1	-1.01328	-2.50846e-07	1	1	0.555412	1.22362	4.28003e-06	1	1	0.027669	2.00886	1.9056e-05	1	0.41994	0.188045	-1.692	-5.66608e-06	1	1	0.116667	1.69044	9.56538e-06	1
GRMZM5G862799_1	1	1.03564	2.94187e-07	1	1	0.637272	1.2188	1.80631e-06	1	1	0.00568513	-4.77258	-6.52562e-06	1	0.147281	0.0243323	2.23766	1.05814e-05	1	1	0.00101625	-7.55204	-7.41747e-06	1	0.0337146	0.0505643	1.90137	9.06929e-06	1	1	0.170007	-1.84623	-4.61184e-06	1	1	0.376797	-1.31825	-4.61861e-06	1	1	1	-1.52793	-5.97665e-07	1	1	0.063071	3.15065	3.72009e-06	1
GRMZM2G057535_1	0.33981	-1.3639	-7.03177e-05	1	1	0.776698	1.09631	2.53816e-05	1	1	0.0760654	-1.77887	-0.000115395	1	0.806887	0.158728	1.58023	0.00011212	1	1	0.406377	-1.30958	-4.56799e-05	1	1	0.86591	1.05683	1.64207e-05	1	1	0.347502	1.35115	0.000101458	1	1	0.000113411	3.53312	0.000773498	1	0.00683215	1	-1.00409	-6.02872e-07	1	1	0.00299696	2.63499	0.000242235	1
GRMZM2G041418_1	1	2.56398	4.64637e-07	1	1	0.0654456	10.4497	2.80738e-06	1	1	1	1.40243	1.19558e-07	1	1	0.00436667	13.0024	9.14252e-06	1	0.316215	1	-2.116	-4.01741e-07	1	1	0.132172	3.19032	6.79978e-06	1	1	0.850486	1.31546	9.79331e-07	1	1	0.658922	1.30876	3.05804e-06	1	1	1	-1.1574	-5.6662e-08	1	1	0.0277132	9.80164	3.66715e-06	1
GRMZM2G394261_1	1	1.8325	3.54697e-07	1	1	0.241643	5.84751	2.06534e-06	1	1	1	-2.23274	-2.35237e-07	1	1	0.241643	3.66653	2.08191e-06	1	1	1	-3.726	-5.71216e-07	1	1	1	1.14902	3.71271e-07	1	1	1	1.18772	4.67683e-07	1	1	4.08732e-07	10.4601	2.70811e-05	0.0257804	5.88593e-05	1	1.09809	1.87188e-08	1	1	0.0393834	15.5068	2.76826e-06	1
GRMZM2G443829_1	0.726807	-1.62383	-1.09077e-06	1	1	0.581617	1.39507	1.12171e-06	1	1	0.219065	-3.33806	-1.98871e-06	1	1	0.344301	2.02687	1.7955e-06	1	1	0.625168	-2.44291	-1.03277e-06	1	1	1	-1.11766	-4.16991e-07	1	1	0.814902	1.34484	1.3659e-06	1	1	0.0294195	2.73983	6.16597e-06	1	0.439716	1	-1.18838	-1.34831e-07	1	1	0.0118152	6.26265	4.47632e-06	1
ZLP_1; GRMZM2G374971_T01	0.245171	-1.49553	-0.000108505	1	1	0.0117699	2.39404	0.00045651	1	1	1.64718e-11	-14.6822	-0.00030517	1.03894e-06	6.74639e-09	0.00227935	2.91289	0.000418863	1	0.193215	0.0464573	-2.01795	-0.000110458	1	0.51607	0.545156	-1.22914	-0.000146153	1	1	0.00251392	-2.87136	-0.000510948	1	0.0794802	0.699594	1.14092	8.98855e-05	1	1	3.9074e-05	4.86504	8.62062e-05	1	0.761526	2.45677e-10	12.2415	0.000250732	1.54958e-05
GRMZM2G102550_1	0.692755	-1.40188	-1.4969e-06	1	1	9.94393e-05	6.13317	2.68036e-05	1	0.0847572	0.0725301	-5.16089	-4.20987e-06	1	0.778418	3.65522e-07	11.7661	4.01009e-05	0.0230549	0.000247902	0.101307	-4.47999	-2.89333e-06	1	0.814466	0.436228	1.36847	1.18004e-05	1	1	0.0700445	-2.14481	-1.70937e-05	1	0.723634	0.951376	1.02992	1.31136e-06	1	1	1	-1.21692	-1.80353e-07	1	1	1.76881e-05	14.7578	1.39197e-05	1
GRMZM2G096454_1	1	-1.35209	-3.23936e-07	1	1	0.0226767	4.68648	4.5859e-06	1	1	0.507075	-3.27611	-8.64267e-07	1	1	0.00246208	9.34202	7.67503e-06	1	0.204864	0.507075	-2.71146	-5.80727e-07	1	1	0.534009	1.47431	2.76519e-06	1	1	0.417264	-1.67291	-2.345e-06	1	1	0.0594368	2.08397	9.31679e-06	1	0.677798	1	-1.11905	-4.03952e-08	1	1	0.0205921	9.17768	3.10517e-06	1
GRMZM2G010702_1	0.495201	-1.6642	-3.13596e-06	1	1	0.00055142	5.75216	3.73394e-05	1	0.24153	0.00527982	-10.7451	-7.12611e-06	1	0.138557	0.000113999	8.32866	3.46015e-05	1	0.0199179	0.369942	-2.19607	-2.57147e-06	1	1	0.76222	-1.14937	-5.87385e-06	1	1	0.80665	-1.12209	-4.91767e-06	1	1	0.0141923	2.88833	7.42548e-05	1	0.271206	0.420532	2.94009	1.41869e-06	1	1	1.20896e-08	55.0826	3.95479e-05	0.000762542
GRMZM2G356076_1	0.554719	-1.71064	-1.49238e-06	1	1	0.0723563	2.38463	4.97418e-06	1	1	0.184889	-2.8418	-2.32829e-06	1	1	0.0222439	3.76497	5.80658e-06	1	0.962947	0.689967	-2.01987	-1.06035e-06	1	1	0.865658	-1.08347	-6.59981e-07	1	1	0.362344	-1.47323	-2.75176e-06	1	1	0.292591	1.50268	3.97453e-06	1	1	1	-1.21587	-2.24441e-07	1	1	0.0247272	4.59986	4.55072e-06	1
GRMZM2G045155_1	1	-1.16223	-2.0535e-07	1	1	0.0744523	3.85302	4.19727e-06	1	1	0.257307	-4.23897	-1.12411e-06	1	1	0.000110096	10.3908	1.1887e-05	1	0.0192895	1	-1.40024	-3.61815e-07	1	1	0.0693412	2.32037	7.48441e-06	1	1	0.00951625	-6.96102	-4.85412e-06	1	0.20863	0.322262	1.41191	5.41785e-06	1	1	0.504871	2.60476	5.56943e-07	1	1	1	2.34633	4.67254e-07	1
GRMZM2G152179_1	0.222594	-2.07455	-5.56449e-06	1	1	0.0447664	2.60242	1.72146e-05	1	1	0.355979	-1.70843	-4.45474e-06	1	1	0.0019637	5.49562	2.32802e-05	1	0.172769	1	1.03362	1.74118e-07	1	1	1	1.01792	5.01052e-07	1	1	0.182156	1.80956	2.26333e-05	1	1	8.66406e-05	5.73736	0.000134819	1	0.00540531	0.876756	-1.1748	-9.35628e-07	1	1	2.84839e-05	8.0454	4.43026e-05	1
GRMZM2G116426_1	0.0287873	-2.56485	-6.91267e-06	1	1	0.0370625	1.92475	1.04775e-05	1	1	0.00391976	-3.44828	-8.04439e-06	1	0.111529	7.16332e-05	4.57361	1.57862e-05	1	0.0134871	1	-1.02559	-1.10224e-07	1	1	0.850204	-1.07939	-1.60392e-06	1	1	1.91294e-06	-5.92693	-1.81282e-05	0.120657	0.000232033	2.61344e-07	-8.67821	-1.78756e-05	0.016484	3.96251e-05	0.796404	1.31089	1.0215e-06	1	1	1	1.11982	3.93686e-07	1
GRMZM2G089736_1	0.38	-1.27458	-2.78067e-05	1	1	0.0116693	1.98158	0.000126697	1	1	0.877877	1.04726	6.10002e-06	1	1	0.000486225	2.60607	0.000162644	1	0.0598988	1	-1.00824	-8.27543e-07	1	1	0.912877	1.03183	8.14038e-06	1	1	0.0914159	1.56271	0.000143927	1	0.851066	0.0911717	1.56088	0.000148023	1	0.846138	0.279673	-1.34582	-3.47343e-05	1	1	6.23128e-05	2.95689	0.000264524	1
GRMZM2G086856_1	0.287845	-1.82116	-2.72738e-06	1	1	0.101485	2.11599	6.75032e-06	1	1	0.0215411	-4.35405	-4.65953e-06	1	0.372321	0.000317438	5.19368	1.39288e-05	1	0.0430583	0.768399	-1.61314	-1.26243e-06	1	1	0.4327	1.34777	4.45107e-06	1	1	0.463542	-1.40162	-3.66742e-06	1	1	0.129682	1.62518	1.07845e-05	1	0.970982	0.69894	1.48208	6.69721e-07	1	1	0.00141274	6.5732	7.74243e-06	1
GRMZM2G316033_1	1	-1.49128	-2.52801e-07	1	1	0.625168	2.21996	9.36165e-07	1	1	1	-1.17844	-1.16196e-07	1	1	0.00641282	10.9991	5.14527e-06	1	0.413581	1	1.89257	4.59291e-07	1	1	0.0577566	3.32241	3.95631e-06	1	1	1	1.17438	2.97058e-07	1	1	0.0294556	2.24144	7.02636e-06	1	0.440048	1	1.49554	3.22686e-07	1	1	0.37528	3.07228	1.34942e-06	1
GRMZM2G700331_1	1	-1.3665	-4.54859e-08	1	1	1	-1.3665	-4.54859e-08	1	1	1	-1.00064	-1.09277e-10	1	1	1	1	0	1	1	1	1.37422	4.6444e-08	1	1	1	1	0	1	1	0.500112	8.58372	9.41204e-07	1	1	0.000124577	57.561	7.0197e-06	1	0.00734355	1	1.0063	1.06734e-09	1	1	0.500112	6.28558	8.95827e-07	1
GRMZM2G459663_1	0.05225	-2.82241	-5.27803e-06	1	1	0.0138851	2.63482	1.33634e-05	1	1	0.147131	-2.15461	-4.38039e-06	1	1	0.000335812	5.50723	1.30538e-05	1	0.045066	0.467921	1.62798	1.81874e-06	1	1	0.418592	-1.35032	-5.58766e-06	1	1	0.436598	1.28857	6.21514e-06	1	1	0.0449306	1.98378	1.56912e-05	1	0.560923	0.823655	1.24279	9.21097e-07	1	1	2.10341e-06	7.31524	2.39589e-05	0.132671
GRMZM2G477325_1	0.886975	1.04574	3.41525e-06	1	1	0.492056	-1.22554	-1.37416e-05	1	1	0.146373	1.49116	3.66749e-05	1	1	0.602086	-1.1621	-1.08919e-05	1	1	0.0533072	1.70986	5.54294e-05	1	0.569591	0.759957	1.10282	6.2649e-06	1	1	0.0959856	1.59997	3.65552e-05	1	0.86998	0.226914	-1.4225	-1.99572e-05	1	1	0.500643	1.19911	2.21698e-05	1	1	0.63238	-1.14219	-1.38613e-05	1
GRMZM2G039757_1	0.0168442	-2.2693	-2.97886e-05	1	1	0.36286	1.34456	1.83501e-05	1	1	0.662381	-1.16254	-7.44594e-06	1	1	0.00980803	2.41247	3.31486e-05	1	0.563417	0.105178	1.73844	1.73301e-05	1	0.835518	0.47567	-1.26476	-1.49902e-05	1	1	0.750646	1.10418	7.46001e-06	1	1	0.0132586	2.19978	6.79281e-05	1	0.257467	0.751318	-1.12286	-5.01262e-06	1	1	0.0917177	1.72594	3.32561e-05	1
GRMZM2G435986_1	0.639304	-1.65708	-1.894e-06	1	1	0.00969521	3.06879	9.88146e-06	1	1	0.0300811	-6.24211	-4.01125e-06	1	0.47235	0.000243128	6.07822	1.46377e-05	1	0.0350917	0.473668	-2.58486	-1.76732e-06	1	1	0.716715	1.19527	2.86225e-06	1	1	0.0165575	-2.80147	-9.42569e-06	1	0.303024	0.932983	1.05007	8.77258e-07	1	1	1	1.45731	3.49931e-07	1	1	0.0179432	6.83773	4.46701e-06	1
GRMZM2G041328_5	0.172383	-2.14899	-3.63185e-06	1	1	1	-1.14757	-8.73507e-07	1	1	0.0436474	1.94815	6.44055e-06	1	0.581787	0.459296	1.60782	1.92124e-06	1	1	0.000425881	4.29891	1.04275e-05	1	0.0172969	0.834213	-1.16471	-8.37099e-07	1	1	0.224934	1.73846	4.37111e-06	1	1	0.459296	-1.51068	-1.71801e-06	1	1	1	1.02683	3.55103e-07	1	1	0.474632	-1.28599	-2.94295e-06	1
GRMZM2G381378_1	0.656162	-1.4365	-1.70902e-06	1	1	0.0509765	2.21533	6.83533e-06	1	1	0.0248447	-4.27273	-4.30794e-06	1	0.409699	0.000242838	4.32593	1.30218e-05	1	0.0350917	0.350535	-2.03818	-1.99429e-06	1	1	0.394137	1.35936	4.47744e-06	1	1	0.0509765	-2.22795	-6.8672e-06	1	0.617731	0.636446	-1.19977	-2.8201e-06	1	1	0.690092	1.45934	6.04632e-07	1	1	0.0248447	4.24852	4.27607e-06	1
GRMZM2G181605_1	0.818924	-1.22847	-9.51048e-07	1	1	0.554098	1.45157	2.30921e-06	1	1	0.818924	-1.21264	-8.96708e-07	1	1	0.085813	2.28889	5.3653e-06	1	1	0.655955	1.31378	1.3062e-06	1	1	0.623391	1.28358	2.10504e-06	1	1	1	1.12604	9.35622e-07	1	1	0.00346017	2.35139	1.28761e-05	1	0.099765	0.655955	1.29686	1.25186e-06	1	1	0.164768	1.98209	4.14154e-06	1
AC155434.2_FG003_1	1	-1.04424	-3.26737e-07	1	1	1	-1.01687	-1.27909e-07	1	1	0.00239193	-5.54906	-6.32225e-06	1	0.0766595	0.851021	-1.13029	-8.51285e-07	1	1	0.00424436	-5.44817	-6.02975e-06	1	0.099854	0.851021	-1.16071	-1.05011e-06	1	1	0.0790497	-2.58747	-4.65303e-06	1	0.776029	0.0741659	1.91244	5.9619e-06	1	0.740766	1	-1.02526	-3.42355e-08	1	1	0.289503	2.10902	1.54131e-06	1
GRMZM2G134295_2	5.45297e-08	11.0579	2.0231e-05	0.0034394	0.000859851	0.0601756	3.39584	4.81913e-06	1	1	0.0260191	3.64404	5.31838e-06	1	0.423517	0.000382815	-3.5189	-1.59216e-05	1	0.0495805	0.0035498	-2.52468	-1.34325e-05	1	0.0884631	1	-1.08064	-5.09726e-07	1	1	0.0806623	1.93223	6.36767e-06	1	0.785138	0.855549	1.16311	1.03098e-06	1	1	0.741713	1.20194	1.48019e-06	1	1	0.115404	1.80062	5.86843e-06	1
GRMZM5G874270_1	0.741302	1.11499	2.88051e-06	1	1	0.0136542	1.98721	2.47302e-05	1	1	0.500743	-1.22413	-4.58662e-06	1	1	0.00330131	2.21762	3.40094e-05	1	0.257388	0.0311307	-1.95709	-1.36593e-05	1	0.396491	0.40379	1.24427	1.21597e-05	1	1	0.379624	-1.274	-1.07063e-05	1	1	0.319146	-1.29893	-1.42547e-05	1	1	0.274498	-1.43388	-6.19215e-06	1	1	0.0223947	1.90943	1.86105e-05	1
GRMZM2G081127_1	0.468514	1.21931	8.80585e-06	1	1	0.00969655	1.95694	3.84235e-05	1	1	0.322721	-1.32036	-9.74229e-06	1	1	0.0121456	1.92199	4.51392e-05	1	0.650759	0.0533023	-1.69392	-2.0056e-05	1	0.569591	0.485985	1.19753	1.55215e-05	1	1	0.579379	-1.15094	-1.03048e-05	1	1	0.552409	-1.16664	-1.3441e-05	1	1	0.905918	-1.05217	-1.50789e-06	1	1	0.0024659	2.24501	3.7861e-05	1
GRMZM2G456923_1	0.506597	-1.38351	-5.17688e-06	1	1	0.0347871	2.34151	2.50533e-05	1	1	0.00966841	-3.40762	-1.3195e-05	1	0.214275	0.000463038	4.41042	4.6036e-05	1	0.0576048	0.0264282	-3.03771	-9.05495e-06	1	0.360155	0.426581	1.36145	1.58058e-05	1	1	0.744438	-1.14842	-5.65131e-06	1	1	0.437204	1.33786	2.01141e-05	1	1	0.860039	-1.23333	-1.03683e-06	1	1	1.99429e-05	6.94779	3.2597e-05	1
GRMZM2G029243_2	0.159025	-1.97434	-4.62541e-06	1	1	0.101106	1.98735	9.25406e-06	1	1	0.00127862	-7.34234	-8.09612e-06	1	0.0472455	0.00084072	4.22854	1.53266e-05	1	0.0915847	0.0327501	-11.156	-4.3217e-06	1	0.40856	0.881354	1.07769	1.44715e-06	1	1	0.00177589	-3.98446	-1.39519e-05	1	0.0618512	0.0346233	-2.29123	-1.13127e-05	1	0.482828	1	-2.99983	-8.50989e-07	1	1	0.0903414	3.66217	3.39831e-06	1
GRMZM2G079219_1	0.0923032	-1.70023	-7.79321e-06	1	1	0.0174782	1.868	1.6425e-05	1	1	2.80103e-06	-6.14607	-1.58439e-05	0.176672	0.000288209	0.0018864	2.51827	1.68977e-05	1	0.168889	0.00681801	-3.27778	-7.73408e-06	1	0.141974	0.375159	-1.26119	-7.32051e-06	1	1	3.90012e-05	-3.2042	-2.4316e-05	1	0.00296024	0.0654955	-1.68006	-1.13449e-05	1	0.696038	1	1.10284	3.16613e-07	1	1	0.00681801	3.58308	7.95286e-06	1
GRMZM2G502350_1	0.68771	1.39549	5.43628e-07	1	1	1	1.39137	5.37964e-07	1	1	1	1.08508	1.16952e-07	1	1	0.754182	1.5743	1.10163e-06	1	1	0.68771	-1.83945	-8.75388e-07	1	1	0.754182	1.57897	1.10729e-06	1	1	0.180249	2.53619	2.93801e-06	1	1	0.00955621	3.34172	7.07157e-06	1	0.206775	1	-1.43029	-4.48712e-07	1	1	0.0927545	3.25208	3.35902e-06	1
GRMZM2G077914_2	0.863283	1.06945	4.85227e-07	1	1	0.178419	1.68253	4.76851e-06	1	1	0.116688	-2.73192	-4.42919e-06	1	1	0.312404	1.58454	4.36757e-06	1	1	0.0998699	-2.37287	-4.32296e-06	1	0.807547	1	1.00717	8.42906e-08	1	1	0.0569906	-2.38391	-6.82406e-06	1	0.666411	0.631024	1.19385	2.29508e-06	1	1	1	1.23127	5.91456e-07	1	1	0.326008	1.92815	2.37364e-06	1
GRMZM2G140754_1	0.664976	1.36625	1.34916e-06	1	1	0.00296223	3.99294	1.10253e-05	1	0.631216	1	1.08791	3.23829e-07	1	1	2.85732e-05	5.7683	2.39985e-05	1	0.00703995	0.834385	-1.19321	-8.14958e-07	1	1	0.0587443	1.97371	1.43224e-05	1	1	0.315222	-1.55642	-5.25848e-06	1	1	1	1.02833	8.22564e-07	1	1	1	1.05249	2.10377e-07	1	1	0.0977909	2.35817	5.44298e-06	1
GRMZM2G156632_1	0.449166	1.23038	0.000610179	1	1	0.00600933	2.13878	0.00301607	1	0.926318	2.43477e-14	-9.9101	-0.00238127	1.53571e-09	1.88319e-11	0.0114088	2.01169	0.00329678	1	0.634005	4.72694e-14	-9.59092	-0.00291893	2.98147e-09	3.42698e-11	0.593571	1.15727	0.000890888	1	1	7.17532e-06	-3.54927	-0.0040686	0.452576	0.000718375	4.2237e-08	-4.80683	-0.0051917	0.00266405	8.19709e-06	0.39327	1.27133	7.25144e-05	1	1	9.54783e-10	5.97179	0.00132874	6.0222e-05
GRMZM2G171807_2	1	1.11181	1.45104e-07	1	1	0.289503	2.3497	1.75165e-06	1	1	0.68771	1.62804	8.15078e-07	1	1	0.344301	2.53261	2.21142e-06	1	1	1	-1.35327	-3.76667e-07	1	1	1	1.19835	6.04873e-07	1	1	1	-1.05084	-1.47522e-07	1	1	0.0646223	2.34269	4.90662e-06	1	0.696038	0.68771	-1.98162	-1.04664e-06	1	1	0.754182	1.37345	7.8905e-07	1
GRMZM2G038821_1	0.944788	-1.03608	-2.4164e-06	1	1	0.50682	1.3332	2.31209e-05	1	1	0.00103963	-4.53886	-5.41016e-05	1	0.0397176	0.0833516	2.09224	7.31506e-05	1	1	0.00805733	-3.29291	-4.66346e-05	1	0.15617	0.326088	1.51468	4.76133e-05	1	1	0.00131213	-4.28258	-7.09088e-05	1	0.049204	0.384461	-1.44078	-4.28681e-05	1	1	0.548184	1.33037	5.05069e-06	1	1	0.48121	1.41299	6.31369e-06	1
GRMZM2G375159_1	0.369785	-1.71388	-2.53966e-06	1	1	0.0302381	2.27873	7.79667e-06	1	1	0.369785	-1.58176	-2.24252e-06	1	1	0.00125436	3.8412	1.01077e-05	1	0.124204	0.807184	1.24111	8.57763e-07	1	1	1	-1.01673	-2.28621e-07	1	1	0.503873	-1.25243	-2.80035e-06	1	1	0.207021	1.41779	5.70923e-06	1	1	0.807184	1.14544	5.60615e-07	1	1	0.0103469	2.87793	7.23883e-06	1
GRMZM2G516301_1	0.241238	-2.67516	-2.83071e-06	1	1	0.00890354	4.61482	1.63409e-05	1	1	0.379058	-2.16304	-2.43064e-06	1	1	0.000364243	10.8525	1.66489e-05	1	0.0478631	1	1.15642	2.64316e-07	1	1	0.830186	-1.13756	-2.52272e-06	1	1	0.958688	-1.05823	-1.14797e-06	1	1	0.460557	-1.4959	-6.07936e-06	1	1	1	-1.06947	-1.35763e-07	1	1	0.000543816	9.43276	1.76236e-05	1
GRMZM2G083350_1	0.305853	-1.95261	-2.8993e-06	1	1	0.0123564	3.06024	1.22436e-05	1	1	0.0254987	-4.1003	-4.49346e-06	1	0.416983	3.33778e-05	7.43398	1.9582e-05	1	0.00778247	0.148227	-4.18789	-2.31678e-06	1	0.960983	0.5723	1.24408	4.43901e-06	1	1	0.743433	-1.17247	-2.67517e-06	1	1	0.0451177	1.94824	2.14544e-05	1	0.562291	0.63795	-1.99432	-7.22619e-07	1	1	1.4852e-05	10.7021	1.40619e-05	0.936772
GRMZM2G095280_1	0.943425	-1.06069	-1.88231e-06	1	1	0.0184848	2.79893	5.91797e-05	1	1	0.0173391	-3.21721	-2.26718e-05	1	0.320154	0.000488159	4.74463	0.000116139	1	0.0600198	0.0055782	-4.05048	-2.33578e-05	1	0.122721	0.267275	1.59817	5.50771e-05	1	1	0.414801	1.41499	3.82113e-05	1	1	0.00698442	3.12143	0.000312177	1	0.166491	0.66627	-1.33541	-2.56829e-06	1	1	2.00261e-07	12.7417	0.000120063	0.0126313
GRMZM2G080375_3	0.282549	1.48353	9.98601e-06	1	1	0.000268606	3.69041	5.55629e-05	1	0.154019	0.0578463	-2.23126	-1.13963e-05	1	0.703955	0.00236503	2.95385	5.98624e-05	1	0.198631	0.000930263	-3.85973	-2.27003e-05	1	0.0323637	0.603626	1.18744	1.42856e-05	1	1	0.884894	-1.05872	-4.22717e-06	1	1	0.364374	-1.35804	-2.38599e-05	1	1	0.898507	-1.16603	-1.31793e-06	1	1	1.51486e-07	7.77755	6.2732e-05	0.0095548
GRMZM2G080375_5	0.297724	-1.5682	-5.15164e-06	1	1	8.41805e-05	4.3705	4.79227e-05	1	0.0758515	0.421615	-1.46338	-4.50223e-06	1	1	2.05103e-05	5.37615	3.9677e-05	1	0.00548389	0.389766	1.44757	4.05796e-06	1	1	0.482484	-1.27485	-1.33973e-05	1	1	0.308716	-1.42243	-1.84546e-05	1	1	0.850676	-1.07882	-3.56133e-06	1	1	0.534058	1.35082	3.40855e-06	1	1	0.000156339	4.4963	3.39703e-05	1
GRMZM2G147882_3	0.195722	-2.13443	-3.50533e-06	1	1	0.621271	1.32102	2.11721e-06	1	1	0.0632532	-2.99622	-4.39407e-06	1	0.730568	0.00036323	5.08959	1.26366e-05	1	0.0478296	0.762532	-1.34423	-7.91271e-07	1	1	0.105028	1.80506	7.01406e-06	1	1	0.0121116	-4.23524	-6.65534e-06	1	0.246747	0.0684152	-2.11649	-8.29606e-06	1	0.715151	1	1.04428	9.74749e-08	1	1	1	-1.07003	-1.44058e-07	1
GRMZM2G333582_1	1	-1.42094	-6.33708e-07	1	1	0.000342922	6.45143	1.16614e-05	1	0.18176	0.389879	-4.52772	-1.66669e-06	1	1	1.00394e-05	11.2675	1.54571e-05	0.633226	0.00328097	0.259089	-3.97784	-1.12699e-06	1	1	0.625231	1.22912	3.16199e-06	1	1	0.273817	-1.60522	-5.20325e-06	1	1	0.157254	-1.77597	-7.41144e-06	1	1	1	-1.24838	-9.39994e-08	1	1	6.15104e-05	18.1971	8.12488e-06	1
GRMZM2G467370_1	0.0406134	-1.67568	-2.55158e-05	1	1	0.00241039	2.0257	6.49051e-05	1	0.563085	0.00119524	-2.29928	-3.57578e-05	1	0.0444989	3.38309e-07	3.47404	9.34277e-05	0.0213385	0.000237095	0.244614	-1.3978	-1.0747e-05	1	1	0.943971	1.02346	3.00687e-06	1	1	0.00651262	-1.87473	-5.98094e-05	1	0.161279	0.0101756	-1.80669	-5.85769e-05	1	0.217049	1	-1.01869	-5.04956e-07	1	1	0.000378468	2.48444	4.08535e-05	1
GRMZM2G148904_2	1	-1.03817	-3.95497e-07	1	1	1.53403e-05	6.24255	5.6399e-05	0.967576	0.0293205	0.0634436	-2.95894	-7.12219e-06	1	0.731562	7.96357e-08	10.2058	9.53946e-05	0.00502294	7.49693e-05	0.0140347	-4.37458	-7.99365e-06	1	0.234622	0.220955	1.57477	3.86001e-05	1	1	0.193281	1.61617	4.13799e-05	1	1	0.224305	1.55258	5.84391e-05	1	1	0.604581	-1.53486	-1.26696e-06	1	1	1.38163e-12	29.8528	0.000104901	8.71446e-08
GRMZM2G148904_1	0.0701673	3.94788	4.57103e-06	1	1	0.012273	5.60663	7.14312e-06	1	1	1	-1.00168	-2.60596e-09	1	1	0.0122083	3.44614	1.49744e-05	1	0.653116	0.00973738	-10.1012	-5.51561e-06	1	0.181667	0.0470678	2.42658	1.24023e-05	1	1	0.812627	1.15886	1.38113e-06	1	1	0.158953	1.7179	1.51448e-05	1	1	0.642158	-2.55435	-9.41982e-07	1	1	0.00445514	6.50826	8.52685e-06	1
GRMZM2G053503_2	0.242457	-1.98863	-2.64428e-06	1	1	0.719804	1.27585	1.46724e-06	1	1	0.00931989	-7.26742	-4.58707e-06	1	0.208825	0.0136717	3.74886	7.35236e-06	1	0.694941	1	-1.38635	-7.45383e-07	1	1	0.455576	1.47756	3.24084e-06	1	1	0.12348	-2.61017	-4.1863e-06	1	0.965286	0.465977	1.3705	3.71502e-06	1	1	0.386338	2.63606	1.19742e-06	1	1	0.231561	3.55231	1.86801e-06	1
GRMZM5G842965_2	1	1.18351	6.38823e-07	1	1	0.000166797	5.64993	1.61871e-05	1	0.114354	0.207625	-2.55068	-2.11636e-06	1	1	6.80414e-07	8.28707	3.00225e-05	0.0429164	0.000393729	0.134816	-4.16855	-3.13162e-06	1	0.916208	0.104172	1.73592	1.44742e-05	1	1	0.386575	-1.41602	-5.77841e-06	1	1	0.596668	-1.20065	-5.70588e-06	1	1	1	-1.38088	-3.76443e-07	1	1	2.60005e-05	10.1773	1.25251e-05	1
GRMZM5G842965_1	0.37528	5.62689	1.70232e-06	1	1	0.0705576	10.0879	3.34361e-06	1	1	1	-2.96449	-2.4381e-07	1	1	0.267549	2.36242	2.82053e-06	1	1	0.125168	-5.54948	-1.69718e-06	1	0.876142	0.803971	1.31772	1.17924e-06	1	1	0.344301	-2.17633	-2.00612e-06	1	1	0.328354	1.66262	3.24072e-06	1	1	1	3.00584	2.48942e-07	1	1	0.250168	13.7412	1.5813e-06	1
GRMZM2G047732_2	0.00787371	-2.32983	-8.25761e-05	1	1	2.65926e-05	-4.00611	-0.000108559	1	0.0381205	6.57829e-16	-27.4461	-0.0001394	4.14919e-11	9.42998e-13	0.145672	-1.64877	-2.44337e-05	1	1	7.08435e-07	-6.57385	-5.26494e-05	0.0446838	8.41503e-05	0.904383	1.04289	1.54883e-06	1	1	0.0124479	-2.61311	-2.22928e-05	1	0.251405	4.04818e-06	-7.53598	-3.26639e-05	0.255335	0.000419959	0.242067	1.79199	4.17468e-06	1	1	0.0449573	2.6218	8.54871e-06	1
GRMZM2G035542_1	1	-1.16068	-1.0249e-07	1	1	0.0705576	4.93205	2.91111e-06	1	1	1	-2.22676	-4.07873e-07	1	1	0.00346079	9.56953	5.4662e-06	1	0.266148	1	-3.77259	-4.68786e-07	1	1	0.360315	1.67168	2.4526e-06	1	1	0.549333	-1.8646	-1.69315e-06	1	1	0.701975	1.23476	1.43299e-06	1	1	1	-1.96643	-1.63402e-07	1	1	0.125168	5.88999	1.62583e-06	1
GRMZM2G142870_2	0.822891	1.13801	2.04411e-06	1	1	0.257885	1.6545	9.69427e-06	1	1	0.879821	1.0879	1.30192e-06	1	1	0.15024	1.83516	1.40774e-05	1	1	0.35512	-1.58892	-6.2475e-06	1	1	0.551458	1.26227	6.42727e-06	1	1	0.653305	-1.26222	-5.09097e-06	1	1	0.00306496	3.15614	6.66965e-05	1	0.0919693	0.393923	-1.51896	-5.50531e-06	1	1	0.688946	1.20488	3.30138e-06	1
AC205274.3_FG001_1	0.5093	1.42982	1.56085e-05	1	1	0.168549	2.10386	4.00853e-05	1	1	6.55253e-05	-17.8399	-3.42781e-05	1	0.00412881	0.0116115	3.98218	0.000154841	1	0.640195	0.00220126	-6.34086	-4.37337e-05	1	0.0610832	0.0638611	2.70636	0.000130364	1	1	0.580191	1.34656	2.64769e-05	1	1	0.889451	1.07742	1.60081e-05	1	1	0.0924073	4.02279	6.15298e-06	1	1	5.89003e-08	50.5402	0.00010084	0.00371508
AC210669.3_FG001_1	0.0669834	-1.78771	-2.29598e-05	1	1	0.762105	-1.11523	-5.38396e-06	1	1	2.23065e-07	-6.42596	-4.39984e-05	0.0140696	3.17598e-05	0.200008	1.50994	1.48636e-05	1	1	0.00092606	-3.55511	-2.09488e-05	1	0.0322353	0.856272	-1.06163	-2.71226e-06	1	1	0.000175213	-3.74712	-3.42542e-05	1	0.0100252	0.403234	-1.3017	-1.02005e-05	1	1	1	1.01109	8.98967e-08	1	1	0.33961	1.53771	4.36025e-06	1
GRMZM2G131055_1	0.320117	-1.66393	-2.80023e-06	1	1	0.0156071	2.47678	1.03639e-05	1	1	0.0805421	-2.46878	-4.17522e-06	1	0.830899	0.000401967	4.19331	1.34682e-05	1	0.0510808	0.406507	-2.12339	-2.23136e-06	1	1	1	1.0175	3.04105e-07	1	1	1	-1.00046	-8.01672e-09	1	1	0.0086077	2.0216	1.80679e-05	1	0.190241	1	-1.43114	-8.56368e-07	1	1	1.46655e-05	6.11181	1.45311e-05	0.92501
GRMZM2G324903_1	0.881278	1.14639	1.21908e-06	1	1	0.153966	1.75498	6.28701e-06	1	1	0.617753	-1.23422	-1.58028e-06	1	1	0.00285718	2.60111	1.52849e-05	1	0.228584	0.528867	-1.37111	-2.58388e-06	1	1	0.0787633	1.6991	1.02169e-05	1	1	0.817691	-1.10496	-1.38816e-06	1	1	0.357398	1.28705	7.12787e-06	1	1	1	1.03194	2.15484e-07	1	1	0.084382	1.96029	6.47913e-06	1
GRMZM2G047613_1	1	-1.10362	-9.89305e-08	1	1	1	1.31012	3.26751e-07	1	1	1	-1.51856	-3.59798e-07	1	1	1	1.90588	8.64847e-07	1	1	0.68771	2.06659	1.01827e-06	1	1	1	1.31815	4.39165e-07	1	1	0.22714	2.85405	2.55931e-06	1	1	6.63207e-06	8.43501	1.35284e-05	0.418311	0.00062904	0.37528	2.84358	1.27914e-06	1	1	0.0392517	5.67814	3.24586e-06	1
[truncated: 267 more rows]
[truncated: 14 more columns]

## Sheet: SupplementaryTable5
Supplementary Table 5. Upregulated transcripts mapping within GER resistance QTL regions.			Fold change2							QTL region
[truncated: 91 more rows]
